# Supplementary material for: Identification of RNA Markers in Red Blood Cells for Doping Control in Autologous Blood Transfusion
Source: Genes (Basel). 2022 Jul 15;13(7):1255. doi: 10.3390/genes13071255 (PMC9317427; doi:10.3390/genes13071255)
Supplement: Supplementary file 1 [file genes-13-01255-s001.zip › Table S1.xlsx]

## Sheet: Primers
	Table S1. Primer and probe sequences
	Assays	Types	Targets		Sequences	Predicted amplicon size (bp)
	SYBR Green-qPCR	Candidate RNA markers	Lyz2	Forward	TGAACGCTGTGAGTTCGCC	88
				Reverse	AGCTAAACACACCCAGTCTGC
			Ccl6	Forward	CAAGCCAGGCATCATCTTTGT	113
				Reverse	CAAGCCAGGCATCATCTTTGT
			Ifit3	Forward	GATCGCCGTCATGAGTGAGG	170
				Reverse	ACATTGTCGCTTTGTGCTCAG
			Il1b	Forward	CAGCTTTCGACAGTGAGGAGA	139
				Reverse	TTGTCGAGATGCTGCTGTGA
		Normalizer	Rpl13a	Forward	GCGGAGGGGCAGGTTCTA	198
				Reverse	AGACGGGTTGGTGTTCATCC
