# Supplementary material for: Identification of RNA Markers in Red Blood Cells for Doping Control in Autologous Blood Transfusion
Source: Genes (Basel). 2022 Jul 15;13(7):1255. doi: 10.3390/genes13071255 (PMC9317427; doi:10.3390/genes13071255)
Supplement: Supplementary file 1 [file genes-13-01255-s001.zip › Table S2.xlsx]

## Sheet: Table  S2
Name	Chromosome	Region	Identifier	Due to Group (ANOVA-like) - Max group means	Due to Group (ANOVA-like) - Fold change	Due to Group (ANOVA-like) - FDR p-value	Cont_1 - TPM	Cont_1 - CPM	Cont_2 - TPM	Cont_2 - CPM	Cont_3 - TPM	Cont_3 - CPM	Cont_4 - TPM	Cont_4 - CPM	10d_1 - TPM	10d_1 - CPM	10d_2 - TPM	10d_2 - CPM	10d_3 - RPKM	10d_3 - TPM	10d_3 - CPM	10d_4 - TPM	10d_4 - CPM	20d_1 - TPM	20d_1 - CPM	20d_2 - TPM	20d_2 - CPM	20d_3 - TPM	20d_3 - CPM	20d_4 - TPM	20d_4 - CPM
gene:ENSRNOG00000065394	1	31564..36478	ENSRNOG00000065394	0.00957035	-1.70517	0.831456	0.00898499	0.0110152	0.00981885	0.0102082	0.0496508	0.0463757	0	0	0.00975888	0.0146113	0.010019	0.0135261	0.024663	0.0541463	0.0692642	0.0098646	0.0135695	0.0096798	0.0158075	0	0	0.0213955	0.0318518	0.00924589	0.0147424
Vom2r3	1	76834..358271	ENSRNOG00000070568	0.00146563	-2.72705	0.748926	0	0	0	0	0.00766772	0.0231878	0.00313591	0.0104816	0	0	0.00618908	0.0270522	0.00304702	0.00668959	0.0277057	0	0	0	0	0.00309854	0.0151912	0	0	0	0
gene:ENSRNOG00000065706	1	complement(165944..184236)	ENSRNOG00000065706	0	#N/A	#N/A	0	0	0	0	0	0	0	0	0	0	0	0	0	0	0	0	0	0	0	0	0	0	0	0	0
Vom2r4	1	complement(226341..272253)	ENSRNOG00000069644	0	#N/A	#N/A	0	0	0	0	0	0	0	0	0	0	0	0	0	0	0	0	0	0	0	0	0	0	0	0	0
gene:ENSRNOG00000070257	1	complement(284652..287551)	ENSRNOG00000070257	0.00389272	1.41608	#N/A	0	0	0.0333367	0.0204164	0	0	0	0	0.0331331	0.0292227	0	0	0	0	0	0	0	0	0	0	0	0	0	0.0313914	0.0294848
gene:ENSRNOG00000066280	1	343336..352148	ENSRNOG00000066280	0.00122147	4.16284	#N/A	0	0	0	0	0	0	0	0	0	0	0	0	0	0	0	0	0	0.0102393	0.0158075	0	0	0	0	0	0
gene:ENSRNOG00000063562	1	444133..449072	ENSRNOG00000063562	0	#N/A	#N/A	0	0	0	0	0	0	0	0	0	0	0	0	0	0	0	0	0	0	0	0	0	0	0	0	0
gene:ENSRNOG00000065285	1	455309..474795	ENSRNOG00000065285	0.00198612	6.30985	#N/A	0	0	0	0	0	0	0	0	0	0	0	0	0.00794449	0.0174417	0.0277057	0	0	0	0	0.0080788	0.0151912	0	0	0	0
gene:ENSRNOG00000066299	1	548579..565771	ENSRNOG00000066299	0.00771701	-5.43312	#N/A	0	0	0.0429745	0.0204164	0.0271636	0.0115939	0	0	0	0	0	0	0	0	0	0	0	0	0	0	0	0	0	0	0
gene:ENSRNOG00000069636	1	complement(610774..613518)	ENSRNOG00000069636	0.00924155	12.3421	#N/A	0	0	0	0	0	0	0	0	0	0	0	0	0	0	0	0	0	0	0	0	0	0	0	0.0745249	0.0589697
gene:ENSRNOG00000070917	1	complement(650367..660728)	ENSRNOG00000070917	0.00100681	3.78862	#N/A	0	0	0	0	0	0	0	0	0	0	0.0088528	0.0135261	0	0	0	0	0	0	0	0	0	0	0	0	0
gene:ENSRNOG00000066157	1	complement(665801..669037)	ENSRNOG00000066157	0.00105069	-2.77654	#N/A	0	0	0.00836606	0.0102082	0	0	0	0	0	0	0	0	0.00420278	0.00922698	0.0138528	0	0	0	0	0	0	0	0	0	0
Vom2r1	1	689460..785885	ENSRNOG00000067992	0	#N/A	#N/A	0	0	0	0	0	0	0	0	0	0	0	0	0	0	0	0	0	0	0	0	0	0	0	0	0
gene:ENSRNOG00000063169	1	complement(827025..848495)	ENSRNOG00000063169	0	#N/A	#N/A	0	0	0	0	0	0	0	0	0	0	0	0	0	0	0	0	0	0	0	0	0	0	0	0	0
AABR07002209.1	1	complement(961223..1074280)	ENSRNOG00000062307	0.0052659	6.38631	0.151128	0.00340924	0.0110152	0	0	0.00470984	0.0115939	0	0	0.00740577	0.0292227	0.0076032	0.0270522	0.00374323	0.00821807	0.0277057	0.022458	0.0814172	0.0183644	0.0790375	0.00380651	0.0151912	0.00811825	0.0318518	0	0
Vom2r6	1	1161832..1224262	ENSRNOG00000069767	0.000484555	-2.77654	#N/A	0	0	0.00385823	0.0102082	0	0	0	0	0	0	0	0	0.00193822	0.00425527	0.0138528	0	0	0	0	0	0	0	0	0	0
gene:ENSRNOG00000067737	1	1232112..1232723	ENSRNOG00000067737	0.692295	1.58254	0.437844	2.07911	0.583804	0.385823	0.091874	0.650328	0.139127	1.59581	0.377337	0.852148	0.292227	1.6185	0.500466	0.538395	1.18202	0.346321	2.36879	0.746324	0.80298	0.300342	1.22639	0.425354	1.82155	0.62111	1.33213	0.4865
AABR07000137.1	1	1307185..1308310	ENSRNOG00000050129	0.00420917	-2.33704	#N/A	0	0	0	0	0	0	0.0378364	0.0104816	0	0	0	0	0	0	0	0	0	0	0	0	0	0	0	0	0
AABR07000158.2	1	complement(1316463..1316584)	ENSRNOG00000061806	0	#N/A	#N/A	0	0	0	0	0	0	0	0	0	0	0	0	0	0	0	0	0	0	0	0	0	0	0	0	0
gene:ENSRNOG00000069337	1	complement(1334618..1336865)	ENSRNOG00000069337	0	#N/A	#N/A	0	0	0	0	0	0	0	0	0	0	0	0	0	0	0	0	0	0	0	0	0	0	0	0	0
gene:ENSRNOG00000067237	1	1347392..1356446	ENSRNOG00000067237	0.012292	-5.22297	0.278965	0.013416	0.0220303	0.0146611	0.0204164	0.0556022	0.0695635	0.00757997	0.0104816	0.0145715	0.0292227	0.0448799	0.0811567	0.0220954	0.0485093	0.083117	0	0	0	0	0	0	0.0159734	0.0318518	0	0
gene:ENSRNOG00000069837	1	complement(1383818..1385857)	ENSRNOG00000069837	0	#N/A	#N/A	0	0	0	0	0	0	0	0	0	0	0	0	0	0	0	0	0	0	0	0	0	0	0	0	0
Rrlt	1	complement(1397230..1402656)	ENSRNOG00000063217	0.0183576	-4.92508	0.337035	0.0635971	0.0440607	0	0	0.0658942	0.0347818	0.0359321	0.0209632	0.0172687	0.0146113	0	0	0	0	0	0	0	0.0513863	0.0474225	0.017752	0.0151912	0.0378601	0.0318518	0	0
gene:ENSRNOG00000070200	1	1401588..1401709	ENSRNOG00000070200	0	#N/A	#N/A	0	0	0	0	0	0	0	0	0	0	0	0	0	0	0	0	0	0	0	0	0	0	0	0	0
gene:ENSRNOG00000062564	1	1438065..1455536	ENSRNOG00000062564	0.0123908	5.53047	0.21157	0	0	0.0148142	0.0102082	0.0187277	0.0115939	0	0	0	0	0.0151162	0.0135261	0	0	0	0	0	0.0584177	0.06323	0	0	0.0161402	0.0159259	0.0278995	0.0294848
AABR07000158.1	1	1588152..1590424	ENSRNOG00000042852	0	#N/A	#N/A	0	0	0	0	0	0	0	0	0	0	0	0	0	0	0	0	0	0	0	0	0	0	0	0	0
gene:ENSRNOG00000063801	1	1652635..1654869	ENSRNOG00000063801	0	#N/A	#N/A	0	0	0	0	0	0	0	0	0	0	0	0	0	0	0	0	0	0	0	0	0	0	0	0	0
gene:ENSRNOG00000068014	1	complement(1662916..1664283)	ENSRNOG00000068014	0.00377901	-2.33703	#N/A	0	0	0.0337657	0.0102082	0	0	0	0	0	0	0	0	0	0	0	0	0	0	0	0	0	0	0	0	0
gene:ENSRNOG00000063062	1	complement(1685022..1694177)	ENSRNOG00000063062	0.00259185	4.16276	#N/A	0	0	0	0	0	0	0	0	0	0	0	0	0	0	0	0	0	0	0	0	0	0	0	0.020901	0.0147424
gene:ENSRNOG00000071074	1	complement(1749136..1909950)	ENSRNOG00000071074	0	#N/A	#N/A	0	0	0	0	0	0	0	0	0	0	0	0	0	0	0	0	0	0	0	0	0	0	0	0	0
gene:ENSRNOG00000040300	1	complement(1807644..1812755)	ENSRNOG00000040300	0	#N/A	#N/A	0	0	0	0	0	0	0	0	0	0	0	0	0	0	0	0	0	0	0	0	0	0	0	0	0
gene:ENSRNOG00000064115	1	1811689..1811810	ENSRNOG00000064115	0	#N/A	#N/A	0	0	0	0	0	0	0	0	0	0	0	0	0	0	0	0	0	0	0	0	0	0	0	0	0
gene:ENSRNOG00000070971	1	1841026..1859446	ENSRNOG00000070971	0.00426632	-6.83023	#N/A	0	0	0.0381198	0.0408329	0	0	0	0	0	0	0	0	0	0	0	0	0	0	0	0	0	0	0	0	0
gene:ENSRNOG00000066949	1	complement(1950479..1951882)	ENSRNOG00000066949	0	#N/A	#N/A	0	0	0	0	0	0	0	0	0	0	0	0	0	0	0	0	0	0	0	0	0	0	0	0	0
gene:ENSRNOG00000062996	1	complement(1964035..1967941)	ENSRNOG00000062996	0.00302022	6.30979	#N/A	0	0	0	0	0	0	0	0	0	0	0	0	0	0	0	0.0258921	0.0271391	0	0	0	0	0	0	0	0
Raet1l	1	complement(1979443..1984410)	ENSRNOG00000023659	0.00475081	6.96122	#N/A	0	0	0	0	0	0	0	0	0	0	0	0	0	0	0	0	0	0	0	0	0	0.0390764	0.0318518	0	0
gene:ENSRNOG00000066542	1	complement(2001544..2048250)	ENSRNOG00000066542	0.00461923	1.84033	#N/A	0	0	0	0	0.0431577	0.0231878	0	0	0	0	0	0	0.00857508	0.0188262	0.0138528	0	0	0	0	0	0	0.037195	0.0318518	0	0
gene:ENSRNOG00000069274	1	complement(2032244..2048029)	ENSRNOG00000069274	0.00801217	-13.8629	0.145213	0.0297311	0.0440607	0.0243678	0.0306247	0	0	0.016798	0.0209632	0.016146	0.0292227	0.0165764	0.0270522	0.0122414	0.0268754	0.0415585	0	0	0	0	0	0	0	0	0	0
AABR07000159.4	1	complement(2046074..2046678)	ENSRNOG00000055877	0	#N/A	#N/A	0	0	0	0	0	0	0	0	0	0	0	0	0	0	0	0	0	0	0	0	0	0	0	0	0
gene:ENSRNOG00000064137	1	2064711..2068275	ENSRNOG00000064137	0.0105494	-3.88526	#N/A	0	0	0	0	0.0985638	0.0231878	0	0	0	0	0	0	0	0	0	0	0	0	0	0	0	0	0	0	0
gene:ENSRNOG00000067619	1	2071544..2078784	ENSRNOG00000067619	0.00420302	6.96107	#N/A	0	0	0	0	0	0	0	0	0	0	0	0	0	0	0	0	0	0.017679	0.0158075	0	0	0	0	0.0168865	0.0147424
Lrp11	1	2079438..2108110	ENSRNOG00000014303	0.00728522	-5.11332	0.417618	0	0	0.0151347	0.0204164	0.0191328	0.0231878	0.0312994	0.0419263	0	0	0	0	0.0114046	0.0250382	0.0415585	0.038013	0.0678477	0	0	0	0	0.0082447	0.0159259	0	0
Pcmt1	1	complement(2111763..2159201)	ENSRNOG00000014330	2.47907	1.66458	1.49994e-06	4.528	6.81839	5.00418	6.39035	4.80018	5.50711	3.77752	4.79008	5.12457	9.42431	5.26934	8.73787	2.43358	5.34281	8.39482	4.5135	7.62608	4.78358	9.59515	5.66819	10.5427	5.36501	9.81036	4.68959	9.18453
Nup43	1	2148043..2158186	ENSRNOG00000049505	0.0771678	-1.6825	0.65204	0.179386	0.132182	0.261379	0.163332	0.0619553	0.0347818	0.185813	0.115297	0.194837	0.175336	0.183362	0.148787	0.04924	0.108104	0.083117	0.0328247	0.0271391	0.0322097	0.031615	0.0667633	0.0607648	0.142388	0.127407	0.0461488	0.0442273
Lats1	1	2160411..2193640	ENSRNOG00000014916	0.148416	-1.52271	0.134494	0.277783	0.903244	0.281351	0.775825	0.467994	1.15939	0.313892	0.859489	0.202366	0.803623	0.275755	0.987407	0.115303	0.253142	0.858876	0.197119	0.719185	0.156931	0.679722	0.139947	0.562074	0.100834	0.398148	0.18127	0.766606
Katna1	1	2202490..2244131	ENSRNOG00000014996	1.12956	1.46551	0.000488063	1.57736	1.94968	2.48336	2.6031	2.44995	2.30719	2.32618	2.42124	2.34236	3.53594	2.18619	2.97575	1.19373	2.62076	3.38009	2.70039	3.74519	2.06416	3.39861	2.13926	3.26611	2.16452	3.24889	2.23757	3.59715
gene:ENSRNOG00000064500	1	complement(2238538..2239174)	ENSRNOG00000064500	0	#N/A	#N/A	0	0	0	0	0	0	0	0	0	0	0	0	0	0	0	0	0	0	0	0	0	0	0	0	0
Ginm1	1	complement(2246394..2262217)	ENSRNOG00000015239	1.97067	1.20778	0.267477	3.72793	3.57993	4.23686	3.45038	4.56379	3.33905	5.21058	4.21359	3.96182	4.6464	3.5686	3.77379	2.09065	4.58991	4.59914	3.97955	4.28797	3.03997	3.88864	4.38006	5.19539	3.71474	4.33185	3.36404	4.20159
Ppil4	1	2273609..2305632	ENSRNOG00000015552	1.58985	1.32207	0.0431154	2.86747	3.84429	4.229	4.80807	4.18841	4.27816	3.04525	3.43796	2.43623	3.98889	2.33627	3.44916	1.26747	2.78267	3.89265	2.84149	4.2744	2.84137	5.07421	3.29335	5.45364	3.39452	5.52629	2.62945	4.58489
Zc3h12d	1	2314324..2348819	ENSRNOG00000016041	0.0325419	-4.17619	0.0892832	0.0260178	0.0440607	0.0852971	0.122499	0.125802	0.162315	0.0587997	0.0838526	0.021194	0.043834	0.0435181	0.0811567	0.00714164	0.0156791	0.0277057	0.0785533	0.149265	0	0	0.0145248	0.0303824	0.0154887	0.0318518	0.0133866	0.0294848
Tab2	1	complement(2375490..2424756)	ENSRNOG00000016054	2.28341	1.0966	0.66254	4.19443	8.81213	5.05353	9.00365	6.12777	9.80846	5.21364	9.22379	4.25389	10.9147	4.33222	10.0229	2.04362	4.48666	9.83551	3.66102	8.63022	3.61503	10.1168	4.07438	10.5731	3.89532	9.93777	3.57168	9.75948
gene:ENSRNOG00000063227	1	2589007..2602269	ENSRNOG00000063227	0.00301462	3.78864	#N/A	0	0	0	0	0	0	0	0	0	0	0	0	0.0120585	0.0264738	0.0138528	0	0	0	0	0	0	0	0	0	0
Ust	1	complement(2669592..2962044)	ENSRNOG00000016381	0.0478049	-14.2342	0.00344281	0.139419	0.110152	0.121886	0.0816658	0.0385212	0.0231878	0.126034	0.0838526	0.0605708	0.0584453	0.0621855	0.0541045	0.0612307	0.134429	0.110823	0.107147	0.0949867	0.01502	0.0158075	0	0	0	0	0	0
U6_1	1	3056287..3056391	ENSRNOG00000054005	0	#N/A	#N/A	0	0	0	0	0	0	0	0	0	0	0	0	0	0	0	0	0	0	0	0	0	0	0	0	0
gene:ENSRNOG00000067907	1	3119915..3121187	ENSRNOG00000067907	0.00278859	3.28442	#N/A	0	0	0	0	0.026054	0.0115939	0	0	0	0	0	0	0	0	0	0	0	0	0	0	0	0	0	0.0194069	0.0147424
Sash1	1	complement(3121332..3439870)	ENSRNOG00000013160	0.00867195	-1.01908	0.999082	0.0254254	0.0881213	0.0173656	0.0510411	0.0131719	0.0347818	0.0215478	0.0628895	0.0172596	0.0730567	0.0141757	0.0541045	0.00348952	0.00766106	0.0277057	0.0209358	0.0814172	0.0171197	0.0790375	0.0212911	0.0911472	0	0	0.0130818	0.0589697
Gm25410	1	complement(3222063..3222194)	ENSRNOG00000052788	0	#N/A	#N/A	0	0	0	0	0	0	0	0	0	0	0	0	0	0	0	0	0	0	0	0	0	0	0	0	0
Samd5	1	complement(3677784..4091120)	ENSRNOG00000023549	0.00105214	4.16284	#N/A	0	0	0	0	0	0	0	0	0	0	0	0	0	0	0	0	0	0	0	0	0	0.00865406	0.0159259	0	0
AABR07022046.1	1	complement(4171926..4172641)	ENSRNOG00000023091	0.175418	-1.15318	0.98859	0.23196	0.0440607	0.697091	0.11229	0.320451	0.0463757	0.327642	0.0524079	0	0	0.517312	0.108209	0	0	0	0.636671	0.135695	0	0	0.25899	0.0607648	0.690444	0.159259	0	0
Stxbp5	1	complement(4185529..4335101)	ENSRNOG00000013351	0.42907	1.17437	0.672441	0.88021	1.64126	0.806962	1.27603	0.971171	1.37968	1.20157	1.88668	0.628795	1.43191	0.606034	1.2444	0.278905	0.612323	1.19134	0.856123	1.79118	0.680978	1.6914	0.765116	1.76218	0.801825	1.81555	0.571425	1.38579
Gm25635	1	complement(4276131..4276261)	ENSRNOG00000061755	0	#N/A	#N/A	0	0	0	0	0	0	0	0	0	0	0	0	0	0	0	0	0	0	0	0	0	0	0	0	0
Adgb	1	complement(4753621..4896190)	ENSRNOG00000042741	0.031715	-4.698	0.0122629	0.0163152	0.0440607	0.102519	0.234789	0.0901576	0.185503	0.0599173	0.136261	0.0177205	0.0584453	0.109157	0.324627	0.0335879	0.0737406	0.207793	0.076128	0.230682	0.00439423	0.0158075	0.0182164	0.0607648	0.0194253	0.0637036	0.0083945	0.0294848
gene:ENSRNOG00000068837	1	4760023..4760893	ENSRNOG00000068837	0	#N/A	#N/A	0	0	0	0	0	0	0	0	0	0	0	0	0	0	0	0	0	0	0	0	0	0	0	0	0
Rab32	1	complement(4945036..4960934)	ENSRNOG00000014258	0.206346	-16.3665	0	0.237537	0.627864	0.664893	1.4904	0.546926	1.10142	0.414395	0.922379	0.0226313	0.0730567	0.0697037	0.202892	0.0343167	0.0753406	0.207793	0.0960809	0.28496	0.0179583	0.06323	0.0139588	0.0455736	0.0148851	0.0477777	0.0257299	0.0884545
Gm23601	1	5038235..5038365	ENSRNOG00000057302	0	#N/A	#N/A	0	0	0	0	0	0	0	0	0	0	0	0	0	0	0	0	0	0	0	0	0	0	0	0	0
Grm1	1	complement(5058292..5453170)	ENSRNOG00000014290	0.00185745	3.31458	0.536251	0.00347991	0.0110152	0	0	0	0	0.00393227	0.0104816	0	0	0	0	0	0	0	0.00382058	0.0135695	0.00374901	0.0158075	0.00388541	0.0151912	0.00414326	0.0159259	0.00358096	0.0147424
AABR07000222.1	1	complement(5527048..5527608)	ENSRNOG00000014431	0.0659594	32.3138	0.0106925	0	0	0	0	0	0	0	0	0.371846	0.116891	0	0	0.0939744	0.206316	0.0554114	0	0	0	0	0	0	0	0	0	0
Shprh	1	5528888..5602527	ENSRNOG00000014450	0.0587622	-1.39807	0.539917	0.0786247	0.253349	0.127014	0.34708	0.151123	0.371005	0.173828	0.471671	0.0668323	0.263004	0.102921	0.365205	0.063807	0.140085	0.470996	0.0750625	0.271391	0.0589251	0.25292	0.0534353	0.212677	0.0488413	0.191111	0.0879432	0.368561
Fbxo30	1	5655339..5672441	ENSRNOG00000014852	0.930486	1.48421	0.0004448	1.53011	2.95206	2.07766	3.39934	2.05074	3.01442	1.6903	2.74617	2.16419	5.09935	2.19642	4.66651	0.915228	2.00934	4.04503	1.75512	3.79947	1.69764	4.36287	1.9379	4.61812	1.94415	4.55481	1.7743	4.45221
SNORA70_1	1	complement(5720803..5720940)	ENSRNOG00000052274	0	#N/A	#N/A	0	0	0	0	0	0	0	0	0	0	0	0	0	0	0	0	0	0	0	0	0	0	0	0	0
Epm2a	1	5727066..5920555	ENSRNOG00000040242	0.0314147	-1.6531	0.789343	0.0092338	0.0110152	0.141271	0.142915	0.0382693	0.0347818	0.0939071	0.0943342	0.0100291	0.0146113	0.041186	0.0541045	0.025346	0.0556458	0.0692642	0.0709644	0.0949867	0.0298436	0.0474225	0.0103098	0.0151912	0.032982	0.0477777	0.0380077	0.0589697
AABR07000239.1	1	6005785..6005914	ENSRNOG00000054906	0	#N/A	#N/A	0	0	0	0	0	0	0	0	0	0	0	0	0	0	0	0	0	0	0	0	0	0	0	0	0
AABR07000247.1	1	6308354..6308480	ENSRNOG00000058048	0	#N/A	#N/A	0	0	0	0	0	0	0	0	0	0	0	0	0	0	0	0	0	0	0	0	0	0	0	0	0
Utrn	1	complement(6722594..7224313)	ENSRNOG00000011058	1.93729	1.34078	0.00883573	3.39706	18.6707	4.37156	20.3756	5.40735	22.6429	4.30518	19.9255	3.48068	23.3635	4.25286	25.7402	2.12899	4.67408	26.8052	4.03327	24.873	3.23656	23.6954	4.29415	29.1519	4.47175	29.8452	3.737	26.7133
gene:ENSRNOG00000064437	1	complement(7184991..7188111)	ENSRNOG00000064437	0.0422084	-1.60129	0.768329	0.120522	0.110152	0.079024	0.0612493	0.0832498	0.0579696	0.0953319	0.0733711	0.104722	0.116891	0.0134392	0.0135261	0.0330821	0.07263	0.0692642	0.0264641	0.0271391	0.0389524	0.0474225	0.0807393	0.0911472	0.0143496	0.0159259	0.0248042	0.0294848
gene:ENSRNOG00000066763	1	7270339..7270828	ENSRNOG00000066763	0	#N/A	#N/A	0	0	0	0	0	0	0	0	0	0	0	0	0	0	0	0	0	0	0	0	0	0	0	0	0
Stx11	1	complement(7289976..7320164)	ENSRNOG00000014902	0.197494	-4.08461	3.69516e-06	0.260075	0.671925	0.619674	1.35769	0.612563	1.20577	0.293882	0.639376	0.0694612	0.21917	0.247218	0.703358	0.114689	0.251794	0.678789	0.107661	0.312099	0.0597119	0.205497	0.0666447	0.212677	0.106601	0.334444	0.0570352	0.191651
gene:ENSRNOG00000068668	1	7347075..7347218	ENSRNOG00000068668	0	#N/A	#N/A	0	0	0	0	0	0	0	0	0	0	0	0	0	0	0	0	0	0	0	0	0	0	0	0	0
Sf3b5	1	7350731..7357839	ENSRNOG00000014908	0.345814	-1.41372	0.691255	0.581738	0.286394	0.782433	0.326663	1.23641	0.463757	0.530944	0.220113	0.340224	0.204559	0.249496	0.135261	0.466763	1.02475	0.526408	0.442169	0.244252	0.241048	0.158075	0.524618	0.319015	0.532794	0.318518	0.184194	0.117939
gene:ENSRNOG00000068567	1	complement(7379126..7379696)	ENSRNOG00000068567	0	#N/A	#N/A	0	0	0	0	0	0	0	0	0	0	0	0	0	0	0	0	0	0	0	0	0	0	0	0	0
gene:ENSRNOG00000068605	1	7387083..7395497	ENSRNOG00000068605	0.00314966	1.92051	0.894124	0	0	0	0	0.0227325	0.0231878	0	0	0	0	0.0183488	0.0270522	0	0	0	0	0	0	0	0	0	0	0	0.0253993	0.0442273
gene:ENSRNOG00000070965	1	complement(7396108..7401985)	ENSRNOG00000070965	0.00494248	-2.33543	0.794217	0.0206875	0.0220303	0.0113037	0.0102082	0	0	0.0116884	0.0104816	0	0	0	0	0.00567854	0.012467	0.0138528	0	0	0.0111437	0.0158075	0.0115491	0.0151912	0	0	0	0
Plagl1	1	7477177..7517228	ENSRNOG00000025587	0.00325741	1.82056	0.872341	0	0	0.00935662	0.0204164	0.0118284	0.0231878	0	0	0	0	0.0286422	0.0811567	0	0	0	0	0	0.00461206	0.0158075	0	0	0.0101941	0.0318518	0	0
Zc2hc1b	1	complement(7537291..7565054)	ENSRNOG00000042705	0.00331294	3.78862	#N/A	0	0	0	0	0	0	0	0	0	0	0.0291304	0.0135261	0	0	0	0	0	0	0	0	0	0	0	0	0
Ltv1	1	complement(7565669..7578563)	ENSRNOG00000015217	0.02416	-1.99717	0.733765	0	0	0.0822812	0.0714576	0.0891579	0.0695635	0.0486178	0.0419263	0.0233654	0.0292227	0.119941	0.135261	0.0118099	0.0259281	0.0277057	0	0	0.023176	0.031615	0	0	0.0256132	0.0318518	0.0221371	0.0294848
Phactr2	1	complement(7597927..7860289)	ENSRNOG00000015473	0.147025	-5.78542	1.20969e-05	0.103606	0.198273	0.383695	0.622702	0.604333	0.881138	0.247157	0.3983	0.15004	0.350672	0.256733	0.541045	0.0631978	0.138748	0.277057	0.10111	0.217113	0.0372061	0.094845	0.0128533	0.0303824	0.0685312	0.159259	0.0296152	0.0737121
Fuca2	1	7885918..7900776	ENSRNOG00000015551	0.035612	-11.0804	0.0422117	0.0482813	0.0440607	0.118715	0.091874	0.10005	0.0695635	0.0545575	0.0419263	0.0262199	0.0292227	0.0403784	0.0405784	0.0397584	0.0872875	0.083117	0	0	0.0130037	0.0158075	0	0	0	0	0	0
Pex3	1	complement(7912506..7954518)	ENSRNOG00000015660	0.0563516	-1.94698	0.333093	0.0576697	0.110152	0.176461	0.28583	0.151373	0.220284	0.123816	0.19915	0	0	0.038584	0.0811567	0.0538214	0.118162	0.235498	0.0633154	0.135695	0.0310646	0.0790375	0.0643898	0.151912	0.0343315	0.0796295	0.041541	0.103197
Adat2	1	7954631..7975251	ENSRNOG00000046983	0.211255	1.13068	0.96603	0.420757	0.187258	0.459805	0.17354	0.54708	0.185503	0.475452	0.178187	0.215058	0.116891	0.689971	0.338153	0.122288	0.268477	0.124676	0.190214	0.0949867	0.239979	0.142267	0.359248	0.197486	0.235747	0.127407	0.509382	0.294848
gene:ENSRNOG00000067930	1	8021597..8031188	ENSRNOG00000067930	0.000991648	-2.77658	#N/A	0.00799463	0.0110152	0	0	0	0	0	0	0.00868323	0.0146113	0	0	0	0	0	0	0	0	0	0	0	0	0	0	0
Aig1	1	complement(8046430..8269084)	ENSRNOG00000010753	0.0433475	-1.37452	0.825455	0.0824756	0.121167	0.0901298	0.11229	0.0725069	0.0811574	0.144031	0.178187	0.105866	0.189947	0.0836067	0.135261	0.028813	0.0632575	0.0969699	0.115245	0.189973	0.0161552	0.031615	0.0753433	0.136721	0.0178541	0.0318518	0.123448	0.235879
Hivep2	1	8359289..8555993	ENSRNOG00000011015	0.0347544	-3.71943	0.00177147	0.0246716	0.110152	0.0943642	0.357288	0.0818006	0.278254	0.100363	0.377337	0.0750304	0.409117	0.0770306	0.378731	0.0406327	0.0892071	0.415585	0.0622997	0.312099	0.00797382	0.0474225	0.0137732	0.075956	0.0381869	0.207037	0.012694	0.0737121
AABR07000292.1	1	complement(8684189..8685037)	ENSRNOG00000011399	0.0211239	1.90149	0.851646	0.0282778	0.0110152	0	0	0	0	0.0958612	0.0314447	0.153567	0.0730567	0.0315322	0.0135261	0	0	0	0	0	0.0913937	0.0474225	0	0	0	0	0.0581979	0.0294848
Adgrg6	1	complement(8812904..8954123)	ENSRNOG00000011411	0.00719172	-2.36805	0.668777	0.0208191	0.066091	0.00758374	0.0204164	0.0287614	0.0695635	0.0078418	0.0209632	0	0	0.00386918	0.0135261	0.0228586	0.050185	0.166234	0.00380954	0.0135695	0	0	0.0116225	0.0455736	0.00826257	0.0318518	0	0
Vta1	1	complement(9032335..9080635)	ENSRNOG00000011540	3.55508	1.24351	0.131868	6.42026	5.45251	8.74532	6.29847	8.40367	5.43755	8.442	6.03739	4.83197	5.01169	4.48351	4.1931	2.94073	6.45623	5.72122	5.15487	4.91217	5.17009	5.84877	5.79264	6.07648	6.26972	6.46592	5.67241	6.26553
Gje1	1	complement(9086348..9088138)	ENSRNOG00000012092	0.00440802	4.16276	#N/A	0	0	0	0	0	0	0	0	0	0	0	0	0	0	0	0	0	0	0	0	0	0	0	0.0355468	0.0147424
Nmbr	1	9134889..9145462	ENSRNOG00000012103	0	#N/A	#N/A	0	0	0	0	0	0	0	0	0	0	0	0	0	0	0	0	0	0	0	0	0	0	0	0	0
AABR07000304.1	1	9383523..9383653	ENSRNOG00000059930	0	#N/A	#N/A	0	0	0	0	0	0	0	0	0	0	0	0	0	0	0	0	0	0	0	0	0	0	0	0	0
U7_1	1	10377378..10377442	ENSRNOG00000056005	0	#N/A	#N/A	0	0	0	0	0	0	0	0	0	0	0	0	0	0	0	0	0	0	0	0	0	0	0	0	0
U7_2	1	10379189..10379250	ENSRNOG00000055342	0	#N/A	#N/A	0	0	0	0	0	0	0	0	0	0	0	0	0	0	0	0	0	0	0	0	0	0	0	0	0
Cited2	1	12312160..12314897	ENSRNOG00000056940	0.384729	-7.41887	2.06714e-09	0.445573	0.462637	1.13616	1.00041	1.14317	0.904326	0.755241	0.660339	0.230453	0.292227	0.378554	0.432836	0.291204	0.639324	0.692642	0.186359	0.217113	0.045717	0.06323	0.0947608	0.12153	0.126312	0.159259	0.0436677	0.0589697
Txlnb	1	12404859..12449975	ENSRNOG00000060021	0.00604121	-1.89058	0.810973	0	0	0.0194629	0.0306247	0.00820147	0.0115939	0.0268336	0.0419263	0	0	0.0066199	0.0135261	0	0	0	0.0130357	0.0271391	0.00639575	0.0158075	0	0	0.0141367	0.0318518	0	0
AABR07071848.1	1	complement(12440824..12441286)	ENSRNOG00000060610	0	#N/A	#N/A	0	0	0	0	0	0	0	0	0	0	0	0	0	0	0	0	0	0	0	0	0	0	0	0	0
Heca	1	complement(12525135..12576427)	ENSRNOG00000060972	0.271572	-4.03922	7.51485e-09	0.397654	1.17862	0.72291	1.81706	0.883077	1.99415	0.453545	1.13201	0.16146	0.584453	0.207205	0.676306	0.142816	0.313546	0.969699	0.310096	1.03128	0.0320302	0.12646	0.141081	0.516501	0.150444	0.541481	0.0841347	0.324333
Abracl	1	complement(12654838..12665207)	ENSRNOG00000051450	0.0426236	-21.5604	1.19273e-06	0.126168	0.308425	0.0837108	0.17354	0.0746998	0.139127	0.0967428	0.19915	0.0244705	0.0730567	0.0502456	0.135261	0.0222633	0.0488781	0.124676	0.0197884	0.0542781	0	0	0.00503105	0.0151912	0.00536493	0.0159259	0	0
Reps1	1	12697747..12775561	ENSRNOG00000059224	0.0940913	-3.1505	0.00588288	0.16039	0.418576	0.16605	0.367496	0.34986	0.695635	0.17647	0.387818	0.0320904	0.102279	0.15061	0.432836	0.00695143	0.0152615	0.0415585	0.083412	0.244252	0.0272831	0.094845	0.0471263	0.151912	0.0703553	0.222963	0.0347469	0.117939
Ect2l	1	complement(12778922..12855449)	ENSRNOG00000055142	0.022951	-2.46489	0.504558	0	0	0.0483167	0.0612493	0.111981	0.127533	0.0499608	0.0628895	0	0	0.0164339	0.0270522	0.020227	0.0444073	0.0692642	0	0	0.0396937	0.0790375	0.0246827	0.0455736	0.043868	0.0796295	0.0151658	0.0294848
Ccdc28a	1	complement(12857666..12873003)	ENSRNOG00000053347	0.213595	-1.06679	0.980992	0.529391	0.440607	0.564059	0.398121	0.402243	0.255066	0.418745	0.293484	0.229995	0.233781	0.383706	0.351679	0.145313	0.319028	0.277057	0.464974	0.434225	0.427747	0.474225	0.325094	0.334206	0.189092	0.191111	0.313239	0.339076
gene:ENSRNOG00000069628	1	complement(12873090..12885886)	ENSRNOG00000069628	0.0152227	12.3421	#N/A	0	0	0	0	0	0	0	0	0	0	0	0	0	0	0	0	0	0	0	0	0	0	0	0.122758	0.0589697
gene:ENSRNOG00000066104	1	12885967..12888297	ENSRNOG00000066104	0	#N/A	#N/A	0	0	0	0	0	0	0	0	0	0	0	0	0	0	0	0	0	0	0	0	0	0	0	0	0
Nhsl1	1	12956021..13187547	ENSRNOG00000060603	0.00522616	2.18998	0.511594	0.00287933	0.0110152	0.00943966	0.0306247	0.00795556	0.0231878	0.00650725	0.0209632	0.00938201	0.043834	0.00642141	0.0270522	0.00632281	0.0138814	0.0554114	0.0158061	0.0678477	0.012408	0.06323	0.0128594	0.0607648	0.00685641	0.0318518	0.00296294	0.0147424
U6_2	1	complement(13067861..13067967)	ENSRNOG00000059393	0.32223	2.68275	0.529867	0.224373	0.0110152	0.735588	0.0306247	0.309969	0.0115939	0	0	0.487397	0.0292227	0.250195	0.0135261	0.492707	1.08171	0.0554114	0.985353	0.0542781	0.483447	0.031615	0	0	0.267144	0.0159259	0.923552	0.0589697
Hebp2	1	complement(13194982..13201777)	ENSRNOG00000053735	0.00636255	2.83343	0.677151	0	0	0.0205772	0.0204164	0	0	0	0	0	0	0.0104984	0.0135261	0.0206744	0.0453895	0.0554114	0	0	0	0	0.0105119	0.0151912	0.0112096	0.0159259	0	0
Arfgef3	1	complement(13244830..13404084)	ENSRNOG00000011460	0.00177874	-1.42035	0.957444	0.0100546	0.0440607	0.00274693	0.0102082	0	0	0.00284041	0.0104816	0.00273016	0.0146113	0	0	0.00413985	0.00908883	0.0415585	0.00275973	0.0135695	0.00541607	0.031615	0	0	0.00299281	0.0159259	0	0
RGD1560303	1	complement(13442865..13448675)	ENSRNOG00000025799	0.00106897	4.16284	#N/A	0	0	0	0	0	0	0	0	0	0	0	0	0	0	0	0	0	0	0	0	0	0.00879249	0.0159259	0	0
Perp	1	13542067..13554511	ENSRNOG00000011994	0.0984279	1.75911	0.462768	0.0770719	0.066091	0.182487	0.132707	0.24844	0.162315	0.145151	0.104816	0.223227	0.233781	0.143236	0.135261	0.141037	0.309639	0.277057	0.183337	0.176404	0.249096	0.284535	0.0573686	0.0607648	0.214115	0.222963	0.0793098	0.0884545
Tnfaip3	1	complement(13709206..13725282)	ENSRNOG00000049517	0.131267	-9.26067	2.1973e-11	0.0507835	0.176243	0.0763076	0.224581	0.149084	0.394193	0.0681446	0.19915	0.10342	0.43834	0.414092	1.58256	0.17076	0.374895	1.35758	0.254382	0.990576	0.0136776	0.06323	0.0496135	0.212677	0.045348	0.191111	0	0
Olig3	1	14081328..14082149	ENSRNOG00000064127	0	#N/A	#N/A	0	0	0	0	0	0	0	0	0	0	0	0	0	0	0	0	0	0	0	0	0	0	0	0	0
gene:ENSRNOG00000064148	1	14137492..14138351	ENSRNOG00000064148	0.0051424	4.16284	#N/A	0	0	0	0	0	0	0	0	0	0	0	0	0	0	0	0	0	0.0431074	0.0158075	0	0	0	0	0	0
Ifngr1	1	14333187..14351785	ENSRNOG00000012074	0.724265	-4.7667	2.6313e-09	0.727873	0.671925	2.15156	1.68436	2.39025	1.68112	1.29441	1.00623	0.414723	0.467563	0.372557	0.378731	0.340634	0.747844	0.720348	0.393015	0.407086	0.128551	0.158075	0.23981	0.273442	0.397794	0.445925	0.147346	0.176909
Il22ra2	1	14364489..14377844	ENSRNOG00000012259	0.0667562	-1.9017	0.571158	0.0383359	0.0440607	0.230416	0.224581	0.251564	0.220284	0.0866386	0.0838526	0.0208189	0.0292227	0.203053	0.256996	0.0999673	0.219473	0.263204	0.105222	0.135695	0.0206502	0.031615	0.0214016	0.0303824	0.159753	0.222963	0.0493114	0.0737121
Il20ra	1	14451228..14493602	ENSRNOG00000012286	0.00307001	2.13025	#N/A	0	0	0.0127051	0.0102082	0	0	0	0	0	0	0.0129641	0.0135261	0.00638252	0.0140125	0.0138528	0	0	0	0	0.0129809	0.0151912	0	0	0	0
Slc35d3	1	complement(14569687..14573159)	ENSRNOG00000012311	0.00354478	-5.04664	#N/A	0.00920548	0.0110152	0.0100598	0.0102082	0.0127173	0.0115939	0	0	0	0	0	0	0.00505364	0.011095	0.0138528	0.0101067	0.0135695	0	0	0	0	0	0	0	0
Pex7	1	complement(14582699..14646748)	ENSRNOG00000012322	0.00800625	2.54956	0.800125	0	0	0.0715363	0.0408329	0	0	0	0	0.0177749	0.0146113	0	0	0	0	0	0	0	0	0	0	0	0.0194849	0.0159259	0.033681	0.0294848
RGD1562402	1	complement(14662754..14663684)	ENSRNOG00000040273	12.478	1.21535	0.383257	22.274	3.67907	25.3614	3.55246	34.2723	4.31294	30.6705	4.266	19.7017	3.97428	17.6242	3.20569	11.0199	24.1936	4.1697	28.3351	5.25141	16.5245	3.63572	20.253	4.13201	28.5844	5.73333	26.5579	5.70532
gene:ENSRNOG00000069359	1	complement(14671111..14673538)	ENSRNOG00000069359	0.00178431	1.4054	#N/A	0	0	0.0146734	0.0102082	0	0	0	0	0	0	0	0	0	0	0	0.0147417	0.0135695	0	0	0.0149919	0.0151912	0	0	0	0
Map3k5	1	14685492..14904800	ENSRNOG00000031700	1.15353	1.20672	0.248506	2.64429	7.65554	2.70259	6.63534	2.62811	5.79696	2.39042	5.82776	2.16127	7.64173	2.11282	6.73601	0.848025	1.8618	5.62425	2.28911	7.4361	1.94291	7.49275	2.34919	8.40073	2.21518	7.78777	2.01634	7.59235
AABR07000497.1	1	complement(14828587..14828721)	ENSRNOG00000054452	0	#N/A	#N/A	0	0	0	0	0	0	0	0	0	0	0	0	0	0	0	0	0	0	0	0	0	0	0	0	0
Map7	1	14910551..15037574	ENSRNOG00000012701	0.00145301	7.70011	#N/A	0	0	0.004011	0.0102082	0.00507059	0.0115939	0.00414749	0.0104816	0	0	0	0	0	0	0	0	0	0.0039542	0.0158075	0.00409807	0.0151912	0	0	0.00377695	0.0147424
gene:ENSRNOG00000068973	1	complement(15046564..15050125)	ENSRNOG00000068973	0.0017882	-4.62422	#N/A	0	0	0	0	0	0	0.00761615	0.0104816	0	0	0	0	0.00370014	0.00812347	0.0138528	0.00739983	0.0135695	0	0	0	0	0	0	0	0
U6_3	1	15067296..15067402	ENSRNOG00000066016	0	#N/A	#N/A	0	0	0	0	0	0	0	0	0	0	0	0	0	0	0	0	0	0	0	0	0	0	0	0	0
Bclaf1	1	15070894..15148832	ENSRNOG00000058050	1.17662	1.25359	0.00986474	2.32334	11.9294	2.54834	11.0963	3.00222	11.7446	2.72475	11.7813	1.88269	11.806	1.89461	10.7127	0.945712	2.07626	11.1238	1.99259	11.4798	2.20255	15.0645	2.13179	13.5202	2.30902	14.397	2.03539	13.5925
Pde7b	1	complement(15182704..15492900)	ENSRNOG00000013436	0.0030237	-2.96241	0.602805	0.00230934	0.0110152	0.00252366	0.0102082	0.00957101	0.0347818	0.0130477	0.0524079	0.00501649	0.0292227	0	0	0	0	0	0.00760625	0.0407086	0	0	0.00257844	0.0151912	0.00274955	0.0159259	0	0
AABR07000521.1	1	15679169..15679309	ENSRNOG00000058518	0	#N/A	#N/A	0	0	0	0	0	0	0	0	0	0	0	0	0	0	0	0	0	0	0	0	0	0	0	0	0
Ahi1	1	15762462..15891041	ENSRNOG00000013969	0.0500517	-1.11618	0.924259	0.0664629	0.297409	0.121052	0.45937	0.10202	0.347818	0.161331	0.607932	0.0561458	0.306838	0.120775	0.595149	0.0432438	0.0949396	0.443291	0.0729695	0.366377	0.050387	0.300342	0.0742077	0.410162	0.0732707	0.398148	0.073459	0.42753
Myb	1	complement(15939761..15973057)	ENSRNOG00000055858	0.412179	1.22376	0.320272	0.778672	2.42334	0.936031	2.47039	0.855695	2.02894	1.13586	2.97677	0.880339	3.34599	0.738044	2.52938	0.388616	0.853186	2.77057	0.827701	2.89031	0.911337	3.77799	0.738998	2.84075	0.686901	2.59592	0.721155	2.919
gene:ENSRNOG00000066961	1	complement(16088167..16092477)	ENSRNOG00000066961	0.00636413	-10.1673	0.330784	0	0	0.021549	0.0204164	0	0	0.0222823	0.0209632	0.0107087	0.0146113	0	0	0.00541269	0.0118833	0.0138528	0.0324742	0.0407086	0	0	0	0	0	0	0	0
Hbs1l	1	16092547..16170074	ENSRNOG00000014531	2.42984	1.39276	0.00540435	5.43846	12.9428	4.67867	9.44261	5.24964	9.51861	5.85252	11.7289	5.50974	16.014	5.27469	13.8237	2.29956	5.04857	12.5368	5.1883	13.8545	5.21577	16.5346	4.68721	13.7784	5.08644	14.6996	5.09151	15.7596
Aldh8a1	1	16183940..16203385	ENSRNOG00000014907	0.00801664	2.62171	0.748726	0	0	0.0302606	0.0204164	0	0	0	0	0	0	0.0308776	0.0270522	0	0	0	0.0304016	0.0271391	0	0	0	0	0.0659386	0.0637036	0	0
U6_4	1	16243528..16243631	ENSRNOG00000058612	0.0294574	4.16276	#N/A	0	0	0	0	0	0	0	0	0	0	0	0	0	0	0	0	0	0	0	0	0	0	0	0.237548	0.0147424
Themis	1	complement(16432631..16664329)	ENSRNOG00000014979	0.0792732	-12.698	1.21344e-09	0.111393	0.231318	0.191292	0.336871	0.190529	0.301442	0.221777	0.387818	0.0288066	0.0730567	0.0354894	0.0811567	0.00582408	0.0127865	0.0277057	0.0291186	0.0678477	0.00571463	0.0158075	0.0118451	0.0303824	0.0189468	0.0477777	0	0
gene:ENSRNOG00000062873	1	complement(16553185..16554460)	ENSRNOG00000062873	0.0228634	-3.88506	#N/A	0	0	0	0	0	0	0.205521	0.0209632	0	0	0	0	0	0	0	0	0	0	0	0	0	0	0	0	0
AABR07000544.1	1	16724591..16740168	ENSRNOG00000055971	0	#N/A	#N/A	0	0	0	0	0	0	0	0	0	0	0	0	0	0	0	0	0	0	0	0	0	0	0	0	0
gene:ENSRNOG00000065259	1	complement(16776730..16826953)	ENSRNOG00000065259	0	#N/A	#N/A	0	0	0	0	0	0	0	0	0	0	0	0	0	0	0	0	0	0	0	0	0	0	0	0	0
gene:ENSRNOG00000066571	1	16780199..16788041	ENSRNOG00000066571	0	#N/A	#N/A	0	0	0	0	0	0	0	0	0	0	0	0	0	0	0	0	0	0	0	0	0	0	0	0	0
gene:ENSRNOG00000069106	1	16840258..16847650	ENSRNOG00000069106	0.00198476	-3.88504	#N/A	0	0	0.00874532	0.0102082	0	0	0.00904291	0.0104816	0	0	0	0	0	0	0	0	0	0	0	0	0	0	0	0	0
gene:ENSRNOG00000047605	1	complement(16850576..17103605)	ENSRNOG00000047605	0.00402587	-1.29968	#N/A	0	0	0.017739	0.0102082	0	0	0.0183426	0.0104816	0	0	0	0	0	0	0	0.0178216	0.0135695	0.0174878	0.0158075	0	0	0	0	0	0
gene:ENSRNOG00000069014	1	17520592..17522080	ENSRNOG00000069014	0	#N/A	#N/A	0	0	0	0	0	0	0	0	0	0	0	0	0	0	0	0	0	0	0	0	0	0	0	0	0
Lama2	1	17672536..18320530	ENSRNOG00000011134	0.000652686	2.13018	#N/A	0	0	0	0	0.00339858	0.0115939	0	0	0	0	0	0	0.00135054	0.00296504	0.0138528	0.00270091	0.0135695	0	0	0	0	0.00292903	0.0159259	0	0
AABR07000583.1	1	complement(17691637..17692974)	ENSRNOG00000046438	0	#N/A	#N/A	0	0	0	0	0	0	0	0	0	0	0	0	0	0	0	0	0	0	0	0	0	0	0	0	0
U6_5	1	17760472..17760578	ENSRNOG00000063671	0	#N/A	#N/A	0	0	0	0	0	0	0	0	0	0	0	0	0	0	0	0	0	0	0	0	0	0	0	0	0
U6_6	1	complement(18328125..18328231)	ENSRNOG00000069257	0	#N/A	#N/A	0	0	0	0	0	0	0	0	0	0	0	0	0	0	0	0	0	0	0	0	0	0	0	0	0
Arhgap18	1	complement(18403537..18637256)	ENSRNOG00000011245	0.154787	-2.99186	0.0107486	0.146669	0.176243	0.390684	0.398121	0.557211	0.510132	0.310753	0.314447	0.0199127	0.0292227	0.214658	0.284049	0.0452918	0.0994358	0.124676	0.120771	0.162834	0.0592541	0.094845	0.06141	0.0911472	0.0873138	0.127407	0.09433	0.147424
gene:ENSRNOG00000063903	1	18751659..18751829	ENSRNOG00000063903	0.018657	4.1628	#N/A	0	0	0	0	0	0	0	0	0	0	0	0	0	0	0	0	0	0	0	0.156757	0.0151912	0	0	0	0
AABR07004232.1	1	18937773..18938846	ENSRNOG00000048904	0	#N/A	#N/A	0	0	0	0	0	0	0	0	0	0	0	0	0	0	0	0	0	0	0	0	0	0	0	0	0
L3mbtl3	1	18990618..19089263	ENSRNOG00000011720	0.108193	-1.69945	0.112531	0.215607	0.66091	0.251325	0.653326	0.292896	0.684041	0.215211	0.555524	0.218566	0.818235	0.160281	0.541045	0.0749643	0.16458	0.526408	0.122303	0.420655	0.0851695	0.347765	0.108329	0.410162	0.141189	0.525555	0.055467	0.221136
Samd3	1	complement(19103036..19148192)	ENSRNOG00000039955	0	#N/A	#N/A	0	0	0	0	0	0	0	0	0	0	0	0	0	0	0	0	0	0	0	0	0	0	0	0	0
gene:ENSRNOG00000033517	1	19107386..19108232	ENSRNOG00000033517	35.6172	1.70725	7.41404e-07	58.2765	22.6472	59.1006	19.4773	66.1768	19.5937	70.9767	23.2272	58.9552	27.9807	63.1502	27.0252	27.4179	60.1947	24.4087	69.1475	30.1515	66.7833	34.571	57.6935	27.6936	82.6821	39.0185	86.5405	43.7408
Tmem200a	1	19323829..19406453	ENSRNOG00000047783	0.0016431	-1.81759	#N/A	0	0	0.00429534	0.0102082	0.0108601	0.0231878	0	0	0.00426911	0.0146113	0	0	0	0	0	0	0	0.00423452	0.0158075	0	0	0	0	0	0
AABR07000631.1	1	19381437..19381570	ENSRNOG00000053931	0	#N/A	#N/A	0	0	0	0	0	0	0	0	0	0	0	0	0	0	0	0	0	0	0	0	0	0	0	0	0
RGD1559962	1	complement(19409539..19410168)	ENSRNOG00000026462	0.807497	1.52549	0.746041	2.28647	0.66091	0.66631	0.163332	2.68493	0.59129	1.63634	0.3983	2.81452	0.993571	1.69974	0.541045	0	0	0	0.25103	0.0814172	1.56008	0.600685	1.4041	0.50131	0.816696	0.286666	2.86264	1.0762
gene:ENSRNOG00000067501	1	19710573..19711002	ENSRNOG00000067501	0	#N/A	#N/A	0	0	0	0	0	0	0	0	0	0	0	0	0	0	0	0	0	0	0	0	0	0	0	0	0
Epb41l2	1	complement(19863009..20037721)	ENSRNOG00000012346	0.115911	-1.14565	0.894666	0.33473	0.715986	0.208222	0.377704	0.227657	0.371005	0.267679	0.482153	0.22373	0.584453	0.229694	0.541045	0.0763315	0.167582	0.374027	0.26573	0.637768	0.171986	0.490032	0.126495	0.334206	0.196203	0.509629	0.190772	0.530727
Akap7	1	20087373..20217797	ENSRNOG00000013202	0.0444147	1.57935	0.571326	0.0780168	0.121167	0.12401	0.163332	0.0783852	0.0927514	0.040072	0.0524079	0.0847365	0.160725	0.150265	0.256996	0.0233617	0.0512895	0.083117	0.101228	0.176404	0.1681	0.347765	0.0712701	0.136721	0.059111	0.111481	0.0437903	0.0884545
gene:ENSRNOG00000055111	1	complement(20099733..20101248)	ENSRNOG00000055111	0.0468108	67.3167	0.00190907	0	0	0	0	0	0	0	0	0	0	0	0	0	0	0	0	0	0.392402	0.363572	0	0	0	0	0	0
AABR07000658.1	1	20119766..20119889	ENSRNOG00000054921	0	#N/A	#N/A	0	0	0	0	0	0	0	0	0	0	0	0	0	0	0	0	0	0	0	0	0	0	0	0	0
gene:ENSRNOG00000068539	1	complement(20229465..20235866)	ENSRNOG00000068539	0.000878202	-2.77653	#N/A	0	0	0	0	0	0	0.00774885	0.0104816	0	0	0	0	0	0	0	0.00752876	0.0135695	0	0	0	0	0	0	0	0
gene:ENSRNOG00000068720	1	20232998..20265349	ENSRNOG00000068720	0.0014173	4.1628	#N/A	0	0	0	0	0	0	0	0	0	0	0	0	0	0	0	0.0117096	0.0135695	0	0	0.0119082	0.0151912	0	0	0	0
gene:ENSRNOG00000069402	1	complement(20235912..20250149)	ENSRNOG00000069402	0.00445441	2.13023	#N/A	0	0	0.0191924	0.0102082	0	0	0	0	0	0	0.0391673	0.0270522	0	0	0	0	0	0.0189206	0.0158075	0	0	0	0	0	0
U2_1	1	20470524..20470672	ENSRNOG00000065720	0	#N/A	#N/A	0	0	0	0	0	0	0	0	0	0	0	0	0	0	0	0	0	0	0	0	0	0	0	0	0
Arg1	1	20475968..20488422	ENSRNOG00000013304	0	#N/A	#N/A	0	0	0	0	0	0	0	0	0	0	0	0	0	0	0	0	0	0	0	0	0	0	0	0	0
Med23	1	complement(20490315..20537463)	ENSRNOG00000013422	0.0623218	1.20879	0.83418	0.110566	0.242334	0.164764	0.306247	0.131917	0.220284	0.153334	0.283003	0.0982548	0.263004	0.19054	0.459888	0.0772529	0.169605	0.387879	0.0662128	0.162834	0.0758011	0.221305	0.0841704	0.227868	0.131642	0.35037	0.160321	0.457015
Enpp3	1	20563697..20635041	ENSRNOG00000013791	0.0551464	1.59758	0.566746	0.0865773	0.110152	0.217608	0.234789	0.0837242	0.0811574	0.0293495	0.0314447	0.0846309	0.131502	0.125504	0.17584	0.076047	0.166957	0.221645	0.104558	0.149265	0.121254	0.205497	0.0966659	0.151912	0.103081	0.159259	0.133637	0.221136
Enpp1	1	20698764..20763715	ENSRNOG00000013994	2.02327	1.3152	0.0173039	3.33561	6.0253	3.81178	5.8391	6.09924	8.394	4.47896	6.81303	3.64279	8.03623	4.54228	9.03545	2.26974	4.9831	9.39222	4.48565	9.09159	3.54757	8.53605	3.9558	8.82609	3.95694	8.67962	3.86545	9.08133
Ccn2	1	complement(20802199..20805734)	ENSRNOG00000015036	0.00325671	-5.04645	#N/A	0	0	0.00952303	0.0102082	0	0	0.0196942	0.0209632	0	0	0	0	0	0	0	0.0095674	0.0135695	0	0	0	0	0	0	0	0
gene:ENSRNOG00000065123	1	complement(20831400..20835646)	ENSRNOG00000065123	0	#N/A	#N/A	0	0	0	0	0	0	0	0	0	0	0	0	0	0	0	0	0	0	0	0	0	0	0	0	0
gene:ENSRNOG00000062444	1	complement(20930166..20935201)	ENSRNOG00000062444	0.00181095	4.16284	#N/A	0	0	0	0	0	0	0	0	0.0135882	0.0146113	0	0	0	0	0	0	0	0	0	0	0	0.0148955	0.0159259	0	0
gene:ENSRNOG00000067329	1	20935300..20948353	ENSRNOG00000067329	0.00207053	6.96113	#N/A	0	0	0	0	0	0	0	0	0	0	0.00883236	0.0135261	0	0	0	0	0	0.0085333	0.0158075	0.00884377	0.0151912	0	0	0	0
Moxd1	1	complement(21075122..21161779)	ENSRNOG00000015321	0.00917638	3.03478	0.491957	0	0	0	0	0.0217558	0.0231878	0.0177952	0.0209632	0.00855222	0.0146113	0	0	0	0	0	0.0172897	0.0271391	0.0593804	0.110652	0.0175831	0.0303824	0	0	0	0
Stx7	1	complement(21197075..21237279)	ENSRNOG00000015670	1.45316	1.20993	0.351417	2.53016	3.40369	3.57031	4.07308	3.08817	3.16514	3.88611	4.40226	2.23227	3.66744	2.79396	4.13899	1.19123	2.61528	3.671	2.00473	3.02601	1.90543	3.41442	2.92556	4.86118	3.16846	5.17592	2.34243	4.09839
gene:ENSRNOG00000067915	1	21237354..21243620	ENSRNOG00000067915	0.00819267	-1.47033	0.963251	0	0	0	0	0	0	0.0736443	0.0838526	0	0	0	0	0.0268339	0.0589124	0.083117	0.00894408	0.0135695	0	0	0	0	0.0387979	0.0637036	0	0
gene:ENSRNOG00000067817	1	complement(21237998..21242213)	ENSRNOG00000067817	0.0689388	-34.4378	9.79979e-09	0.0398613	0.0771062	0.0560065	0.091874	0.12587	0.185503	0.0386082	0.0628895	0.142254	0.336061	0.253993	0.541045	0.0281355	0.06177	0.124676	0.143795	0.312099	0.0122696	0.031615	0	0	0	0	0	0
gene:ENSRNOG00000068524	1	complement(21261896..21262066)	ENSRNOG00000068524	0.18991	2.71298	0.478029	0	0	0	0	0.77583	0.0463757	0.158647	0.0104816	0.304979	0.0292227	0	0	0	0	0	0.308283	0.0271391	0.453762	0.0474225	0.156757	0.0151912	0.66864	0.0637036	0.288948	0.0294848
Taar9	1	21274942..21275988	ENSRNOG00000026096	0	#N/A	#N/A	0	0	0	0	0	0	0	0	0	0	0	0	0	0	0	0	0	0	0	0	0	0	0	0	0
Taar8c	1	21289843..21290877	ENSRNOG00000062917	0.0033577	4.16284	#N/A	0	0	0	0	0	0	0	0	0	0	0	0	0	0	0	0	0	0	0	0	0	0.0276178	0.0159259	0	0
Taar8a	1	complement(21332763..21333887)	ENSRNOG00000070320	0	#N/A	#N/A	0	0	0	0	0	0	0	0	0	0	0	0	0	0	0	0	0	0	0	0	0	0	0	0	0
gene:ENSRNOG00000067484	1	complement(21352708..21354057)	ENSRNOG00000067484	0.00302319	3.78862	#N/A	0	0	0	0	0	0	0	0	0	0	0	0	0	0	0	0.0259176	0.0135695	0	0	0	0	0	0	0	0
gene:ENSRNOG00000069350	1	complement(21363946..21378268)	ENSRNOG00000069350	0	#N/A	#N/A	0	0	0	0	0	0	0	0	0	0	0	0	0	0	0	0	0	0	0	0	0	0	0	0	0
Taar7g	1	complement(21387360..21388436)	ENSRNOG00000063959	0	#N/A	#N/A	0	0	0	0	0	0	0	0	0	0	0	0	0	0	0	0	0	0	0	0	0	0	0	0	0
Taar7e	1	complement(21401716..21402792)	ENSRNOG00000064447	0	#N/A	#N/A	0	0	0	0	0	0	0	0	0	0	0	0	0	0	0	0	0	0	0	0	0	0	0	0	0
Taar7d	1	complement(21409325..21410401)	ENSRNOG00000068797	0	#N/A	#N/A	0	0	0	0	0	0	0	0	0	0	0	0	0	0	0	0	0	0	0	0	0	0	0	0	0
Taar7c	1	complement(21429364..21430440)	ENSRNOG00000071165	0	#N/A	#N/A	0	0	0	0	0	0	0	0	0	0	0	0	0	0	0	0	0	0	0	0	0	0	0	0	0
Taar7b	1	complement(21440832..21441908)	ENSRNOG00000071181	0	#N/A	#N/A	0	0	0	0	0	0	0	0	0	0	0	0	0	0	0	0	0	0	0	0	0	0	0	0	0
Taar7a	1	21450595..21453692	ENSRNOG00000062468	0.00219579	-3.88521	#N/A	0.00835638	0.0110152	0	0	0.0115443	0.0115939	0	0	0	0	0	0	0	0	0	0	0	0.00900258	0.0158075	0	0	0	0	0	0
Taar6	1	21458111..21460652	ENSRNOG00000016089	0.00143572	3.78864	#N/A	0	0	0	0	0	0	0	0	0	0	0	0	0.00574288	0.0126082	0.0138528	0	0	0	0	0	0	0	0	0	0
Taar5	1	complement(21469923..21470936)	ENSRNOG00000039869	0.00304284	3.28448	#N/A	0	0	0.0258737	0.0102082	0	0	0	0	0	0	0	0	0	0	0	0	0	0.0255073	0.0158075	0	0	0	0	0	0
Taar4	1	complement(21481050..21482093)	ENSRNOG00000029877	0	#N/A	#N/A	0	0	0	0	0	0	0	0	0	0	0	0	0	0	0	0	0	0	0	0	0	0	0	0	0
Taar3	1	complement(21491538..21492566)	ENSRNOG00000025982	0.00298793	3.78862	#N/A	0	0	0	0	0	0	0	0	0	0	0	0	0	0	0	0.0256154	0.0135695	0	0	0	0	0	0	0	0
gene:ENSRNOG00000063281	1	21492362..21502033	ENSRNOG00000063281	0.0181009	1.73975	0.84742	0	0	0.118849	0.0408329	0	0	0	0	0.0295308	0.0146113	0.0303181	0.0135261	0.0149263	0.0327699	0.0138528	0	0	0	0	0.0607145	0.0303824	0.0323719	0.0159259	0.055957	0.0294848
Taar2	1	complement(21500067..21504299)	ENSRNOG00000025951	0	#N/A	#N/A	0	0	0	0	0	0	0	0	0	0	0	0	0	0	0	0	0	0	0	0	0	0	0	0	0
Taar1	1	complement(21517258..21532084)	ENSRNOG00000016073	0.00138734	4.16284	#N/A	0	0	0	0	0	0	0	0	0	0	0	0	0	0	0	0	0	0.0116297	0.0158075	0	0	0	0	0	0
Vnn1	1	complement(21537094..21547395)	ENSRNOG00000016219	0.00721929	-8.71632	#N/A	0.0102205	0.0110152	0	0	0.056478	0.0463757	0	0	0	0	0	0	0	0	0	0	0	0	0	0	0	0	0	0	0
Vnn3	1	complement(21571364..21583626)	ENSRNOG00000039865	0.00339751	6.31002	#N/A	0	0	0	0	0	0	0	0	0.0297498	0.0292227	0	0	0	0	0	0	0	0	0	0	0	0	0	0	0
Slc18b1	1	complement(21628237..21670684)	ENSRNOG00000016371	1.14066	1.29498	0.205298	2.70325	3.15034	2.02451	2.00081	2.80742	2.49269	2.72355	2.6728	1.48858	2.11864	1.6442	2.11007	1.02222	2.24423	2.72901	2.15847	2.82246	1.56816	2.43435	1.79407	2.5825	2.48707	3.51963	2.72339	4.12788
gene:ENSRNOG00000068836	1	complement(21678134..21679067)	ENSRNOG00000068836	0.0157671	3.78862	#N/A	0	0	0	0	0	0	0	0	0	0	0	0	0	0	0	0.13517	0.0135695	0	0	0	0	0	0	0	0
Rps12	1	21680852..21683014	ENSRNOG00000016411	45.2839	1.47699	0.0114611	100.039	31.3492	85.0076	22.5908	74.1031	17.6923	110.938	29.2751	76.0129	29.0912	61.6161	21.2631	44.9236	98.6275	32.2494	99.6826	35.0501	92.5515	38.6335	72.3316	27.9974	96.5507	36.7411	112.059	45.672
Gm23130	1	21681557..21681630	ENSRNOG00000057952	0	#N/A	#N/A	0	0	0	0	0	0	0	0	0	0	0	0	0	0	0	0	0	0	0	0	0	0	0	0	0
Snord100	1	21682269..21682343	ENSRNOG00000061678	0	#N/A	#N/A	0	0	0	0	0	0	0	0	0	0	0	0	0	0	0	0	0	0	0	0	0	0	0	0	0
Snora33	1	21682603..21682729	ENSRNOG00000054517	0.0485896	6.9612	#N/A	0	0	0	0	0	0	0	0	0	0	0	0	0	0	0	0	0	0.407314	0.031615	0	0	0	0	0	0
Eya4	1	22172275..22415976	ENSRNOG00000016627	0.00210929	3.8326	0.496303	0	0	0	0	0	0	0.00461765	0.0104816	0.00443842	0.0146113	0.00455674	0.0135261	0.00224339	0.00492524	0.0138528	0.0044865	0.0135695	0.00440245	0.0158075	0.00912526	0.0303824	0	0	0	0
Tcf21	1	22701353..22704202	ENSRNOG00000016700	0.00503193	6.96107	#N/A	0	0	0	0	0	0	0	0	0	0	0	0	0	0	0	0	0	0.0211656	0.0158075	0	0	0	0	0.0202169	0.0147424
Tbpl1_1	1	22778459..22803122	ENSRNOG00000066988	2.62429	1.34038	0.0504351	4.22453	5.62875	5.69168	6.43118	7.52647	7.64039	6.25904	7.02266	3.19661	5.20163	4.60009	6.74953	2.28288	5.01195	6.96798	3.73952	5.59065	3.64275	6.46527	4.79988	7.89942	6.63425	10.7341	4.48331	7.76926
Tbpl1_2	1	22778492..22803302	ENSRNOG00000011114	0.214142	-1.5751	0.870027	0.32636	0.176243	0.958493	0.438954	0.648118	0.26666	0	0	0.598169	0.394506	0	0	0	0	0	0.268733	0.162834	0.307648	0.221305	0	0	0.364287	0.238889	0.356827	0.250621
Slc2a12	1	complement(22804418..22860971)	ENSRNOG00000011161	0.00946126	1.52324	0.874299	0.00946124	0.0220303	0.0516965	0.102082	0.0130706	0.0231878	0.0106911	0.0209632	0.0308285	0.087668	0.00527505	0.0135261	0.00259703	0.00570164	0.0138528	0.0103875	0.0271391	0.0101929	0.031615	0.0211275	0.0607648	0.0281619	0.0796295	0.014604	0.0442273
gene:ENSRNOG00000063106	1	complement(22873422..22875660)	ENSRNOG00000063106	0	#N/A	#N/A	0	0	0	0	0	0	0	0	0	0	0	0	0	0	0	0	0	0	0	0	0	0	0	0	0
gene:ENSRNOG00000067269	1	complement(22876374..22878500)	ENSRNOG00000067269	0	#N/A	#N/A	0	0	0	0	0	0	0	0	0	0	0	0	0	0	0	0	0	0	0	0	0	0	0	0	0
Sgk1	1	complement(22980261..23098283)	ENSRNOG00000011815	0.458983	-2.07067	0.000133568	0.535026	1.03543	1.13204	1.8579	1.36032	2.00575	1.12554	1.83428	0.346193	0.818235	0.520439	1.10914	0.262473	0.576247	1.16364	0.468674	1.01771	0.269804	0.69553	0.260556	0.622839	0.399829	0.939629	0.392422	0.987742
gene:ENSRNOG00000071111	1	23098538..23132802	ENSRNOG00000071111	0.00464603	-3.88501	#N/A	0	0	0.0415126	0.0204164	0	0	0	0	0	0	0	0	0	0	0	0	0	0	0	0	0	0	0	0	0
gene:ENSRNOG00000070554	1	complement(23123683..23127067)	ENSRNOG00000070554	0.0123195	-8.52932	#N/A	0.0192525	0.0110152	0	0	0.0265972	0.0115939	0.0652656	0.0314447	0	0	0	0	0	0	0	0	0	0.0207413	0.0158075	0	0	0	0	0	0
gene:ENSRNOG00000064096	1	complement(23130257..23132765)	ENSRNOG00000064096	0	#N/A	#N/A	0	0	0	0	0	0	0	0	0	0	0	0	0	0	0	0	0	0	0	0	0	0	0	0	0
U6_7	1	complement(23131350..23131456)	ENSRNOG00000062738	0	#N/A	#N/A	0	0	0	0	0	0	0	0	0	0	0	0	0	0	0	0	0	0	0	0	0	0	0	0	0
gene:ENSRNOG00000059251	1	complement(23361748..23395300)	ENSRNOG00000059251	0.00114512	-2.3371	#N/A	0	0	0	0	0.0106989	0.0115939	0	0	0	0	0	0	0	0	0	0	0	0	0	0	0	0	0	0	0
gene:ENSRNOG00000070492	1	complement(23400340..23400445)	ENSRNOG00000070492	0	#N/A	#N/A	0	0	0	0	0	0	0	0	0	0	0	0	0	0	0	0	0	0	0	0	0	0	0	0	0
gene:ENSRNOG00000067750	1	complement(23572085..23572393)	ENSRNOG00000067750	0	#N/A	#N/A	0	0	0	0	0	0	0	0	0	0	0	0	0	0	0	0	0	0	0	0	0	0	0	0	0
gene:ENSRNOG00000067483	1	23638268..23638719	ENSRNOG00000067483	0.638049	1.32221	0.815205	1.11865	0.143197	1.88071	0.204164	1.78316	0.173909	0.972356	0.104816	0.65423	0.102279	1.15144	0.162313	0.566878	1.24455	0.166234	0.472369	0.0678477	1.01974	0.173882	0.864692	0.136721	0.717171	0.111481	1.41678	0.235879
Clvs2	1	23735272..23842692	ENSRNOG00000012122	0.00110049	3.78869	#N/A	0	0	0	0	0	0	0	0	0.00963626	0.0146113	0	0	0	0	0	0	0	0	0	0	0	0	0	0	0
gene:ENSRNOG00000063690	1	complement(23798653..23800236)	ENSRNOG00000063690	0.0289942	14.3242	0.0931947	0	0	0	0	0	0	0.0405512	0.0104816	0	0	0	0	0	0	0	0	0	0.115984	0.0474225	0.040068	0.0151912	0.085454	0.0318518	0	0
Trdn	1	complement(23955651..24410595)	ENSRNOG00000012609	0.000734666	4.16276	#N/A	0	0	0	0	0	0	0	0	0	0	0	0	0.00293866	0.00645169	0.0138528	0	0	0	0	0	0	0	0	0.00550837	0.0147424
Nkain2	1	24669462..25877064	ENSRNOG00000029608	0	#N/A	#N/A	0	0	0	0	0	0	0	0	0	0	0	0	0	0	0	0	0	0	0	0	0	0	0	0	0
U6_8	1	complement(25196793..25196899)	ENSRNOG00000066097	0	#N/A	#N/A	0	0	0	0	0	0	0	0	0	0	0	0	0	0	0	0	0	0	0	0	0	0	0	0	0
AABR07000900.1	1	complement(25264927..25265029)	ENSRNOG00000052712	0	#N/A	#N/A	0	0	0	0	0	0	0	0	0	0	0	0	0	0	0	0	0	0	0	0	0	0	0	0	0
U4_1	1	25445898..25446060	ENSRNOG00000057890	0	#N/A	#N/A	0	0	0	0	0	0	0	0	0	0	0	0	0	0	0	0	0	0	0	0	0	0	0	0	0
Rnf217	1	26015728..26108736	ENSRNOG00000013323	0.0113395	-1.27297	0.967151	0	0	0.0731316	0.0816658	0	0	0.0283575	0.0314447	0.0181712	0.0292227	0.00932783	0.0135261	0.0183692	0.0403287	0.0554114	0.0275521	0.0407086	0.018024	0.031615	0.00933988	0.0151912	0	0	0.0344321	0.0589697
gene:ENSRNOG00000063629	1	complement(26115204..26117528)	ENSRNOG00000063629	0	#N/A	#N/A	0	0	0	0	0	0	0	0	0	0	0	0	0	0	0	0	0	0	0	0	0	0	0	0	0
Tpd52l1	1	26172170..26291109	ENSRNOG00000021478	0.146711	1.11569	0.954045	0.267604	0.231318	0.250662	0.183748	0.387297	0.255066	0.417586	0.303966	0.166087	0.175336	0.213144	0.202892	0.202875	0.445403	0.401732	0.307792	0.29853	0.329483	0.37938	0.0995957	0.106338	0.379304	0.398148	0.183583	0.206394
Hddc2	1	complement(26294030..26313935)	ENSRNOG00000021442	0.0381396	1.68937	0.806957	0.124008	0.0550758	0	0	0.0685263	0.0231878	0.0560511	0.0209632	0.107751	0.0584453	0.0276559	0.0135261	0.0272312	0.0597847	0.0277057	0.136148	0.0678477	0.0534389	0.031615	0	0	0.0590586	0.0318518	0.0765651	0.0442273
gene:ENSRNOG00000063892	1	complement(26757597..26758813)	ENSRNOG00000063892	0.0120275	-6.98668	#N/A	0.0767025	0.0330455	0	0	0	0	0.0288911	0.0104816	0	0	0	0	0	0	0	0	0	0	0	0	0	0	0	0	0
Hey2	1	26822131..26832218	ENSRNOG00000013364	0.00473833	-6.48444	#N/A	0.019833	0.0220303	0.0108368	0.0102082	0	0	0.0112056	0.0104816	0	0	0	0	0	0	0	0.0108873	0.0135695	0	0	0	0	0	0	0	0
Ncoa7	1	26856530..27015871	ENSRNOG00000014004	0.830747	1.26424	0.143463	1.37109	2.74278	2.04592	3.4708	2.06151	3.14195	2.00977	3.38555	1.01073	2.46932	1.43065	3.15159	0.785958	1.72553	3.60174	1.43277	3.21598	1.36441	3.63572	1.75219	4.32949	1.88814	4.58666	1.22958	3.19911
Hint3	1	27035905..27047721	ENSRNOG00000014190	0.0218291	-2.54208	0.557963	0.0233313	0.0220303	0	0	0.096696	0.0695635	0.0790925	0.0628895	0	0	0.0260164	0.0270522	0.0128085	0.0281203	0.0277057	0	0	0	0	0	0	0.0277788	0.0318518	0.0240088	0.0294848
Trmt11	1	27054420..27201610	ENSRNOG00000014240	0.414991	1.09645	0.901156	0.683532	0.804107	0.920919	0.91874	1.04778	0.939108	1.0898	1.0796	0.762746	1.09585	0.88749	1.14972	0.27758	0.609413	0.748053	0.771008	1.01771	0.696039	1.09072	0.752727	1.09377	0.847275	1.21037	0.472132	0.722379
gene:ENSRNOG00000063960	1	complement(27321952..27323101)	ENSRNOG00000063960	0	#N/A	#N/A	0	0	0	0	0	0	0	0	0	0	0	0	0	0	0	0	0	0	0	0	0	0	0	0	0
gene:ENSRNOG00000070696	1	27322340..27323404	ENSRNOG00000070696	0	#N/A	#N/A	0	0	0	0	0	0	0	0	0	0	0	0	0	0	0	0	0	0	0	0	0	0	0	0	0
Cenpw	1	27525324..27530464	ENSRNOG00000042944	3.74055	1.37517	0.0171859	5.32342	3.91038	10.7009	6.66597	9.88165	5.5303	7.65908	4.73767	5.61907	5.04091	6.95608	5.62687	3.44933	7.57283	5.80434	6.33848	5.22427	5.97741	5.84877	8.60588	7.80828	9.28412	8.28147	7.05196	6.73729
AABR07000968.2	1	27618984..27619106	ENSRNOG00000060033	0	#N/A	#N/A	0	0	0	0	0	0	0	0	0	0	0	0	0	0	0	0	0	0	0	0	0	0	0	0	0
U4_2	1	complement(27742296..27742439)	ENSRNOG00000056383	0	#N/A	#N/A	0	0	0	0	0	0	0	0	0	0	0	0	0	0	0	0	0	0	0	0	0	0	0	0	0
Rspo3	1	28283914..28367061	ENSRNOG00000011568	0	#N/A	#N/A	0	0	0	0	0	0	0	0	0	0	0	0	0	0	0	0	0	0	0	0	0	0	0	0	0
Rnf146	1	28458887..28475923	ENSRNOG00000011588	0.137421	-1.20593	0.709141	0.204295	0.704971	0.320929	0.939156	0.36161	0.950701	0.353492	1.02719	0.180287	0.759789	0.131701	0.500466	0.134936	0.296245	1.06667	0.189249	0.732755	0.106608	0.490032	0.181768	0.774751	0.152024	0.637036	0.243076	1.09094
Echdc1	1	complement(28476200..28507319)	ENSRNOG00000011622	0.0452226	-2.24511	0.422486	0.0534895	0.066091	0.194846	0.204164	0.0985272	0.0927514	0.0604428	0.0628895	0.00968278	0.0146113	0.0894682	0.121735	0.0244707	0.0537241	0.0692642	0.0195753	0.0271391	0.0192086	0.031615	0.0597225	0.0911472	0.0424573	0.0637036	0	0
gene:ENSRNOG00000068028	1	complement(28577634..28582940)	ENSRNOG00000068028	0	#N/A	#N/A	0	0	0	0	0	0	0	0	0	0	0	0	0	0	0	0	0	0	0	0	0	0	0	0	0
Kiaa0408L	1	complement(28615606..28630309)	ENSRNOG00000042309	0.000743122	4.16284	#N/A	0	0	0	0	0	0	0	0	0	0	0.00644771	0.0135261	0	0	0	0	0	0.00622939	0.0158075	0	0	0	0	0	0
Soga3	1	complement(28620293..28701796)	ENSRNOG00000012324	0	#N/A	#N/A	0	0	0	0	0	0	0	0	0	0	0	0	0	0	0	0	0	0	0	0	0	0	0	0	0
AABR07000989.1	1	28701045..28701383	ENSRNOG00000061741	0	#N/A	#N/A	0	0	0	0	0	0	0	0	0	0	0	0	0	0	0	0	0	0	0	0	0	0	0	0	0
AABR07000990.1	1	28741639..28741754	ENSRNOG00000054845	0	#N/A	#N/A	0	0	0	0	0	0	0	0	0	0	0	0	0	0	0	0	0	0	0	0	0	0	0	0	0
RGD1311933	1	28799902..28815993	ENSRNOG00000012581	0	#N/A	#N/A	0	0	0	0	0	0	0	0	0	0	0	0	0	0	0	0	0	0	0	0	0	0	0	0	0
RNaseP_nuc_1	1	28833764..28834010	ENSRNOG00000051400	0	#N/A	#N/A	0	0	0	0	0	0	0	0	0	0	0	0	0	0	0	0	0	0	0	0	0	0	0	0	0
gene:ENSRNOG00000063986	1	28884390..28908949	ENSRNOG00000063986	0.003891	-1.51575	#N/A	0	0	0.0320537	0.0204164	0	0	0	0	0	0	0	0	0.00805125	0.0176761	0.0138528	0.0161015	0.0135695	0	0	0	0	0.0174614	0.0159259	0	0
gene:ENSRNOG00000064947	1	28895999..28899188	ENSRNOG00000064947	0.00683241	3.78862	#N/A	0	0	0	0	0	0	0	0	0	0	0	0	0	0	0	0.0585738	0.0135695	0	0	0	0	0	0	0	0
gene:ENSRNOG00000069113	1	complement(28917918..28918443)	ENSRNOG00000069113	1.43425	2.68517	0.489423	0	0	2.182	0.428745	7.35579	1.29852	1.50417	0.293484	0.20654	0.0584453	2.22649	0.568097	0	0	0	2.45314	0.637768	0	0	4.88337	1.39759	4.47161	1.25815	2.49496	0.751863
Lrrc14b	1	28921416..28925378	ENSRNOG00000028357	0.00255112	-3.88506	#N/A	0	0	0	0	0	0	0.0229321	0.0209632	0	0	0	0	0	0	0	0	0	0	0	0	0	0	0	0	0
Ccdc127	1	complement(28928325..28935893)	ENSRNOG00000066093	0.0375275	1.32423	0.88743	0.0871957	0.0991365	0.0847004	0.0816658	0.0803068	0.0695635	0.065687	0.0628895	0.0420916	0.0584453	0.0648205	0.0811567	0.0319126	0.0700625	0.083117	0.148916	0.189973	0.0208752	0.031615	0.0757216	0.106338	0.126888	0.175185	0.0199395	0.0294848
Sdha	1	28940164..28961535	ENSRNOG00000013331	0.133813	-1.84474	0.20348	0.240449	0.429591	0.46489	0.704367	0.332178	0.452163	0.167203	0.251558	0.154017	0.336061	0.247497	0.48694	0.0710781	0.156048	0.29091	0.108303	0.217113	0.179337	0.426802	0.0894892	0.197486	0.11745	0.254815	0.050755	0.117939
Pdcd6	1	28966518..28982189	ENSRNOG00000014485	0.109908	-6.95748	0.000393771	0.131744	0.143197	0.343316	0.316455	0.336007	0.278254	0.183225	0.167705	0.0880565	0.116891	0.101704	0.121735	0.0445079	0.0977148	0.110823	0.0556315	0.0678477	0.0655072	0.094845	0	0	0.024132	0.0318518	0	0
Ahrr	1	28993634..29088673	ENSRNOG00000014721	0.000679665	4.1628	#N/A	0	0	0	0	0	0	0	0	0	0	0	0	0	0	0	0.0056153	0.0135695	0	0	0.00571058	0.0151912	0	0	0	0
Exoc3	1	29091294..29122045	ENSRNOG00000039776	0.344826	1.33619	0.376501	0.715129	0.848168	0.710451	0.714576	0.782658	0.707229	0.724132	0.723229	0.746462	1.08124	0.973486	1.27146	0.3671	0.805949	0.997404	0.489437	0.651338	0.550307	0.869412	0.725873	1.06338	0.619236	0.891851	0.535196	0.825576
Slc9a3	1	complement(29124674..29167417)	ENSRNOG00000015159	0.0012677	1.41364	#N/A	0.0046545	0.0110152	0	0	0.00643015	0.0115939	0	0	0	0	0	0	0.00255524	0.00560989	0.0138528	0.00511016	0.0135695	0	0	0	0	0.00554175	0.0159259	0.00478965	0.0147424
Cep72	1	29225361..29255271	ENSRNOG00000015465	0.135663	2.32187	0.0362028	0.117734	0.132182	0.25732	0.244997	0.0948783	0.0811574	0.188471	0.178187	0.30903	0.423729	0.295388	0.365205	0.0861784	0.1892	0.221645	0.387779	0.488503	0.169118	0.25292	0.230043	0.319015	0.151858	0.207037	0.323073	0.471757
Tppp	1	complement(29261255..29281134)	ENSRNOG00000028261	0.0058174	-6.98139	#N/A	0	0	0	0	0.0293771	0.0231878	0.024029	0.0209632	0	0	0	0	0	0	0	0	0	0	0	0	0	0	0	0	0
gene:ENSRNOG00000070270	1	29281230..29284415	ENSRNOG00000070270	0	#N/A	#N/A	0	0	0	0	0	0	0	0	0	0	0	0	0	0	0	0	0	0	0	0	0	0	0	0	0
Zdhhc11	1	complement(29296334..29326898)	ENSRNOG00000039743	0	#N/A	#N/A	0	0	0	0	0	0	0	0	0	0	0	0	0	0	0	0	0	0	0	0	0	0	0	0	0
Brd9	1	complement(29329985..29357016)	ENSRNOG00000015676	0.580973	1.36371	0.113328	0.929156	1.0905	1.30257	1.29644	1.41328	1.26374	1.59082	1.57224	0.733953	1.05202	1.13028	1.46082	0.479176	1.05201	1.28831	1.12316	1.47908	0.829117	1.29621	1.38324	2.00524	1.25154	1.7837	1.3328	2.03445
Trip13	1	29357130..29402074	ENSRNOG00000015810	0.139422	1.31739	0.708281	0.269853	0.330455	0.255577	0.265414	0.323093	0.301442	0.406575	0.419263	0.195397	0.292227	0.180545	0.24347	0.0641959	0.140939	0.180087	0.246892	0.339238	0.222886	0.363572	0.110476	0.167103	0.374842	0.557407	0.194382	0.309591
AABR07001001.1	1	complement(29367274..29367411)	ENSRNOG00000051415	0	#N/A	#N/A	0	0	0	0	0	0	0	0	0	0	0	0	0	0	0	0	0	0	0	0	0	0	0	0	0
Nkd2	1	29441328..29470821	ENSRNOG00000016103	0.00788429	1.69098	0.791376	0.0100221	0.0220303	0.0109522	0.0204164	0	0	0.0283122	0.0524079	0.0108853	0.0292227	0.00558774	0.0135261	0.0137549	0.0301981	0.0692642	0.0220064	0.0542781	0.0161956	0.0474225	0.0111899	0.0303824	0	0	0.0257827	0.0737121
Slc12a7	1	complement(29472692..29554302)	ENSRNOG00000016372	0.0336004	-18.7433	7.00279e-05	0.0476583	0.132182	0.078122	0.183748	0.0877862	0.185503	0.0897559	0.209632	0	0	0.0531432	0.162313	0.0109015	0.0239337	0.0692642	0.0218017	0.0678477	0	0	0	0	0	0	0.0081737	0.0294848
Slc6a19	1	29586195..29604962	ENSRNOG00000026501	0.00142954	4.16284	#N/A	0	0	0	0	0	0	0	0	0	0	0	0	0	0	0	0	0	0	0	0	0	0.0117583	0.0159259	0	0
Slc6a18	1	29608077..29621925	ENSRNOG00000016253	0.00112551	-2.33707	#N/A	0.00979514	0.0110152	0	0	0	0	0	0	0	0	0	0	0	0	0	0	0	0	0	0	0	0	0	0	0
Tert	1	complement(29637506..29659561)	ENSRNOG00000025327	0.00372707	-1.41653	0.959899	0.00987572	0.0220303	0	0	0.00682162	0.0115939	0.0167392	0.0314447	0	0	0.00550614	0.0135261	0	0	0	0.0216851	0.0542781	0.00531971	0.0158075	0.0110265	0.0303824	0	0	0	0
Clptm1l	1	complement(29667545..29683530)	ENSRNOG00000016923	0.0860368	-1.74551	0.370967	0.182272	0.231318	0.180218	0.193956	0.215836	0.208691	0.196159	0.209632	0.0942724	0.146113	0.222607	0.311101	0.0857694	0.188302	0.249351	0.238234	0.339238	0.0748067	0.12646	0.0969106	0.151912	0.0413368	0.0637036	0.151838	0.250621
Slc6a3	1	complement(29709443..29750413)	ENSRNOG00000017302	0	#N/A	#N/A	0	0	0	0	0	0	0	0	0	0	0	0	0	0	0	0	0	0	0	0	0	0	0	0	0
Lpcat1	1	complement(29766071..29816401)	ENSRNOG00000017930	0.378698	1.12918	0.798269	0.857222	1.66329	0.806497	1.32707	0.807797	1.19417	0.930164	1.51983	0.641257	1.51958	0.645691	1.37966	0.243091	0.533694	1.08052	0.604574	1.31624	0.63606	1.64398	0.621172	1.48874	0.527212	1.24222	0.630916	1.59218
Mrpl36	1	complement(29965317..29968807)	ENSRNOG00000023407	0.311945	1.61268	0.272626	0.566319	0.308425	0.530466	0.244997	0.894132	0.371005	0.411388	0.188668	0.790839	0.526008	0.360854	0.216418	0.288692	0.633809	0.360174	0.732789	0.447795	0.522954	0.37938	0.654893	0.440545	0.626111	0.414074	0.770081	0.54547
gene:ENSRNOG00000062531	1	29968842..29977467	ENSRNOG00000062531	0.870045	1.39964	0.267504	1.81232	0.936289	1.88731	0.826866	2.12079	0.834762	1.78288	0.775637	1.76	1.11046	1.47406	0.838619	0.760829	1.67036	0.900434	2.17701	1.26197	2.31999	1.59656	1.595	1.01781	2.1324	1.33778	1.16285	0.781348
Irx4	1	complement(30030561..30039549)	ENSRNOG00000012720	0.00248566	6.96106	#N/A	0	0	0	0	0	0	0	0	0	0	0	0	0	0	0	0	0	0	0	0.0208847	0.0303824	0	0	0	0
Irx2	1	complement(30660960..30666378)	ENSRNOG00000012742	0.00125047	4.16276	#N/A	0	0	0	0	0	0	0	0	0	0	0	0	0.00500186	0.0109813	0.0138528	0	0	0	0	0	0	0	0	0.00937572	0.0147424
Irx1	1	31294615..31300444	ENSRNOG00000033609	0.00934448	1.64045	0.879179	0	0	0.011188	0.0102082	0.0424308	0.0347818	0.0231375	0.0209632	0.0111197	0.0146113	0.0114162	0.0135261	0.0112409	0.0246787	0.0277057	0.0224803	0.0271391	0.0441184	0.06323	0.0342927	0.0455736	0	0	0	0
Adamts16	1	32430436..32560494	ENSRNOG00000016812	0.000611363	-2.77653	#N/A	0	0	0	0	0	0	0.00544753	0.0104816	0	0	0.00537568	0.0135261	0	0	0	0	0	0	0	0	0	0	0	0	0
gene:ENSRNOG00000023053	1	32640407..32679898	ENSRNOG00000023053	0.0750433	-1.14839	0.84706	0.105373	0.605834	0.215649	1.05145	0.166747	0.730417	0.188349	0.911897	0.11653	0.818235	0.119637	0.757463	0.0662624	0.145476	0.872729	0.0673101	0.434225	0.0825614	0.6323	0.102678	0.729177	0.136866	0.955555	0.122234	0.91403
gene:ENSRNOG00000067102	1	complement(32681324..32707730)	ENSRNOG00000067102	0.00322571	-4.62419	#N/A	0	0	0	0	0	0	0.0143009	0.0104816	0	0	0.0141122	0.0135261	0	0	0	0.0138947	0.0135695	0	0	0	0	0	0	0	0
gene:ENSRNOG00000063252	1	32695140..32697201	ENSRNOG00000063252	0	#N/A	#N/A	0	0	0	0	0	0	0	0	0	0	0	0	0	0	0	0	0	0	0	0	0	0	0	0	0
Gm26018	1	complement(33111153..33111279)	ENSRNOG00000052375	0	#N/A	#N/A	0	0	0	0	0	0	0	0	0	0	0	0	0	0	0	0	0	0	0	0	0	0	0	0	0
gene:ENSRNOG00000017095	1	33231226..33233129	ENSRNOG00000017095	0.00830678	12.476	0.300918	0	0	0	0	0	0	0	0	0	0	0.0528025	0.0405784	0	0	0	0	0	0	0	0.0528707	0.0455736	0	0	0.0162426	0.0147424
AABR07001054.1	1	complement(33246387..33360293)	ENSRNOG00000055337	0.0032877	1.81025	0.8949	0.0124943	0.0220303	0	0	0	0	0.00705926	0.0104816	0.0203558	0.043834	0	0	0	0	0	0	0	0	0	0.0209254	0.0455736	0	0	0.00642858	0.0147424
gene:ENSRNOG00000069973	1	33287171..33303089	ENSRNOG00000069973	0	#N/A	#N/A	0	0	0	0	0	0	0	0	0	0	0	0	0	0	0	0	0	0	0	0	0	0	0	0	0
Med10	1	complement(33470066..33475767)	ENSRNOG00000017150	0.2313	-2.32633	0.11054	0.406913	0.165227	0.770774	0.265414	0.599624	0.185503	0.306539	0.104816	0.206249	0.102279	0.181497	0.0811567	0.134033	0.294262	0.124676	0	0	0.116901	0.06323	0.121155	0.0607648	0.193792	0.0955555	0.167492	0.0884545
Ube2ql1	1	33548814..33589174	ENSRNOG00000034075	0.00696617	-2.35513	0.743768	0	0	0.00988917	0.0102082	0.0250032	0.0231878	0.0204514	0.0209632	0.00982877	0.0146113	0.0302724	0.0405784	0.00496792	0.0109068	0.0138528	0.00993524	0.0135695	0.0194982	0.031615	0	0	0	0	0	0
Nsun2	1	complement(33662139..33685862)	ENSRNOG00000017254	0.112334	-1.36676	0.560786	0.295639	0.63888	0.178249	0.326663	0.366172	0.602884	0.172794	0.314447	0.143942	0.379895	0.130728	0.311101	0.103536	0.227309	0.512555	0.246234	0.597059	0.0933535	0.268727	0.119515	0.319015	0.127446	0.334444	0.157357	0.442273
Srd5a1	1	33686391..33720461	ENSRNOG00000017601	0.0534162	-1.27913	0.889341	0.142745	0.176243	0.146243	0.153123	0.0986005	0.0927514	0.0907315	0.0943342	0.0290699	0.043834	0.139276	0.189366	0.0685688	0.150539	0.19394	0.0881545	0.122126	0.0576687	0.094845	0.0996115	0.151912	0.0743555	0.111481	0.045903	0.0737121
AABR07001060.1	1	complement(33716713..33716842)	ENSRNOG00000052644	0	#N/A	#N/A	0	0	0	0	0	0	0	0	0	0	0	0	0	0	0	0	0	0	0	0	0	0	0	0	0
Tent4a	1	33765672..33799433	ENSRNOG00000017613	1.43573	1.14617	0.493708	3.0706	6.74128	3.49264	6.50264	3.27162	5.47233	3.07289	5.68102	2.33237	6.25365	2.19874	5.31577	1.08249	2.37655	5.44417	2.67713	6.59479	2.57293	7.52437	2.23519	6.06129	2.33573	6.22703	2.53504	7.23853
AABR07001064.1	1	complement(34291930..34295752)	ENSRNOG00000017678	0.0498192	-2.1299	0.617651	0.264113	0.330455	0.144312	0.153123	0	0	0.0298446	0.0314447	0.105183	0.160725	0.0589018	0.0811567	0.0338318	0.074276	0.0969699	0.0966564	0.135695	0.0284537	0.0474225	0	0	0.125784	0.191111	0	0
Adcy2	1	34375895..34822236	ENSRNOG00000032150	0.000891704	-2.3371	#N/A	0	0	0	0	0.00833126	0.0115939	0	0	0	0	0	0	0	0	0	0	0	0	0	0	0	0	0	0	0
U6_9	1	34804258..34804364	ENSRNOG00000070882	0	#N/A	#N/A	0	0	0	0	0	0	0	0	0	0	0	0	0	0	0	0	0	0	0	0	0	0	0	0	0
RGD1308544	1	complement(34825894..34850138)	ENSRNOG00000047406	0	#N/A	#N/A	0	0	0	0	0	0	0	0	0	0	0	0	0	0	0	0	0	0	0	0	0	0	0	0	0
Fastkd3	1	complement(34858219..34866973)	ENSRNOG00000027422	0.0226533	1.27281	0.949492	0	0	0.0749599	0.0816658	0.0829168	0.0811574	0.0484441	0.0524079	0.037251	0.0584453	0.0382441	0.0541045	0.0188284	0.0413369	0.0554114	0.00941364	0.0135695	0.0369492	0.06323	0.0574403	0.0911472	0.0306261	0.0477777	0.0176464	0.0294848
Mtrr	1	34867089..34899425	ENSRNOG00000017826	0.086333	-1.15285	0.928589	0.164732	0.253349	0.156539	0.204164	0.247365	0.289848	0.210426	0.272521	0.202258	0.379895	0.135771	0.229944	0.0353876	0.0776916	0.124676	0.141542	0.244252	0.131174	0.268727	0.0799686	0.151912	0.127913	0.238889	0.110553	0.221136
gene:ENSRNOG00000042308	1	complement(34927303..34944121)	ENSRNOG00000042308	0.076388	-1.40607	0.865596	0.104512	0.0771062	0.0652636	0.0408329	0.165009	0.0927514	0.354293	0.220113	0.0486488	0.043834	0.0998913	0.0811567	0.0245894	0.0539847	0.0415585	0.163919	0.135695	0.144764	0.142267	0.166701	0.151912	0.0177764	0.0159259	0.0460914	0.0442273
U7_3	1	34948162..34948226	ENSRNOG00000058041	0	#N/A	#N/A	0	0	0	0	0	0	0	0	0	0	0	0	0	0	0	0	0	0	0	0	0	0	0	0	0
gene:ENSRNOG00000068953	1	complement(34959980..34989618)	ENSRNOG00000068953	0.411529	1.91104	0.00470741	0.413293	0.616849	0.725864	0.91874	0.418025	0.475351	0.892337	1.12153	0.961908	1.75336	0.773582	1.27146	0.457832	1.00515	1.56537	0.850787	1.4248	0.381645	0.75876	0.683939	1.26087	0.738115	1.33778	0.599968	1.16465
Zfp875	1	complement(35002321..35033216)	ENSRNOG00000017963	0.127995	1.17427	0.75162	0.257708	0.760046	0.261217	0.653326	0.330223	0.742011	0.303869	0.754674	0.206886	0.745178	0.183248	0.595149	0.164031	0.360122	1.10823	0.291138	0.963437	0.201186	0.790375	0.179315	0.653221	0.262364	0.939629	0.249817	0.958257
gene:ENSRNOG00000062681	1	complement(35036944..35039949)	ENSRNOG00000062681	0.176897	1.11621	0.927234	0.365184	0.34147	0.527809	0.418537	0.39058	0.278254	0.306163	0.241076	0.345459	0.394506	0.315261	0.324627	0.129342	0.283963	0.277057	0.310401	0.325669	0.304586	0.37938	0.236751	0.273442	0.434797	0.493703	0.242444	0.294848
gene:ENSRNOG00000016462	1	complement(35052633..35063335)	ENSRNOG00000016462	0.153293	-1.64453	0.285872	0.270226	0.352485	0.627522	0.694159	0.198324	0.197097	0.276726	0.303966	0.155922	0.248393	0.225994	0.324627	0.0927183	0.203558	0.277057	0.0834414	0.122126	0.118269	0.205497	0.113143	0.182294	0.201086	0.318518	0.139036	0.235879
gene:ENSRNOG00000049259	1	complement(35074172..35091389)	ENSRNOG00000049259	0.0600237	-2.24757	0.0894974	0.152228	0.418576	0.153222	0.357288	0.138356	0.289848	0.0950614	0.220113	0.0783186	0.263004	0.0491373	0.148787	0.0175937	0.0386261	0.110823	0.0571761	0.176404	0.0474735	0.173882	0.0134184	0.0455736	0.0190785	0.0637036	0.0783239	0.280106
Zfp748	1	complement(35102735..35137084)	ENSRNOG00000069921	0.0692043	-1.86513	0.244816	0.169916	0.451622	0.194743	0.438954	0.114506	0.231878	0.140491	0.314447	0.166546	0.540619	0.0508337	0.148787	0.0386774	0.0849143	0.235498	0.0591501	0.176404	0.0446477	0.158075	0.064781	0.212677	0.0444087	0.143333	0.0724988	0.250621
RGD1564382	1	complement(35158365..35158913)	ENSRNOG00000064505	0	#N/A	#N/A	0	0	0	0	0	0	0	0	0	0	0	0	0	0	0	0	0	0	0	0	0	0	0	0	0
gene:ENSRNOG00000047145	1	complement(35165722..35183884)	ENSRNOG00000047145	0.12951	1.23596	0.742432	0.152396	0.308425	0.440141	0.755408	0.285726	0.440569	0.289061	0.492634	0.206903	0.511397	0.267041	0.595149	0.0926268	0.203358	0.429438	0.179267	0.407086	0.252136	0.679722	0.334233	0.835516	0.174967	0.43	0.173624	0.457015
gene:ENSRNOG00000046353	1	complement(35222325..35238507)	ENSRNOG00000046353	0.0107341	-1.39598	0.944316	0.0193145	0.0220303	0.0633209	0.0612493	0.0133414	0.0115939	0	0	0.010489	0.0146113	0.032306	0.0405784	0.0106033	0.023279	0.0277057	0.0212053	0.0271391	0.0208081	0.031615	0.0107826	0.0151912	0.0114981	0.0159259	0.00993766	0.0147424
gene:ENSRNOG00000062961	1	complement(35318705..35326361)	ENSRNOG00000062961	0	#N/A	#N/A	0	0	0	0	0	0	0	0	0	0	0	0	0	0	0	0	0	0	0	0	0	0	0	0	0
gene:ENSRNOG00000068667	1	35725161..35735540	ENSRNOG00000068667	0.0077348	6.30979	#N/A	0	0	0	0	0	0	0	0	0	0	0	0	0	0	0	0.0663099	0.0271391	0	0	0	0	0	0	0.0310755	0.0147424
gene:ENSRNOG00000062973	1	complement(36036832..36044811)	ENSRNOG00000062973	0.00888742	6.96114	#N/A	0	0	0	0	0	0	0	0	0	0	0	0	0	0	0	0	0	0	0	0.0357406	0.0151912	0.0381125	0.0159259	0	0
gene:ENSRNOG00000066169	1	complement(36112690..36122387)	ENSRNOG00000066169	0.00854728	-4.62424	#N/A	0	0	0.0340285	0.0102082	0	0	0	0	0	0	0	0	0.0341891	0.0750605	0.0277057	0	0	0	0	0	0	0	0	0	0
gene:ENSRNOG00000067171	1	36397159..36398423	ENSRNOG00000067171	0	#N/A	#N/A	0	0	0	0	0	0	0	0	0	0	0	0	0	0	0	0	0	0	0	0	0	0	0	0	0
gene:ENSRNOG00000064113	1	complement(36444932..36471514)	ENSRNOG00000064113	0.000990479	-2.3371	#N/A	0	0	0	0	0.00925411	0.0115939	0	0	0	0	0	0	0	0	0	0	0	0	0	0	0	0	0	0	0
gene:ENSRNOG00000070839	1	36642253..36643958	ENSRNOG00000070839	0.00574712	-2.33707	#N/A	0.0500164	0.0110152	0	0	0	0	0	0	0	0	0	0	0	0	0	0	0	0	0	0	0	0	0	0	0
gene:ENSRNOG00000068976	1	36800428..36801032	ENSRNOG00000068976	0	#N/A	#N/A	0	0	0	0	0	0	0	0	0	0	0	0	0	0	0	0	0	0	0	0	0	0	0	0	0
gene:ENSRNOG00000063413	1	37510229..37510923	ENSRNOG00000063413	0	#N/A	#N/A	0	0	0	0	0	0	0	0	0	0	0	0	0	0	0	0	0	0	0	0	0	0	0	0	0
gene:ENSRNOG00000067926	1	complement(37849915..37877352)	ENSRNOG00000067926	0.0223593	1.32856	0.815576	0.00928978	0.0330455	0.0575276	0.17354	0.0770026	0.208691	0.055986	0.167705	0.0302698	0.131502	0.0690594	0.270522	0.0203997	0.0447865	0.166234	0.0509961	0.203543	0.0400326	0.18969	0.0311169	0.136721	0.0479294	0.207037	0.0223056	0.103197
gene:ENSRNOG00000069813	1	complement(37851816..37853238)	ENSRNOG00000069813	0.0041541	4.1628	#N/A	0	0	0	0	0	0	0	0	0	0	0	0	0	0	0	0	0	0	0	0.0349029	0.0151912	0	0	0	0
gene:ENSRNOG00000067477	1	38127691..38128295	ENSRNOG00000067477	0	#N/A	#N/A	0	0	0	0	0	0	0	0	0	0	0	0	0	0	0	0	0	0	0	0	0	0	0	0	0
gene:ENSRNOG00000066887	1	complement(38624474..38691338)	ENSRNOG00000066887	0.00345409	-2.46725	0.781086	0	0	0.0250045	0.0816658	0	0	0	0	0	0	0	0	0.00942095	0.0206832	0.083117	0.00942037	0.0407086	0	0	0.00638681	0.0303824	0	0	0.00294318	0.0147424
gene:ENSRNOG00000066355	1	complement(38662883..38683131)	ENSRNOG00000066355	0.00340049	-2.56944	0.3703	0.00476087	0.0440607	0.00780406	0.0612493	0.0115099	0.0811574	0.00672468	0.0524079	0.00129273	0.0146113	0.00796318	0.0811567	0.00392045	0.00860715	0.083117	0.00653369	0.0678477	0.00256452	0.031615	0.00398673	0.0455736	0.0014171	0.0159259	0	0
gene:ENSRNOG00000070838	1	complement(38800014..38800618)	ENSRNOG00000070838	0	#N/A	#N/A	0	0	0	0	0	0	0	0	0	0	0	0	0	0	0	0	0	0	0	0	0	0	0	0	0
gene:ENSRNOG00000064160	1	complement(39020173..39029307)	ENSRNOG00000064160	0.114377	3.16773	0.438171	0.0659557	0.0110152	0.144154	0.0204164	0.0911174	0.0115939	0.0745295	0.0104816	0.21491	0.043834	0.0735464	0.0135261	0.325877	0.715446	0.124676	0	0	0.213168	0.0474225	0.0736414	0.0151912	0.0785285	0.0159259	0.135742	0.0294848
gene:ENSRNOG00000065017	1	complement(39032811..39055926)	ENSRNOG00000065017	0.0194032	1.283	0.973202	0	0	0.0400549	0.0102082	0.0506362	0.0115939	0.0828358	0.0209632	0	0	0.0408716	0.0135261	0.040244	0.0883536	0.0277057	0.0402415	0.0135695	0	0	0.0409244	0.0151912	0	0	0.0754352	0.0294848
gene:ENSRNOG00000062884	1	complement(39039162..39040261)	ENSRNOG00000062884	0	#N/A	#N/A	0	0	0	0	0	0	0	0	0	0	0	0	0	0	0	0	0	0	0	0	0	0	0	0	0
gene:ENSRNOG00000066818	1	39289190..39330338	ENSRNOG00000066818	0.00679787	-2.09884	0.749856	0	0	0.0289197	0.0510411	0.0146238	0.0231878	0.0179423	0.0314447	0	0	0	0	0	0	0	0.0232436	0.0542781	0	0	0.00590949	0.0151912	0.00630167	0.0159259	0.00544643	0.0147424
gene:ENSRNOG00000071202	1	39338405..39340487	ENSRNOG00000071202	0	#N/A	#N/A	0	0	0	0	0	0	0	0	0	0	0	0	0	0	0	0	0	0	0	0	0	0	0	0	0
AABR07001348.1	1	complement(39668472..39670153)	ENSRNOG00000023081	0	#N/A	#N/A	0	0	0	0	0	0	0	0	0	0	0	0	0	0	0	0	0	0	0	0	0	0	0	0	0
Ppp1r14c	1	39773403..39886956	ENSRNOG00000016368	0.00459758	1.99022	0.834044	0	0	0.0187937	0.0204164	0.0118792	0.0115939	0.00971659	0.0104816	0	0	0	0	0.0047206	0.0103638	0.0138528	0.00944062	0.0135695	0.0185275	0.031615	0.00960081	0.0151912	0.010238	0.0159259	0	0
Iyd	1	40004041..40019319	ENSRNOG00000016286	0	#N/A	#N/A	0	0	0	0	0	0	0	0	0	0	0	0	0	0	0	0	0	0	0	0	0	0	0	0	0
Plekhg1	1	40311221..40434063	ENSRNOG00000016011	1.55514	1.17099	0.430322	2.60294	5.3754	3.15927	5.53286	3.92754	6.17956	4.3336	7.53626	2.1667	5.46464	2.21851	5.04524	1.55195	3.40724	7.342	3.07444	7.124	2.44221	6.71819	2.29285	5.84861	3.20074	8.02666	3.06823	8.24101
Mthfd1l	1	40444008..40632905	ENSRNOG00000019582	0.102832	1.2993	0.677172	0.163597	0.264364	0.297967	0.408329	0.18834	0.231878	0.254187	0.345892	0.133266	0.263004	0.114016	0.202892	0.130976	0.287551	0.484849	0.359226	0.651338	0.176248	0.37938	0.243548	0.486118	0.186667	0.366296	0.189391	0.398045
U1_1	1	40586643..40586804	ENSRNOG00000055235	0	#N/A	#N/A	0	0	0	0	0	0	0	0	0	0	0	0	0	0	0	0	0	0	0	0	0	0	0	0	0
Akap12	1	40730123..40819886	ENSRNOG00000019549	0.00319471	-15.8224	0.205669	0	0	0	0	0	0	0.0143728	0.0419263	0.013815	0.0584453	0.0106374	0.0405784	0	0	0	0.00349115	0.0135695	0	0	0	0	0	0	0	0
Zbtb2	1	complement(40827457..40846594)	ENSRNOG00000019544	0.039761	-8.34489	0.00209716	0.0452694	0.066091	0.0989414	0.122499	0.104232	0.115939	0.110834	0.136261	0	0	0.0168264	0.0270522	0.0124261	0.0272808	0.0415585	0.0165671	0.0271391	0	0	0.0252723	0.0455736	0	0	0	0
Rmnd1	1	complement(40859829..40894314)	ENSRNOG00000019501	0.447469	-1.22032	0.743837	0.768161	0.738016	1.30303	1.06166	0.902819	0.660853	1.04939	0.849008	0.709798	0.832846	0.511382	0.541045	0.421707	0.925835	0.92814	0.390212	0.420655	0.494067	0.6323	0.524844	0.622839	0.778085	0.907777	0.637092	0.796091
Armt1	1	40894550..40918302	ENSRNOG00000019489	0.18824	-1.14046	0.910934	0.340995	0.407561	0.36257	0.367496	0.623866	0.568102	0.374907	0.377337	0.230227	0.336061	0.277472	0.365205	0.136606	0.299911	0.374027	0.364259	0.488503	0.119145	0.18969	0.31899	0.470927	0.175566	0.254815	0.369864	0.574954
Ccdc170	1	40945961..41085040	ENSRNOG00000024280	0.00166244	-8.3198	#N/A	0	0	0	0	0	0	0.00366803	0.0104816	0.00705131	0.0292227	0.00361964	0.0135261	0.00178203	0.00391236	0.0138528	0	0	0	0	0	0	0	0	0	0
gene:ENSRNOG00000065092	1	complement(41167598..41198101)	ENSRNOG00000065092	0	#N/A	#N/A	0	0	0	0	0	0	0	0	0	0	0	0	0	0	0	0	0	0	0	0	0	0	0	0	0
Esr1	1	41210475..41495002	ENSRNOG00000019358	0.0037707	-8.31783	#N/A	0	0	0	0	0.00998998	0.0115939	0	0	0	0	0	0	0.00396985	0.00871561	0.0138528	0.0238176	0.0407086	0	0	0	0	0	0	0	0
AABR07001379.1	1	complement(41296869..41296962)	ENSRNOG00000055223	0	#N/A	#N/A	0	0	0	0	0	0	0	0	0	0	0	0	0	0	0	0	0	0	0	0	0	0	0	0	0
gene:ENSRNOG00000018960	1	complement(41512030..41983322)	ENSRNOG00000018960	0.141526	-1.49009	0.18324	0.135744	1.75141	0.287354	3.14413	0.580279	5.70421	0.284591	3.09207	0.141872	2.23553	0.213245	3.02985	0.132169	0.290171	3.9065	0.17809	2.57821	0.093815	1.61236	0.152515	2.43059	0.211427	3.31259	0.108937	1.82806
U6_10	1	41822425..41822528	ENSRNOG00000052241	0	#N/A	#N/A	0	0	0	0	0	0	0	0	0	0	0	0	0	0	0	0	0	0	0	0	0	0	0	0	0
Myct1	1	42018137..42029410	ENSRNOG00000018858	0.030349	38.8707	0.011216	0	0	0	0	0	0	0	0	0.0167152	0.0146113	0	0	0.0506919	0.111292	0.083117	0.13517	0.108556	0	0	0.017183	0.0151912	0.0183233	0.0159259	0	0
Vip	1	42065120..42073216	ENSRNOG00000018808	0.00326704	-4.62419	#N/A	0	0	0	0	0.0177078	0.0115939	0	0	0	0	0.014293	0.0135261	0	0	0	0.0140727	0.0135695	0	0	0	0	0	0	0	0
Fbxo5	1	complement(42196068..42202437)	ENSRNOG00000024077	0.19643	1.02066	0.998137	0.465806	0.407561	0.591582	0.438954	0.539155	0.359412	0.17071	0.125779	0.205105	0.21917	0.463261	0.446362	0.193517	0.424857	0.387879	0.262614	0.257821	0.257695	0.300342	0.449803	0.486118	0.299784	0.318518	0.207279	0.235879
Mtrf1l	1	complement(42210583..42220836)	ENSRNOG00000018773	0.0937958	-2.06598	0.455905	0.155895	0.0881213	0.340727	0.163332	0.215368	0.0927514	0.13212	0.0628895	0	0	0.0869184	0.0541045	0.0427919	0.0939474	0.0554114	0.128368	0.0814172	0.146957	0.110652	0.0435154	0.0303824	0.0928064	0.0637036	0.100264	0.0737121
AABR07001406.2	1	42211968..42212047	ENSRNOG00000059321	0.121614	9.75934	#N/A	0	0	0	0	0	0	0	0	0	0	0	0	0	0	0	0	0	0	0	0.335068	0.0151912	0.357305	0.0159259	0.308813	0.0147424
AABR07001406.1	1	42212190..42212259	ENSRNOG00000055161	0	#N/A	#N/A	0	0	0	0	0	0	0	0	0	0	0	0	0	0	0	0	0	0	0	0	0	0	0	0	0
Rgs17	1	complement(42227070..42324609)	ENSRNOG00000018690	0.00101038	4.16276	#N/A	0	0	0	0	0	0	0	0	0	0	0	0	0	0	0	0.00866191	0.0135695	0	0	0	0	0	0	0.00811864	0.0147424
AABR07001408.1	1	complement(42487145..42487429)	ENSRNOG00000033265	0.0104488	3.78869	#N/A	0	0	0	0	0	0	0	0	0.0914938	0.0146113	0	0	0	0	0	0	0	0	0	0	0	0	0	0	0
gene:ENSRNOG00000070385	1	42699766..42701106	ENSRNOG00000070385	0	#N/A	#N/A	0	0	0	0	0	0	0	0	0	0	0	0	0	0	0	0	0	0	0	0	0	0	0	0	0
U2_2	1	43109991..43110055	ENSRNOG00000068142	0	#N/A	#N/A	0	0	0	0	0	0	0	0	0	0	0	0	0	0	0	0	0	0	0	0	0	0	0	0	0
Oprm1	1	43160057..43413409	ENSRNOG00000018191	0.00313218	-8.51927	#N/A	0	0	0	0	0	0	0.014267	0.0209632	0.0274265	0.0584453	0	0	0	0	0	0	0	0	0	0	0	0	0	0	0
Ipcef1	1	complement(43269202..43427969)	ENSRNOG00000018163	0.167459	-13.0551	0	0.253962	0.66091	0.328412	0.724784	0.590592	1.17099	0.34437	0.754674	0.0413755	0.131502	0.0755173	0.216418	0.065063	0.142843	0.387879	0.065059	0.189973	0	0	0.0330815	0.106338	0.0251978	0.0796295	0.0174224	0.0589697
Cnksr3	1	complement(43499487..43591635)	ENSRNOG00000018052	0.0765867	1.2335	0.86426	0.236998	0.330455	0.094964	0.11229	0.185533	0.197097	0.16961	0.19915	0.205929	0.350672	0.255464	0.392258	0.0520431	0.114258	0.166234	0.0693865	0.108556	0.0765975	0.142267	0.167589	0.288633	0.197523	0.334444	0.146328	0.265364
gene:ENSRNOG00000065637	1	43613819..43634997	ENSRNOG00000065637	0.00137523	-3.33284	0.50639	0.0021617	0.0110152	0	0	0	0	0.00244271	0.0104816	0.00704369	0.043834	0.00241049	0.0135261	0.00118674	0.00260542	0.0138528	0	0	0	0	0.0024136	0.0151912	0	0	0	0
AABR07001435.1	1	complement(43640876..43641875)	ENSRNOG00000004144	0.0177737	-8.40048	#N/A	0	0	0	0	0	0	0.159769	0.0524079	0	0	0	0	0	0	0	0	0	0	0	0	0	0	0	0	0
U6_11	1	43691581..43691678	ENSRNOG00000060056	0	#N/A	#N/A	0	0	0	0	0	0	0	0	0	0	0	0	0	0	0	0	0	0	0	0	0	0	0	0	0
Scaf8	1	43727794..43804977	ENSRNOG00000016919	0.558805	-1.0533	0.940441	1.17734	2.64364	1.1633	2.21518	1.1792	2.01734	1.50222	2.84051	0.847168	2.3232	0.809581	2.00187	0.455129	0.999214	2.34113	1.01792	2.56464	0.961856	2.87696	0.920171	2.55212	0.665839	1.81555	0.817779	2.38827
gene:ENSRNOG00000068809	1	43832779..43855889	ENSRNOG00000068809	0.0255941	-4.18299	0.383523	0.114323	0.0771062	0.0713904	0.0408329	0.0225624	0.0115939	0.0184549	0.0104816	0.0354772	0.0292227	0	0	0	0	0	0	0	0.0351897	0.031615	0.018235	0.0151912	0	0	0.0336123	0.0294848
Tiam2	1	43918174..44119493	ENSRNOG00000016728	0.00350189	-2.62892	0.720812	0.0304765	0.0881213	0	0	0	0	0	0	0.00827538	0.0292227	0	0	0	0	0	0	0	0	0	0	0	0	0	0.00784037	0.0294848
Tfb1m	1	complement(44119166..44161709)	ENSRNOG00000056223	0.0516164	-1.8393	0.606796	0.119072	0.0881213	0.0813266	0.0510411	0.164497	0.0927514	0.100913	0.0628895	0.0646639	0.0584453	0.0497908	0.0405784	0.0408552	0.0896956	0.0692642	0.130729	0.108556	0.0801749	0.0790375	0.0664736	0.0607648	0	0	0.0153162	0.0147424
Cldn20	1	44133769..44134428	ENSRNOG00000023531	0.00914538	-3.88506	#N/A	0	0	0	0	0	0	0.0822082	0.0209632	0	0	0	0	0	0	0	0	0	0	0	0	0	0	0	0	0
Nox3	1	complement(44236992..44302851)	ENSRNOG00000016490	0.00111646	3.78862	#N/A	0	0	0	0	0	0	0	0	0	0	0.00981697	0.0135261	0	0	0	0	0	0	0	0	0	0	0	0	0
gene:ENSRNOG00000064039	1	44846873..44847327	ENSRNOG00000064039	0.0262954	-3.88526	#N/A	0	0	0	0	0.245679	0.0231878	0	0	0	0	0	0	0	0	0	0	0	0	0	0	0	0	0	0	0
Arid1b	1	45563623..45923493	ENSRNOG00000017030	0.529476	-1.19119	0.230538	0.873046	5.45251	1.28558	6.80888	1.40591	6.68969	1.21174	6.3728	1.17812	8.98597	1.10923	7.62873	0.433779	0.952339	6.20607	1.01467	7.11043	0.777149	6.46527	0.81724	6.30435	0.749678	5.68555	0.81854	6.64883
Ldhal6b	1	complement(45991991..45999272)	ENSRNOG00000062741	0.00543578	-7.79974	0.488358	0	0	0.00950234	0.0102082	0	0	0.0393027	0.0419263	0.0283329	0.043834	0	0	0	0	0	0	0	0	0	0	0	0	0	0	0
Tmem242	1	complement(45992713..46019626)	ENSRNOG00000016973	0.0382941	3.56363	0.424742	0.0411094	0.0220303	0.179698	0.0816658	0.113585	0.0463757	0	0	0	0	0.0458405	0.0270522	0	0	0	0.0451339	0.0271391	0	0	0.183599	0.12153	0.0489458	0.0318518	0.0846062	0.0589697
gene:ENSRNOG00000067318	1	complement(46061332..46069072)	ENSRNOG00000067318	0.0210719	-1.53528	0.792341	0.0402238	0.0771062	0.0251182	0.0408329	0.0396921	0.0579696	0.084412	0.136261	0.031206	0.0730567	0.0256303	0.0541045	0.0220822	0.0484803	0.0969699	0.0252352	0.0542781	0.0247625	0.06323	0.00641586	0.0151912	0.00684164	0.0159259	0.0413918	0.103197
Zdhhc14	1	46069127..46330488	ENSRNOG00000029049	0.691043	1.21647	0.279528	1.42762	1.98273	1.49945	1.76602	1.63259	1.72749	1.65802	1.93909	1.1371	1.9287	1.46811	2.24534	0.757616	1.66331	2.41039	1.48902	2.32039	1.17915	2.18143	1.45229	2.49136	1.20872	2.03852	1.2732	2.29982
Snx9	1	46423553..46509036	ENSRNOG00000046874	0.0265443	-4.81569	0.00742085	0.0405824	0.132182	0.0147829	0.0408329	0.0747524	0.185503	0.0152859	0.0419263	0.047751	0.189947	0.0905058	0.324627	0.0241356	0.0529885	0.180087	0.0408424	0.149265	0.00364339	0.0158075	0.0113278	0.0455736	0.0161061	0.0637036	0.0104402	0.0442273
Synj2	1	46518709..46633687	ENSRNOG00000017114	0.00884538	-26.0313	0.0731889	0	0	0.0262141	0.0612493	0.0552319	0.115939	0	0	0	0	0	0	0	0	0	0	0	0	0	0.0133916	0.0455736	0.00952019	0.0318518	0.00822815	0.0294848
Serac1	1	complement(46620498..46656727)	ENSRNOG00000017889	0.464814	1.2103	0.555193	1.05189	1.68532	1.0293	1.39853	1.16824	1.42605	0.932258	1.25779	1.00062	1.95792	0.965959	1.70429	0.464241	1.01922	1.7039	0.898232	1.61477	0.977693	2.08659	0.706215	1.39759	0.564811	1.09889	0.891418	1.85754
Gtf2h5	1	46656859..46664939	ENSRNOG00000018007	0.0372175	2.45972	0.437849	0.0639358	0.0881213	0.104804	0.122499	0.0662451	0.0695635	0.0993395	0.115297	0.0607624	0.102279	0	0	0	0	0	0.0614206	0.0949867	0.0860999	0.158075	0	0	0.0761235	0.127407	0.115137	0.206394
gene:ENSRNOG00000070309	1	complement(46666641..46682852)	ENSRNOG00000070309	0.0127617	4.94416	0.180467	0	0	0.0167321	0.0204164	0	0	0.00865074	0.0104816	0.0498898	0.087668	0.00853663	0.0135261	0.0126083	0.0276809	0.0415585	0.0252151	0.0407086	0.00824758	0.0158075	0.0170953	0.0303824	0	0	0.0157558	0.0294848
Tulp4	1	46682863..46809688	ENSRNOG00000018012	0.0276232	1.30565	0.795095	0.0375563	0.132182	0.0478821	0.142915	0.0691784	0.185503	0.0884132	0.262039	0.0577874	0.248393	0.0697976	0.270522	0.0395174	0.0867584	0.318615	0.0274887	0.108556	0.0573191	0.268727	0.0314495	0.136721	0.0335366	0.143333	0.0515292	0.235879
gene:ENSRNOG00000065858	1	complement(46810898..46813161)	ENSRNOG00000065858	0	#N/A	#N/A	0	0	0	0	0	0	0	0	0	0	0	0	0	0	0	0	0	0	0	0	0	0	0	0	0
gene:ENSRNOG00000070335	1	46811220..46813161	ENSRNOG00000070335	0.0209213	-5.98514	0.278591	0.0127634	0.0110152	0.0557915	0.0408329	0.123427	0.0811574	0	0	0	0	0	0	0.00700686	0.0153832	0.0138528	0.0280257	0.0271391	0	0	0.0142506	0.0151912	0	0	0	0
Tmem181	1	46830710..46884295	ENSRNOG00000018158	0.085616	-3.19076	0.00487832	0.169248	0.220303	0.231195	0.255206	0.257197	0.255066	0.11475	0.125779	0.0183826	0.0292227	0.0754907	0.108209	0.0185829	0.0407978	0.0554114	0.0464544	0.0678477	0.0364673	0.06323	0.0755882	0.12153	0.0201511	0.0318518	0.0261244	0.0442273
Dynlt1	1	complement(46887017..46893881)	ENSRNOG00000018207	0.700012	1.50593	0.294541	0.913213	0.418576	1.602	0.622702	2.1912	0.765199	1.62935	0.628895	1.4095	0.789012	0.964716	0.48694	0.369407	0.811014	0.387879	0.712384	0.366377	1.03561	0.6323	1.71727	0.972237	1.34481	0.748518	1.1623	0.692894
Sytl3	1	46911217..46967460	ENSRNOG00000018321	0.272839	-39.3578	4.39552e-05	0.0325752	0.0330455	2.36135	2.03144	0.0450023	0.0347818	0	0	0.0707618	0.087668	0.0363241	0.0405784	0.0417274	0.0916104	0.0969699	0.0238428	0.0271391	0	0	0.0121237	0.0151912	0.0129283	0.0159259	0.0111737	0.0147424
Ezr	1	complement(46967658..47011505)	ENSRNOG00000018524	0.415523	-5.56954	0	0.524855	1.70735	1.32475	3.65454	1.1461	2.84051	0.757615	2.07535	0.250092	0.993571	0.343604	1.23088	0.223073	0.489746	1.66234	0.334589	1.22126	0.124032	0.537455	0.120984	0.486118	0.133044	0.525555	0.0696898	0.294848
U6_12	1	complement(47045892..47045997)	ENSRNOG00000058299	0.0291079	4.16284	#N/A	0	0	0	0	0	0	0	0	0	0	0	0	0	0	0	0	0	0.244004	0.0158075	0	0	0	0	0	0
Rsph3	1	complement(47101961..47154232)	ENSRNOG00000018762	0.0251352	2.16096	0.628563	0.0574351	0.0550758	0	0	0.063477	0.0463757	0.051921	0.0419263	0	0	0.0256181	0.0270522	0.0126123	0.0276898	0.0277057	0.0504463	0.0542781	0	0	0.0641279	0.075956	0.0957371	0.111481	0.0472823	0.0589697
Tagap	1	complement(47170725..47179792)	ENSRNOG00000018915	0.483437	-9.81265	0	0.655994	0.958319	1.17831	1.45978	1.5	1.66952	1.03948	1.27875	0.360343	0.642899	0.445621	0.716884	0.182134	0.399867	0.609525	0.422195	0.692046	0.0243697	0.0474225	0.0336752	0.0607648	0.161595	0.286666	0.0775911	0.147424
Fndc1	1	47281844..47364259	ENSRNOG00000030210	0.000472689	3.78862	#N/A	0	0	0	0	0	0	0	0	0	0	0.00415632	0.0135261	0	0	0	0	0	0	0	0	0	0	0	0	0
Sod2	1	complement(47636528..47645189)	ENSRNOG00000019048	0.475411	-2.70741	1.30863e-07	0.927901	1.65227	1.41286	2.13352	1.25625	1.70431	0.685033	1.02719	0.463598	1.00818	0.558732	1.09562	0.254701	0.559182	1.03896	0.427871	0.854881	0.293232	0.69553	0.24174	0.531692	0.243052	0.525555	0.280088	0.648666
Wtap	1	47665965..47691065	ENSRNOG00000019091	0.944443	-1.288	0.0684861	1.63662	2.93003	2.33313	3.54225	2.66898	3.64049	1.88413	2.84051	1.01576	2.22092	1.28983	2.54291	0.58097	1.27549	2.38269	1.43883	2.89031	1.00753	2.40274	1.23654	2.73442	1.04756	2.2774	1.19663	2.78632
Acat2	1	47695788..47752821	ENSRNOG00000019189	0.025629	-6.37884	0.0376317	0.0248683	0.0550758	0.0923993	0.17354	0.0343554	0.0579696	0.0786828	0.146742	0.0108041	0.0292227	0.0166382	0.0405784	0.0109218	0.0239783	0.0554114	0.0436846	0.108556	0.0214331	0.06323	0	0	0	0	0	0
Acat2l1	1	47803813..47829151	ENSRNOG00000013975	0.0121551	-9.46881	0.314452	0.046258	0.0330455	0	0	0.0639051	0.0347818	0	0	0	0	0	0	0.00846493	0.0185843	0.0138528	0	0	0	0	0	0	0	0	0	0
gene:ENSRNOG00000069754	1	47818557..47819763	ENSRNOG00000069754	0.00536965	3.78862	#N/A	0	0	0	0	0	0	0	0	0	0	0.0472149	0.0135261	0	0	0	0	0	0	0	0	0	0	0	0	0
Tcp1	1	complement(47828652..47836839)	ENSRNOG00000014160	0.133056	-1.92458	0.22117	0.30832	0.330455	0.348166	0.316455	0.354952	0.289848	0.185813	0.167705	0.111626	0.146113	0.0802209	0.0946828	0.0338525	0.0743214	0.083117	0.203103	0.244252	0.155009	0.221305	0.218024	0.288633	0.183547	0.238889	0.105758	0.147424
gene:ENSRNOG00000063324	1	complement(47830540..47830669)	ENSRNOG00000063324	0	#N/A	#N/A	0	0	0	0	0	0	0	0	0	0	0	0	0	0	0	0	0	0	0	0	0	0	0	0	0
AABR07071864.1	1	complement(47833835..47833971)	ENSRNOG00000051969	0	#N/A	#N/A	0	0	0	0	0	0	0	0	0	0	0	0	0	0	0	0	0	0	0	0	0	0	0	0	0
Mrpl18	1	47836561..47841987	ENSRNOG00000014582	0.0613177	-2.04856	0.446306	0.0940432	0.0771062	0.176179	0.122499	0.12992	0.0811574	0.151812	0.104816	0.116735	0.116891	0.0299618	0.0270522	0.0368772	0.080962	0.0692642	0.177	0.162834	0	0	0.0300005	0.0303824	0.0639829	0.0637036	0.0829491	0.0884545
Pnldc1	1	47843224..47861674	ENSRNOG00000023140	0.0218329	-1.88862	0.71971	0.0265721	0.0220303	0.0580763	0.0408329	0.0367092	0.0231878	0.0750656	0.0524079	0.0432912	0.043834	0.0148151	0.0135261	0.0218814	0.0480395	0.0415585	0.0583469	0.0542781	0	0	0.0296685	0.0303824	0.0158187	0.0159259	0.0273437	0.0294848
Mas1	1	47880309..47911709	ENSRNOG00000014971	0	#N/A	#N/A	0	0	0	0	0	0	0	0	0	0	0	0	0	0	0	0	0	0	0	0	0	0	0	0	0
Igf2r	1	47979109..48067501	ENSRNOG00000014997	0.0384558	-1.39429	0.648798	0.0883216	0.374516	0.088002	0.316455	0.0717739	0.231878	0.0968673	0.345892	0.0282144	0.146113	0.0463465	0.216418	0.0256696	0.0563563	0.249351	0.0998201	0.474934	0.03918	0.221305	0.0406055	0.212677	0.0463932	0.238889	0.04277	0.235879
AC129234.1	1	complement(48003206..48003337)	ENSRNOG00000051780	0	#N/A	#N/A	0	0	0	0	0	0	0	0	0	0	0	0	0	0	0	0	0	0	0	0	0	0	0	0	0
Slc22a1	1	48076666..48103678	ENSRNOG00000016337	0	#N/A	#N/A	0	0	0	0	0	0	0	0	0	0	0	0	0	0	0	0	0	0	0	0	0	0	0	0	0
Slc22a2	1	complement(48121061..48163268)	ENSRNOG00000016625	0.00142558	4.16276	#N/A	0	0	0	0	0	0	0	0	0	0	0	0	0	0	0	0	0	0	0	0	0	0	0	0.0114961	0.0147424
Slc22a3	1	48235476..48324612	ENSRNOG00000022946	0.00244842	-1.6542	#N/A	0.0137739	0.0220303	0	0	0	0	0.00778219	0.0104816	0	0	0.00767954	0.0135261	0.00378081	0.00830058	0.0138528	0	0	0.00741951	0.0158075	0	0	0	0	0	0
Plg	1	complement(48325185..48367786)	ENSRNOG00000017223	0.0131219	1.37293	0.904717	0.0205606	0.0330455	0.0374478	0.0510411	0.0189362	0.0231878	0.0309777	0.0419263	0.0148877	0.0292227	0.0458536	0.0811567	0.00376246	0.00826029	0.0138528	0.0451468	0.0814172	0.014767	0.031615	0.0306086	0.0607648	0.0407998	0.0796295	0.00705253	0.0147424
AABR07001512.1	1	complement(48369044..48369595)	ENSRNOG00000017412	5.13245	1.24804	0.284322	9.82676	1.83953	13.8253	2.19477	11.5433	1.64634	10.9712	1.72946	11.3123	2.58621	8.92362	1.83955	3.4888	7.65948	1.49611	7.36479	1.54693	8.3679	2.08659	11.4974	2.65846	9.31794	2.11815	9.80935	2.38827
Map3k4	1	48431830..48519358	ENSRNOG00000017419	0.0609449	1.15335	0.914775	0.111247	0.286394	0.098192	0.214373	0.17142	0.336224	0.169222	0.366855	0.116181	0.365283	0.119279	0.338153	0.0281873	0.0618837	0.166234	0.178509	0.515642	0.11063	0.37938	0.0382184	0.12153	0.0764152	0.238889	0.140895	0.471757
Gm24794	1	complement(48449638..48449772)	ENSRNOG00000059864	0	#N/A	#N/A	0	0	0	0	0	0	0	0	0	0	0	0	0	0	0	0	0	0	0	0	0	0	0	0	0
Agpat4	1	complement(48527323..48633345)	ENSRNOG00000017731	0.16761	-2.02173	0.286729	0.261079	0.253349	0.334927	0.275622	0.548858	0.405787	0.371978	0.303966	0.0493158	0.0584453	0.0506305	0.0541045	0.124633	0.273625	0.277057	0.1994	0.217113	0.0733742	0.094845	0.19011	0.227868	0.337877	0.398148	0.0467234	0.0589697
AABR07001519.1	1	complement(48690556..49882555)	ENSRNOG00000055547	13.1953	1.25302	0.0325286	22.8797	29.4876	31.4196	34.3405	34.4183	33.7963	30.2578	32.8388	22.7617	35.827	27.0091	38.333	13.7758	30.244	40.6719	27.4936	39.7587	20.3858	34.9978	26.2234	41.7454	26.9867	42.2355	26.5344	44.4779
Pacrg	1	49882630..50305430	ENSRNOG00000068261	0.0254419	3.25922	0.509778	0.0695881	0.0440607	0	0	0	0	0	0	0.0377909	0.0292227	0.0387984	0.0270522	0.0668546	0.146776	0.0969699	0	0	0.0374847	0.031615	0.0388485	0.0303824	0	0	0	0
Qk	1	50387698..50498831	ENSRNOG00000048297	0.60701	1.11583	0.680866	1.09127	3.12831	1.52007	3.69538	1.59251	3.47818	1.26786	3.06062	0.984935	3.44827	1.04975	3.3139	0.417673	0.91698	2.74286	0.826858	2.65963	0.865183	3.30377	0.858049	3.03824	0.974467	3.39222	1.0241	3.81829
Pabpc6	1	51045233..51048340	ENSRNOG00000017367	0.0042485	2.55025	0.679011	0	0	0.00844143	0.0102082	0.0106714	0.0115939	0	0	0.00838988	0.0146113	0	0	0.00424064	0.00931011	0.0138528	0	0	0	0	0.00862467	0.0151912	0.0183941	0.0318518	0.00794885	0.0147424
U2_3	1	complement(51302472..51302596)	ENSRNOG00000071210	0.0234904	-2.33703	#N/A	0	0	0.209888	0.0102082	0	0	0	0	0	0	0	0	0	0	0	0	0	0	0	0	0	0	0	0	0
MGC94891	1	complement(51740330..51763989)	ENSRNOG00000011243	0	#N/A	#N/A	0	0	0	0	0	0	0	0	0	0	0	0	0	0	0	0	0	0	0	0	0	0	0	0	0
Pde10a	1	complement(51770132..52216563)	ENSRNOG00000011310	0.00159414	2.35012	#N/A	0.0055064	0.0110152	0	0	0	0	0	0	0	0	0.00614011	0.0135261	0.00302291	0.00663665	0.0138528	0	0	0	0	0	0	0.0131121	0.0318518	0	0
Tbxt	1	complement(52298099..52305864)	ENSRNOG00000012229	0	#N/A	#N/A	0	0	0	0	0	0	0	0	0	0	0	0	0	0	0	0	0	0	0	0	0	0	0	0	0
T2	1	complement(52318455..52384789)	ENSRNOG00000024172	0.00167386	-2.33704	#N/A	0	0	0	0	0	0	0.0150464	0.0104816	0	0	0	0	0	0	0	0	0	0	0	0	0	0	0	0	0
gene:ENSRNOG00000066810	1	complement(52389359..52390972)	ENSRNOG00000066810	0.00843763	-2.33703	#N/A	0	0	0.0753907	0.0102082	0	0	0	0	0	0	0	0	0	0	0	0	0	0	0	0	0	0	0	0	0
gene:ENSRNOG00000070586	1	complement(52400215..52404309)	ENSRNOG00000070586	0.00232374	-2.1215	#N/A	0	0	0.00659029	0.0102082	0	0	0.00681455	0.0104816	0.0131001	0.0292227	0	0	0.0033107	0.00726848	0.0138528	0	0	0	0	0	0	0	0	0.00620573	0.0147424
Sft2d1	1	complement(52409690..52425746)	ENSRNOG00000024140	0.240217	-6.70706	2.03155e-05	0.681447	0.429591	0.362797	0.193956	0.579331	0.278254	0.533097	0.283003	0.0948899	0.0730567	0.116903	0.0811567	0.0383694	0.0842382	0.0554114	0.249386	0.176404	0.0752967	0.06323	0	0	0.0624113	0.0477777	0.0719214	0.0589697
Mpc1	1	complement(52437741..52449400)	ENSRNOG00000012415	0.0605117	-2.19592	0.176235	0.055092	0.0991365	0.173925	0.265414	0.101479	0.139127	0.214429	0.324929	0.0531886	0.116891	0.0546066	0.108209	0.0100815	0.0221335	0.0415585	0.0537648	0.108556	0.0923258	0.221305	0.0683464	0.151912	0.0437293	0.0955555	0.144879	0.339076
Ccr6	1	complement(52474168..52498603)	ENSRNOG00000012964	0.0277166	-4.71352	0.0638133	0.0771249	0.154212	0.0120404	0.0204164	0.0608843	0.0927514	0.0186751	0.0314447	0.0478673	0.116891	0.0675722	0.148787	0.0272187	0.0597573	0.124676	0.0665306	0.149265	0.0118699	0.031615	0	0	0.0327953	0.0796295	0	0
Cep43	1	complement(52533428..52563923)	ENSRNOG00000055093	0.109052	-1.66699	0.408632	0.268166	0.418576	0.277629	0.367496	0.341221	0.405787	0.0956921	0.125779	0.0766482	0.146113	0.220336	0.378731	0.0503641	0.110572	0.180087	0.193696	0.339238	0.0912325	0.18969	0.0945519	0.182294	0.0924245	0.175185	0.116191	0.235879
Rnaset2	1	52585929..52603147	ENSRNOG00000013190	0.224763	-5.82855	0.000919482	0.222858	0.121167	0.797042	0.367496	0.503798	0.208691	0.503656	0.230595	0.176039	0.116891	0.225915	0.135261	0.0889782	0.195347	0.110823	0.200189	0.122126	0	0	0.135724	0.0911472	0	0	0.0833925	0.0589697
Rps6ka2	1	52631736..52906739	ENSRNOG00000013194	0.0255228	-5.03936	0.0187093	0.0291668	0.0881213	0.0478104	0.122499	0.105771	0.243472	0.0494373	0.125779	0.00395987	0.0146113	0.0121963	0.0405784	0.0180135	0.0395478	0.124676	0.0160111	0.0542781	0.00392778	0.0158075	0	0	0.0173633	0.0637036	0.00750342	0.0294848
AABR07001573.1	1	complement(52648274..52648388)	ENSRNOG00000052521	0	#N/A	#N/A	0	0	0	0	0	0	0	0	0	0	0	0	0	0	0	0	0	0	0	0	0	0	0	0	0
Tcp10b	1	52937917..52961307	ENSRNOG00000013374	0.00809641	-1.45066	0.942441	0.0443769	0.0440607	0.0121238	0.0102082	0.0153266	0.0115939	0	0	0	0	0.012371	0.0135261	0	0	0	0.0243606	0.0271391	0.0239043	0.031615	0	0	0.013209	0.0159259	0	0
Ttll2	1	complement(52968408..52976697)	ENSRNOG00000033901	0	#N/A	#N/A	0	0	0	0	0	0	0	0	0	0	0	0	0	0	0	0	0	0	0	0	0	0	0	0	0
Unc93a	1	complement(52980724..53029663)	ENSRNOG00000047027	0.0144052	1.57284	0.816415	0.0313692	0.0330455	0.0228536	0.0204164	0.0433363	0.0347818	0.0118156	0.0104816	0.0227141	0.0292227	0.0233196	0.0270522	0.00574038	0.0126027	0.0138528	0.0229601	0.0271391	0	0	0.0350246	0.0455736	0.0622482	0.0796295	0.02152	0.0294848
U1_2	1	complement(52991358..52991520)	ENSRNOG00000053284	0	#N/A	#N/A	0	0	0	0	0	0	0	0	0	0	0	0	0	0	0	0	0	0	0	0	0	0	0	0	0
RGD1560718_1	1	complement(53107613..53115809)	ENSRNOG00000059551	0	#N/A	#N/A	0	0	0	0	0	0	0	0	0	0	0	0	0	0	0	0	0	0	0	0	0	0	0	0	0
gene:ENSRNOG00000064778	1	53208056..53210127	ENSRNOG00000064778	0	#N/A	#N/A	0	0	0	0	0	0	0	0	0	0	0	0	0	0	0	0	0	0	0	0	0	0	0	0	0
gene:ENSRNOG00000063775	1	complement(53218084..53226833)	ENSRNOG00000063775	0.000657984	4.16276	#N/A	0	0	0	0	0	0	0	0	0	0	0	0	0	0	0	0	0	0	0	0	0	0	0	0.00530606	0.0147424
gene:ENSRNOG00000069125	1	53270116..53271827	ENSRNOG00000069125	0.00266602	3.78862	#N/A	0	0	0	0	0	0	0	0	0	0	0.0234421	0.0135261	0	0	0	0	0	0	0	0	0	0	0	0	0
gene:ENSRNOG00000067148	1	53273179..53282713	ENSRNOG00000067148	0	#N/A	#N/A	0	0	0	0	0	0	0	0	0	0	0	0	0	0	0	0	0	0	0	0	0	0	0	0	0
gene:ENSRNOG00000063130	1	53370718..53374318	ENSRNOG00000063130	0.00160815	4.16284	#N/A	0	0	0	0	0	0	0	0	0	0	0	0	0	0	0	0	0	0	0	0	0	0.0132274	0.0159259	0	0
gene:ENSRNOG00000067291	1	complement(53423619..53549480)	ENSRNOG00000067291	0.00217347	4.1628	#N/A	0	0	0	0	0	0	0	0	0	0	0	0	0.00869387	0.0190869	0.0138528	0	0	0	0	0.0176817	0.0151912	0	0	0	0
gene:ENSRNOG00000068440	1	53488407..53559556	ENSRNOG00000068440	0.00115161	1.28438	0.942737	0.00149368	0.0220303	0.0032646	0.0408329	0.00103175	0.0115939	0.00421961	0.0524079	0.00324466	0.0584453	0.00416395	0.0676306	0.00123	0.00270041	0.0415585	0	0	0.00321837	0.06323	0.00166773	0.0303824	0.00266761	0.0477777	0.000768525	0.0147424
Smok2a	1	53578091..53579596	ENSRNOG00000052093	0	#N/A	#N/A	0	0	0	0	0	0	0	0	0	0	0	0	0	0	0	0	0	0	0	0	0	0	0	0	0
gene:ENSRNOG00000070787	1	complement(53620899..53623539)	ENSRNOG00000070787	0	#N/A	#N/A	0	0	0	0	0	0	0	0	0	0	0	0	0	0	0	0	0	0	0	0	0	0	0	0	0
RGD1560718_2	1	53705263..53713952	ENSRNOG00000068967	0.00145229	2.3501	#N/A	0	0	0	0	0	0	0.00640735	0.0104816	0	0	0.00632283	0.0135261	0	0	0	0.00622537	0.0135695	0.00610874	0.0158075	0	0	0	0	0.00583491	0.0147424
U6_13	1	complement(53717955..53718059)	ENSRNOG00000052956	0	#N/A	#N/A	0	0	0	0	0	0	0	0	0	0	0	0	0	0	0	0	0	0	0	0	0	0	0	0	0
gene:ENSRNOG00000067561	1	complement(53745778..53749590)	ENSRNOG00000067561	0	#N/A	#N/A	0	0	0	0	0	0	0	0	0	0	0	0	0	0	0	0	0	0	0	0	0	0	0	0	0
gene:ENSRNOG00000067503	1	53758215..53772017	ENSRNOG00000067503	0.00212748	4.16276	#N/A	0	0	0	0	0	0	0	0	0	0	0	0	0	0	0	0	0	0	0	0	0	0	0	0.0171563	0.0147424
U6_14	1	53806533..53806636	ENSRNOG00000056439	0	#N/A	#N/A	0	0	0	0	0	0	0	0	0	0	0	0	0	0	0	0	0	0	0	0	0	0	0	0	0
gene:ENSRNOG00000070062	1	complement(53814578..53822754)	ENSRNOG00000070062	0.106922	-1.34383	0.78236	0.0861733	0.110152	0.291929	0.316455	0.500001	0.486945	0.0973752	0.104816	0.112315	0.175336	0.259445	0.365205	0.0851537	0.186951	0.249351	0.151375	0.217113	0.139256	0.237112	0.0481074	0.075956	0.09234	0.143333	0.177351	0.294848
gene:ENSRNOG00000066099	1	complement(53816738..53818753)	ENSRNOG00000066099	0.109689	1.04183	0.997984	0.260389	0.110152	0.227644	0.0816658	0.323753	0.104345	0.176543	0.0628895	0.311099	0.160725	0.145178	0.0676306	0.0857694	0.188302	0.083117	0.114352	0.0542781	0.168315	0.094845	0.0290732	0.0151912	0.217018	0.111481	0.26795	0.147424
AABR07001592.2	1	complement(53854235..53871769)	ENSRNOG00000058564	0	#N/A	#N/A	0	0	0	0	0	0	0	0	0	0	0	0	0	0	0	0	0	0	0	0	0	0	0	0	0
Afdn	1	53905373..54034216	ENSRNOG00000023753	0.00261736	-1.65199	0.912586	0	0	0.00655162	0.0204164	0	0	0.0169364	0.0524079	0.0032558	0.0146113	0	0	0	0	0	0.00658214	0.0271391	0.00645884	0.031615	0	0	0.00356903	0.0159259	0.00308466	0.0147424
gene:ENSRNOG00000065613	1	54081437..54090776	ENSRNOG00000065613	0.000574563	3.28442	#N/A	0	0	0	0	0	0	0.00508791	0.0104816	0	0	0	0	0	0	0	0	0	0	0	0	0	0	0	0.00463335	0.0147424
Y_RNA_1	1	54109291..54109402	ENSRNOG00000067889	0	#N/A	#N/A	0	0	0	0	0	0	0	0	0	0	0	0	0	0	0	0	0	0	0	0	0	0	0	0	0
Vom2r11_1	1	54292411..54321387	ENSRNOG00000033775	0.00122901	3.78864	#N/A	0	0	0	0	0	0	0	0	0	0	0	0	0.00491604	0.0107929	0.0138528	0	0	0	0	0	0	0	0	0	0
gene:ENSRNOG00000069666	1	complement(54448055..54457520)	ENSRNOG00000069666	0.00753466	6.9612	#N/A	0	0	0	0	0	0	0	0	0.0318385	0.0146113	0	0	0	0	0	0	0	0.063161	0.031615	0	0	0	0	0	0
Vom1r1	1	complement(54540995..54547858)	ENSRNOG00000070889	0.0025812	-1.81754	#N/A	0	0	0.00754774	0.0102082	0	0	0.0156092	0.0209632	0	0	0	0	0	0	0	0.00758291	0.0135695	0	0	0	0	0	0	0.00710731	0.0147424
U6_15	1	54671911..54672008	ENSRNOG00000056404	0	#N/A	#N/A	0	0	0	0	0	0	0	0	0	0	0	0	0	0	0	0	0	0	0	0	0	0	0	0	0
Vom2r8_1	1	54686129..54727144	ENSRNOG00000065638	0.00247487	1.98192	0.852822	0	0	0	0	0.0168359	0.0231878	0	0	0.00661821	0.0146113	0.00679464	0.0135261	0	0	0	0	0	0.00656457	0.0158075	0.00680342	0.0151912	0.00725492	0.0159259	0	0
Vom2r9	1	54858175..54872227	ENSRNOG00000013671	0	#N/A	#N/A	0	0	0	0	0	0	0	0	0	0	0	0	0	0	0	0	0	0	0	0	0	0	0	0	0
gene:ENSRNOG00000069390	1	54985367..54989506	ENSRNOG00000069390	0	#N/A	#N/A	0	0	0	0	0	0	0	0	0	0	0	0	0	0	0	0	0	0	0	0	0	0	0	0	0
gene:ENSRNOG00000064423	1	54985534..55028564	ENSRNOG00000064423	0.00236291	-1.628	0.920765	0	0	0.00361775	0.0102082	0.0182938	0.0463757	0	0	0.00359566	0.0146113	0.00369152	0.0135261	0.00363483	0.00798009	0.0277057	0	0	0.00713304	0.031615	0	0	0	0	0	0
gene:ENSRNOG00000068222	1	55033368..55039638	ENSRNOG00000068222	0.00355951	5.53496	0.338194	0	0	0	0	0	0	0.00531623	0.0104816	0.0102198	0.0292227	0.0157383	0.0405784	0	0	0	0.00516524	0.0135695	0.00506847	0.0158075	0	0	0.011203	0.0318518	0	0
gene:ENSRNOG00000067989	1	55052378..55062037	ENSRNOG00000067989	0.00294566	2.5503	0.694939	0	0	0.00622	0.0102082	0	0	0.00643166	0.0104816	0	0	0	0	0	0	0	0.012498	0.0271391	0.0122638	0.031615	0.00635502	0.0151912	0	0	0.00585705	0.0147424
gene:ENSRNOG00000069855	1	complement(55057234..55062085)	ENSRNOG00000069855	0.00271639	11.3476	#N/A	0	0	0	0	0	0	0	0	0	0	0	0	0.0108655	0.0238547	0.0554114	0	0	0	0	0	0	0	0	0	0
gene:ENSRNOG00000067256	1	complement(55062108..55072301)	ENSRNOG00000067256	0.00328005	6.29585	0.398269	0	0	0	0	0	0	0.00426754	0.0104816	0	0	0	0	0.00414658	0.00910361	0.0277057	0	0	0	0	0	0	0.0269791	0.0955555	0	0
Dact2	1	complement(55181024..55191096)	ENSRNOG00000022921	0.00209384	3.29479	#N/A	0	0	0	0	0.00712191	0.0115939	0	0	0	0	0.00574852	0.0135261	0	0	0	0	0	0.00555388	0.0158075	0.00575595	0.0151912	0.00613794	0.0159259	0	0
Smoc2	1	55262530..55391693	ENSRNOG00000014166	0.00106668	1.40538	#N/A	0	0	0.00849335	0.0102082	0	0	0	0	0	0	0	0	0.00426672	0.00936737	0.0138528	0	0	0	0	0	0	0	0	0.00799774	0.0147424
Thbs2	1	complement(55670394..55699789)	ENSRNOG00000010529	0.00607507	4.66787	0.200145	0.00419132	0.0110152	0	0	0.00579028	0.0115939	0.00473616	0.0104816	0.013657	0.043834	0.00467369	0.0135261	0.00460192	0.0101033	0.0277057	0.0138049	0.0407086	0.00451544	0.0158075	0.00935945	0.0303824	0.00998058	0.0318518	0.0258782	0.0884545
gene:ENSRNOG00000067872	1	55796800..55802349	ENSRNOG00000067872	0.00506641	4.16284	#N/A	0	0	0	0	0	0	0	0	0	0	0	0	0	0	0	0	0	0.0424703	0.0158075	0	0	0	0	0	0
Wdr27	1	complement(55832248..55969038)	ENSRNOG00000015609	0.0254932	-5.10209	0.018577	0.0665524	0.209288	0.0497618	0.132707	0.0241952	0.0579696	0.0870779	0.230595	0.0190223	0.0730567	0.0429646	0.148787	0.0480738	0.105544	0.346321	0.0499937	0.176404	0.030189	0.12646	0.00391092	0.0151912	0	0	0	0
gene:ENSRNOG00000070184	1	55949814..55963333	ENSRNOG00000070184	0.0535088	-3.79499	0.078123	0.130537	0.264364	0.160483	0.275622	0.172822	0.26666	0.0184382	0.0314447	0.04726	0.116891	0.115235	0.256996	0.00597186	0.0131109	0.0277057	0.0656865	0.149265	0.0117193	0.031615	0.0546554	0.136721	0.00647584	0.0159259	0.0111939	0.0294848
Phf10	1	complement(55952253..55969038)	ENSRNOG00000061312	0.0978902	-1.42549	0.808893	0.047682	0.0440607	0.468964	0.367496	0.247021	0.173909	0.121231	0.0943342	0.168314	0.189947	0.106339	0.108209	0.0523531	0.114939	0.110823	0.0654374	0.0678477	0.141265	0.173882	0.266191	0.303824	0.085157	0.0955555	0.0490666	0.0589697
Dynlt2	1	complement(55971283..55983307)	ENSRNOG00000015293	0.0365741	2.36355	0.715933	0	0	0.161155	0.0510411	0	0	0.166638	0.0524079	0.0640681	0.0292227	0.032888	0.0135261	0	0	0	0	0	0.0317745	0.0158075	0.131722	0.0607648	0.0702319	0.0318518	0	0
Ermard	1	55983403..56002687	ENSRNOG00000015230	0.0568527	-1.88851	0.488135	0.0617566	0.0881213	0.2109	0.255206	0.11731	0.127533	0.0959537	0.115297	0.159305	0.277615	0.163552	0.256996	0.0762824	0.167474	0.249351	0.0084753	0.0135695	0.0582157	0.110652	0.0517147	0.0911472	0.08272	0.143333	0.0397187	0.0737121
gene:ENSRNOG00000065835	1	56005752..56009683	ENSRNOG00000065835	0.00266135	-2.33704	#N/A	0	0	0	0	0	0	0.023923	0.0104816	0	0	0	0	0	0	0	0	0	0	0	0	0	0	0	0	0
Dll1	1	complement(56312066..56320179)	ENSRNOG00000059984	0.00189578	5.49219	#N/A	0.00742818	0.0110152	0	0	0	0	0.00839379	0.0104816	0	0	0	0	0	0	0	0	0	0	0	0	0	0	0	0.0152878	0.0294848
Fam120b	1	56339129..56385061	ENSRNOG00000058790	0.0826177	-1.99586	0.0957098	0.107835	0.242334	0.224971	0.428745	0.196373	0.336224	0.216011	0.408782	0.143741	0.394506	0.131176	0.324627	0.0565084	0.124061	0.29091	0.0807213	0.203543	0.0739285	0.221305	0.082091	0.227868	0.0408515	0.111481	0.050439	0.147424
Psmb1	1	complement(56420618..56463560)	ENSRNOG00000001488	1.54893	1.24101	0.272414	3.67565	2.96308	3.00138	2.05185	3.56774	2.19125	3.67481	2.49462	2.5675	2.52776	3.13876	2.78638	1.41776	3.11262	2.61819	3.54043	3.20241	2.59086	2.78212	2.71564	2.70403	3.15616	3.08963	3.29025	3.44973
Tbp	1	56463618..56510016	ENSRNOG00000001489	0.0585558	1.32592	0.738568	0.130782	0.231318	0.129308	0.193956	0.103243	0.139127	0.161857	0.241076	0.0405848	0.087668	0.152778	0.297575	0.0581215	0.127603	0.235498	0.0820489	0.162834	0.134186	0.31615	0.0556274	0.12153	0.118638	0.254815	0.153806	0.353818
Pdcd2	1	complement(56463931..56490437)	ENSRNOG00000001490	0.079832	-4.39891	0.0901985	0.10408	0.066091	0.17061	0.091874	0.167751	0.0811574	0	0	0.22609	0.175336	0.232117	0.162313	0.0571383	0.125444	0.083117	0.11427	0.0814172	0	0	0.0774724	0.0607648	0.0619603	0.0477777	0	0
Prdm9	1	complement(56505579..56525652)	ENSRNOG00000021493	0.0074483	-2.3105	0.748926	0.0267945	0.0330455	0.0390416	0.0408329	0	0	0	0	0	0	0	0	0.00980648	0.0215296	0.0277057	0	0	0	0	0.0199445	0.0303824	0	0	0	0
gene:ENSRNOG00000070842	1	56660561..56661942	ENSRNOG00000070842	0.0759177	-8.91273	0.00353569	0.156347	0.0991365	0.227809	0.122499	0.0719972	0.0347818	0.13741	0.0733711	0.113209	0.087668	0.232453	0.162313	0.057221	0.125626	0.083117	0.190725	0.135695	0	0	0.0193961	0.0151912	0.0413667	0.0318518	0	0
Chd1	1	56664054..56728125	ENSRNOG00000014434	0.396343	-1.18688	0.418595	0.883004	2.97409	0.818422	2.33768	1.08884	2.79413	0.779752	2.21161	0.660685	2.71771	0.583482	2.16418	0.407552	0.894759	3.14459	0.664251	2.51036	0.47212	2.1182	0.500252	2.08119	0.568495	2.32518	0.53509	2.34404
Rgmb	1	complement(56767850..56792425)	ENSRNOG00000064721	0.00630706	1.37451	0.915357	0	0	0.00967521	0.0306247	0.0203852	0.0579696	0.0266785	0.0838526	0.0288484	0.131502	0.00987248	0.0405784	0	0	0	0.0162005	0.0678477	0.015897	0.0790375	0.00988523	0.0455736	0.0105413	0.0477777	0.00911064	0.0442273
AABR07001807.2	1	57317861..57318000	ENSRNOG00000061593	0	#N/A	#N/A	0	0	0	0	0	0	0	0	0	0	0	0	0	0	0	0	0	0	0	0	0	0	0	0	0
U6_16	1	57755979..57756085	ENSRNOG00000070032	0	#N/A	#N/A	0	0	0	0	0	0	0	0	0	0	0	0	0	0	0	0	0	0	0	0	0	0	0	0	0
Riok2	1	58103084..58120512	ENSRNOG00000012692	0.0451548	-9.24388	0.0287427	0.045802	0.066091	0.258606	0.316455	0.0843669	0.0927514	0.017252	0.0209632	0.0580382	0.102279	0	0	0	0	0	0	0	0.0246719	0.0474225	0	0	0	0	0	0
Lix1	1	58128961..58185964	ENSRNOG00000012988	0	#N/A	#N/A	0	0	0	0	0	0	0	0	0	0	0	0	0	0	0	0	0	0	0	0	0	0	0	0	0
Lnpep	1	complement(58258642..58354544)	ENSRNOG00000055229	0.461376	-1.4369	0.0135392	0.826686	4.2849	1.19835	5.26744	1.20665	4.7651	0.926944	4.04589	0.74324	4.70485	0.635088	3.625	0.304502	0.668518	3.61559	0.5973	3.4738	0.455609	3.14569	0.540997	3.46359	0.57437	3.61518	0.380515	2.56518
gene:ENSRNOG00000064980	1	58416708..58425255	ENSRNOG00000064980	0.0119671	7.66583	#N/A	0	0	0	0	0.0431858	0.0115939	0.0353239	0.0104816	0	0	0	0	0	0	0	0	0	0	0	0	0	0	0	0.096504	0.0442273
gene:ENSRNOG00000064244	1	58455453..58480021	ENSRNOG00000064244	0.0146512	8.96309	0.0976422	0	0	0.0136574	0.0102082	0	0	0	0	0	0	0	0	0	0	0	0.0274422	0.0271391	0.0403921	0.0474225	0.0558156	0.0607648	0	0	0.025721	0.0294848
gene:ENSRNOG00000062758	1	58560740..58561445	ENSRNOG00000062758	0.0378412	-1.81757	#N/A	0	0	0.210731	0.0204164	0.1332	0.0115939	0	0	0	0	0.107514	0.0135261	0	0	0	0	0	0.103873	0.0158075	0	0	0	0	0	0
Mir99b	1	58677011..58677090	ENSRNOG00000035654	0	#N/A	#N/A	0	0	0	0	0	0	0	0	0	0	0	0	0	0	0	0	0	0	0	0	0	0	0	0	0
Mir3596c	1	complement(58677171..58677287)	ENSRNOG00000035453	0	#N/A	#N/A	0	0	0	0	0	0	0	0	0	0	0	0	0	0	0	0	0	0	0	0	0	0	0	0	0
Mir125a	1	58677626..58677710	ENSRNOG00000035572	0	#N/A	#N/A	0	0	0	0	0	0	0	0	0	0	0	0	0	0	0	0	0	0	0	0	0	0	0	0	0
Spaca6	1	58677797..58688562	ENSRNOG00000039076	0	#N/A	#N/A	0	0	0	0	0	0	0	0	0	0	0	0	0	0	0	0	0	0	0	0	0	0	0	0	0
Has1	1	complement(58693411..58705397)	ENSRNOG00000010994	0.00287975	-3.88506	#N/A	0	0	0	0	0	0	0.0258862	0.0209632	0	0	0	0	0	0	0	0	0	0	0	0	0	0	0	0	0
U6_17	1	complement(58745086..58745192)	ENSRNOG00000060169	0.027442	-2.33703	#N/A	0	0	0.245196	0.0102082	0	0	0	0	0	0	0	0	0	0	0	0	0	0	0	0	0	0	0	0	0
Fpr1	1	complement(58747246..58756559)	ENSRNOG00000011174	0.111485	-2.41734	0.0830766	0.168255	0.176243	0.321773	0.28583	0.203388	0.162315	0.308956	0.272521	0.0913736	0.116891	0.187619	0.216418	0.0346384	0.0760468	0.083117	0.0923634	0.108556	0.0679748	0.094845	0.070448	0.0911472	0.0751232	0.0955555	0.0649278	0.0884545
Fpr2	1	58776752..58786019	ENSRNOG00000042605	0.0122324	-4.04509	0.54093	0.0115256	0.0110152	0	0	0.0477677	0.0347818	0.0520955	0.0419263	0	0	0	0	0.0189821	0.0416742	0.0415585	0	0	0	0	0	0	0	0	0.0118603	0.0147424
Fpr3	1	58845118..58893467	ENSRNOG00000031331	0.0121239	-10.1935	0.302373	0.0461394	0.0330455	0	0	0.0637413	0.0347818	0	0	0	0	0	0	0	0	0	0	0	0	0	0	0	0	0	0.0158264	0.0147424
Fpr-rs4_1	1	58968268..58999984	ENSRNOG00000048014	0.00513235	3.11862	0.529867	0	0	0.00846868	0.0102082	0	0	0.00875685	0.0104816	0.00841696	0.0146113	0	0	0.00425433	0.00934016	0.0138528	0.00850813	0.0135695	0.0166975	0.031615	0.0086525	0.0151912	0.00922672	0.0159259	0.00797451	0.0147424
Vom2r10	1	59027755..59075631	ENSRNOG00000011191	0.00230006	6.96114	#N/A	0	0	0	0	0	0	0	0	0	0	0	0	0	0	0	0	0	0	0	0.00924964	0.0151912	0.00986348	0.0159259	0	0
Fpr-rs4_2	1	complement(59173577..59200760)	ENSRNOG00000043056	0.00312606	3.85543	0.339037	0	0	0.00286669	0.0102082	0.00724797	0.0231878	0	0	0.00569837	0.0292227	0.00877542	0.0405784	0.00288022	0.00632338	0.0277057	0	0	0.0113044	0.06323	0.00292892	0.0151912	0.00624658	0.0318518	0.00539882	0.0294848
Vom1r2	1	59270162..59279725	ENSRNOG00000066554	0.0128474	4.52674	0.133089	0.016903	0.0330455	0.00615723	0.0102082	0	0	0.00636675	0.0104816	0.0122393	0.0292227	0.0188483	0.0405784	0.0061863	0.0135817	0.0277057	0.0123718	0.0271391	0.0182101	0.0474225	0.00629088	0.0151912	0.0402502	0.0955555	0.0405856	0.103197
Vom1r3	1	59357803..59371353	ENSRNOG00000065836	0.00187112	2.01472	0.749424	0.00290441	0.0110152	0.00317396	0.0102082	0	0	0.00328196	0.0104816	0.00315458	0.0146113	0.00323867	0.0135261	0.00159447	0.00350058	0.0138528	0.0063775	0.0271391	0.00625803	0.031615	0	0	0.00345807	0.0159259	0.00298875	0.0147424
Vom2r11_2	1	complement(59498358..59572864)	ENSRNOG00000065448	0.000546586	-1.51796	#N/A	0	0	0	0	0	0	0.00491329	0.0209632	0.00472258	0.0292227	0	0	0	0	0	0	0	0	0	0	0	0.00258846	0.0159259	0	0
Vom1r5	1	complement(59562820..59572712)	ENSRNOG00000068871	0.00379719	5.53503	0.339099	0	0	0.00518805	0.0102082	0	0	0	0	0.00515636	0.0146113	0.00529382	0.0135261	0.0104251	0.0228877	0.0554114	0	0	0.00511458	0.0158075	0.00530066	0.0151912	0	0	0.00488531	0.0147424
Vom2r8_2	1	complement(59627245..59643903)	ENSRNOG00000017648	0	#N/A	#N/A	0	0	0	0	0	0	0	0	0	0	0	0	0	0	0	0	0	0	0	0	0	0	0	0	0
Fpr-rs3	1	complement(59686103..59716622)	ENSRNOG00000045732	0.00294086	6.96113	#N/A	0	0	0	0	0	0	0	0	0.0122192	0.0146113	0	0	0	0	0	0	0	0.0121202	0.0158075	0.0125611	0.0151912	0	0	0	0
Vom1r6	1	59815362..59833596	ENSRNOG00000065978	0.00113409	6.30982	#N/A	0	0	0	0	0	0	0	0	0	0	0.00478906	0.0135261	0.00235776	0.00517635	0.0138528	0	0	0	0	0	0	0.00511348	0.0159259	0	0
Vom1r7	1	complement(59867765..59881011)	ENSRNOG00000068940	0.00188045	2.30546	0.746407	0.00365195	0.0110152	0	0	0	0	0.00412667	0.0104816	0.00396649	0.0146113	0.00814447	0.0270522	0.00200485	0.00440155	0.0138528	0	0	0	0	0.00815499	0.0303824	0	0	0.00375799	0.0147424
gene:ENSRNOG00000062663	1	59898651..59906367	ENSRNOG00000062663	0	#N/A	#N/A	0	0	0	0	0	0	0	0	0	0	0	0	0	0	0	0	0	0	0	0	0	0	0	0	0
gene:ENSRNOG00000066765	1	60028843..60039429	ENSRNOG00000066765	0.00102408	3.78862	#N/A	0	0	0	0	0	0	0	0	0	0	0.00900467	0.0135261	0	0	0	0	0	0	0	0	0	0	0	0	0
gene:ENSRNOG00000065947	1	complement(60031022..60039429)	ENSRNOG00000065947	0.000753992	2.35014	#N/A	0	0	0.00312036	0.0102082	0	0	0	0	0	0	0.00318398	0.0135261	0.00156754	0.00344146	0.0138528	0	0	0.00307617	0.0158075	0.00318809	0.0151912	0	0	0	0
gene:ENSRNOG00000070198	1	complement(60064501..60082218)	ENSRNOG00000070198	0.00196836	3.78862	#N/A	0	0	0	0	0	0	0	0	0	0	0	0	0	0	0	0.0168746	0.0135695	0	0	0	0	0	0	0	0
Vom1r11	1	complement(60115306..60122768)	ENSRNOG00000066108	0.00157019	-1.51574	#N/A	0	0	0.00676533	0.0102082	0	0	0.00699554	0.0104816	0	0	0.0138065	0.0270522	0	0	0	0	0	0.00666953	0.0158075	0	0	0	0	0	0
Vom1r12	1	complement(60190443..60191363)	ENSRNOG00000068768	0.00327685	-2.33704	#N/A	0	0	0	0	0	0	0.0294557	0.0104816	0	0	0	0	0	0	0	0	0	0	0	0	0	0	0	0	0
Vom1r13	1	60264367..60265317	ENSRNOG00000054409	0	#N/A	#N/A	0	0	0	0	0	0	0	0	0	0	0	0	0	0	0	0	0	0	0	0	0	0	0	0	0
gene:ENSRNOG00000068514	1	complement(60290093..60313145)	ENSRNOG00000068514	0.000663233	3.78869	#N/A	0	0	0	0	0	0	0	0	0.00580751	0.0146113	0	0	0	0	0	0	0	0	0	0	0	0	0	0	0
gene:ENSRNOG00000065515	1	complement(60397974..60436697)	ENSRNOG00000065515	0.00193076	1.54673	0.931924	0.00961084	0.0220303	0	0	0	0	0.00543009	0.0104816	0	0	0.00535846	0.0135261	0.00263809	0.0057918	0.0138528	0	0	0.0103541	0.031615	0	0	0.00572145	0.0159259	0	0
Vom1r15	1	complement(60455671..60484021)	ENSRNOG00000065599	0.0030515	6.95617	#N/A	0	0	0	0	0	0	0	0	0	0	0	0	0	0	0	0.0252111	0.0271391	0	0	0.0256389	0.0303824	0	0	0	0
gene:ENSRNOG00000066205	1	complement(60531777..60539102)	ENSRNOG00000066205	0.0303652	2.7148	0.478439	0.0225004	0.0110152	0.0491771	0.0204164	0.0310841	0.0115939	0.0254252	0.0104816	0.0488767	0.0292227	0	0	0.0617615	0.135594	0.0692642	0.0494062	0.0271391	0.0242403	0.0158075	0.100489	0.0607648	0.0803684	0.0477777	0.0463074	0.0294848
Ppp2r1a	1	60540194..60560129	ENSRNOG00000011282	0.129575	-2.27408	0.0977377	0.157347	0.209288	0.4163	0.469578	0.411867	0.417381	0.187159	0.209632	0.125926	0.204559	0.221628	0.324627	0.0727418	0.159701	0.221645	0.0636452	0.0949867	0.0892184	0.158075	0.0554787	0.0911472	0.0788806	0.127407	0.110785	0.191651
gene:ENSRNOG00000068980	1	complement(60652012..60653145)	ENSRNOG00000068980	0	#N/A	#N/A	0	0	0	0	0	0	0	0	0	0	0	0	0	0	0	0	0	0	0	0	0	0	0	0	0
Vom1r16	1	complement(60653402..60664429)	ENSRNOG00000064987	0.00142036	2.81744	0.606192	0	0	0.00241873	0.0102082	0.00305769	0.0115939	0	0	0.00240396	0.0146113	0.00740413	0.0405784	0.00121507	0.00266763	0.0138528	0	0	0.00238448	0.0158075	0.00247123	0.0151912	0.00527047	0.0318518	0	0
gene:ENSRNOG00000059492	1	60683592..60706643	ENSRNOG00000059492	0.0190663	-2.07063	0.55918	0.0553305	0.110152	0.0181396	0.0306247	0.0152877	0.0231878	0.0812799	0.136261	0.0240385	0.0584453	0.0493586	0.108209	0.0182253	0.0400126	0.083117	0.0485977	0.108556	0.0357655	0.094845	0.0185334	0.0455736	0	0	0.0113874	0.0294848
Vom1r17	1	60770206..60771111	ENSRNOG00000064083	0	#N/A	#N/A	0	0	0	0	0	0	0	0	0	0	0	0	0	0	0	0	0	0	0	0	0	0	0	0	0
gene:ENSRNOG00000067452	1	60781432..60782645	ENSRNOG00000067452	0	#N/A	#N/A	0	0	0	0	0	0	0	0	0	0	0	0	0	0	0	0	0	0	0	0	0	0	0	0	0
gene:ENSRNOG00000062431	1	60808048..60813484	ENSRNOG00000062431	0.00238988	6.3099	#N/A	0	0	0	0	0	0	0	0	0.0103475	0.0146113	0.0106234	0.0135261	0	0	0	0	0	0	0	0	0	0	0	0	0
Vom1r19	1	60867981..60880375	ENSRNOG00000063416	0.00292652	1.41913	0.919251	0.00908529	0.0440607	0.00496423	0.0204164	0.00627563	0.0231878	0.00256658	0.0104816	0.00493391	0.0292227	0.00506544	0.0270522	0.00249383	0.00547508	0.0277057	0.00997472	0.0542781	0.00978786	0.06323	0.00760798	0.0455736	0	0	0	0
gene:ENSRNOG00000068732	1	60889438..60890061	ENSRNOG00000068732	0	#N/A	#N/A	0	0	0	0	0	0	0	0	0	0	0	0	0	0	0	0	0	0	0	0	0	0	0	0	0
gene:ENSRNOG00000028807	1	60906144..60910686	ENSRNOG00000028807	0.00254842	6.3099	#N/A	0	0	0	0	0	0	0	0	0.0109793	0.0146113	0	0	0	0	0	0.0110982	0.0135695	0	0	0	0	0	0	0	0
Vom1r21	1	60961052..60970529	ENSRNOG00000064479	0.00164451	2.55486	0.791376	0.00334232	0.0110152	0	0	0	0	0.0113304	0.0314447	0	0	0	0	0	0	0	0.00366953	0.0135695	0	0	0	0	0	0	0.0103181	0.0442273
gene:ENSRNOG00000068081	1	61111661..61113260	ENSRNOG00000068081	0.395638	1.28448	0.637153	0.507484	0.286394	1.23714	0.592077	1.07859	0.463757	0.7499	0.356374	0.826792	0.569842	0.783538	0.48694	0.482192	1.05863	0.623378	0.621453	0.393516	0.820091	0.616492	0.871722	0.607648	0.69718	0.477777	0.662818	0.4865
AABR07071891.2	1	61123043..61148954	ENSRNOG00000045741	0.645091	1.80695	0.473942	1.14323	0.121167	1.47648	0.132707	1.29221	0.104345	0.469761	0.0419263	1.91899	0.248393	2.20193	0.256996	0.0570559	0.125263	0.0138528	1.25515	0.149265	1.90344	0.268727	1.62457	0.212677	0.866193	0.111481	0.962533	0.132682
Zfp54	1	61136700..61203995	ENSRNOG00000051578	0.209729	1.12966	0.835038	0.314226	0.68294	0.504005	0.928948	0.595139	0.985483	0.481067	0.880453	0.302758	0.803623	0.327784	0.784515	0.122423	0.268773	0.609525	0.511918	1.2484	0.360366	1.04329	0.384794	1.033	0.356022	0.939629	0.31292	0.884545
gene:ENSRNOG00000056036	1	61191368..61235540	ENSRNOG00000056036	0.0798203	-1.57745	0.472989	0.102026	0.176243	0.222988	0.326663	0.193803	0.255066	0.129699	0.188668	0.0831099	0.175336	0.127988	0.24347	0.161029	0.353532	0.637231	0.133016	0.257821	0.109915	0.25292	0.099675	0.212677	0.0683292	0.143333	0.0984264	0.221136
Zfp53	1	61284033..61314377	ENSRNOG00000042347	0.131278	1.86927	0.193074	0.160936	0.187258	0.331053	0.326663	0.418508	0.371005	0.278134	0.272521	0.0822578	0.116891	0.190014	0.24347	0.0675626	0.14833	0.180087	0.218266	0.28496	0.356962	0.553262	0.338239	0.486118	0.1578	0.222963	0.194835	0.294848
RNaseP_nuc_2	1	complement(61334923..61335162)	ENSRNOG00000060256	0.041725	7.70021	#N/A	0	0	0.109316	0.0102082	0	0	0	0	0	0	0	0	0	0	0	0	0	0	0	0	0	0.238203	0.0318518	0.102938	0.0147424
Zfp52	1	61335270..61363102	ENSRNOG00000042826	0.0352966	1.42159	0.682807	0.0802492	0.132182	0.0292323	0.0408329	0.101625	0.127533	0.0755675	0.104816	0.0726344	0.146113	0.0894848	0.162313	0.0330415	0.072541	0.124676	0.0734212	0.135695	0.0576366	0.12646	0.0373335	0.075956	0.0477733	0.0955555	0.0481713	0.103197
gene:ENSRNOG00000063577	1	61368076..61395282	ENSRNOG00000063577	0.270631	1.33558	0.588051	0.539613	0.605834	0.514641	0.489995	0.881012	0.753605	0.50998	0.482153	0.39428	0.540619	0.273507	0.338153	0.220832	0.484826	0.567966	0.452409	0.56992	0.443934	0.663915	0.733946	1.01781	0.350442	0.477777	0.363458	0.530727
gene:ENSRNOG00000058436	1	61427039..61448888	ENSRNOG00000058436	0.0180075	1.42299	0.889224	0.0429941	0.0550758	0.0751747	0.0816658	0.0356376	0.0347818	0	0	0.0560367	0.087668	0.0479421	0.0676306	0.0047206	0.0103638	0.0138528	0.00944062	0.0135695	0.037055	0.06323	0.0576049	0.0911472	0.010238	0.0159259	0.0442425	0.0737121
Zfp51	1	61460443..61474159	ENSRNOG00000043341	0.0412216	-3.57883	0.0617385	0.0263823	0.0440607	0.108115	0.153123	0.127564	0.162315	0.111794	0.157224	0.042982	0.087668	0.0588371	0.108209	0.0434502	0.0953928	0.166234	0.0651714	0.122126	0.0426337	0.094845	0.00736414	0.0151912	0	0	0.0135742	0.0294848
AABR07001902.1	1	61493819..61494744	ENSRNOG00000042547	0.0746948	3.73126	0.389003	0.0452126	0.0110152	0	0	0.187383	0.0347818	0	0	0.0491068	0.0146113	0.352912	0.0946828	0	0	0	0.248194	0.0678477	0.0487089	0.0158075	0.0504811	0.0151912	0.0538312	0.0159259	0.325678	0.103197
gene:ENSRNOG00000066570	1	complement(61545248..61565982)	ENSRNOG00000066570	0	#N/A	#N/A	0	0	0	0	0	0	0	0	0	0	0	0	0	0	0	0	0	0	0	0	0	0	0	0	0
gene:ENSRNOG00000025949	1	complement(61567036..61568049)	ENSRNOG00000025949	0	#N/A	#N/A	0	0	0	0	0	0	0	0	0	0	0	0	0	0	0	0	0	0	0	0	0	0	0	0	0
Vom1r23	1	complement(61615555..61620865)	ENSRNOG00000070251	0.001395	6.30979	#N/A	0	0	0	0	0	0	0	0	0	0	0	0	0	0	0	0.0119593	0.0271391	0	0	0	0	0	0	0	0
gene:ENSRNOG00000058030	1	61657406..61691598	ENSRNOG00000058030	0.026468	1.38271	0.787275	0.0366439	0.066091	0.0333706	0.0510411	0.0843722	0.115939	0.0828147	0.125779	0.0530669	0.116891	0.0272408	0.0541045	0.0134112	0.0294437	0.0554114	0.0670521	0.135695	0.0460572	0.110652	0.027276	0.0607648	0.0945298	0.207037	0.0502773	0.117939
gene:ENSRNOG00000066224	1	61696583..61723282	ENSRNOG00000066224	0.00539312	1.99018	0.841802	0.00818823	0.0110152	0.00894814	0.0102082	0.022624	0.0231878	0.00925263	0.0104816	0.017787	0.0292227	0	0	0	0	0	0	0	0.0264643	0.0474225	0	0	0.0097491	0.0159259	0	0
gene:ENSRNOG00000066654	1	complement(61748513..61758437)	ENSRNOG00000066654	0.00254201	9.75932	#N/A	0	0	0	0	0	0	0	0	0.00709737	0.0146113	0	0	0	0	0	0	0	0.00703985	0.0158075	0.00729599	0.0151912	0	0	0.00672428	0.0147424
AABR07001923.1	1	61789774..61868888	ENSRNOG00000047884	0.0475844	2.59078	0.60112	0.0138774	0.0110152	0	0	0.210887	0.127533	0	0	0.0753634	0.0730567	0	0	0.0990397	0.217437	0.180087	0.121888	0.108556	0	0	0.030989	0.0303824	0.0330455	0.0318518	0.142804	0.147424
gene:ENSRNOG00000068098	1	61790471..61868888	ENSRNOG00000068098	0	#N/A	#N/A	0	0	0	0	0	0	0	0	0	0	0	0	0	0	0	0	0	0	0	0	0	0	0	0	0
AABR07001910.1	1	complement(61865571..61902792)	ENSRNOG00000051570	0.0917685	-1.11539	0.964875	0.194218	0.34147	0.294401	0.438954	0.164449	0.220284	0.169908	0.251558	0.108876	0.233781	0.0558891	0.108209	0.0894252	0.196329	0.360174	0.213232	0.420655	0.128242	0.300342	0.209855	0.455736	0.0596751	0.127407	0.128941	0.294848
gene:ENSRNOG00000065747	1	61941275..61944199	ENSRNOG00000065747	0.0053122	1.3863	0.970659	0	0	0	0	0.0496322	0.0463757	0	0	0.0390209	0.0584453	0	0	0	0	0	0	0	0.0290285	0.0474225	0	0	0.0106937	0.0159259	0	0
Zfp758	1	complement(61942116..61989490)	ENSRNOG00000051867	0.0213767	-3.20487	0.317671	0.0181123	0.0220303	0.0395865	0.0408329	0.0750662	0.0695635	0.0614004	0.0628895	0	0	0.0403936	0.0541045	0	0	0	0	0	0	0	0.0303344	0.0455736	0	0	0.00931913	0.0147424
Vom2r13	1	62022417..62179453	ENSRNOG00000057050	0.00071072	3.78869	#N/A	0	0	0	0	0	0	0	0	0.00622333	0.0146113	0	0	0	0	0	0	0	0	0	0	0	0	0	0	0
AABR07002025.1	1	complement(62256801..62257942)	ENSRNOG00000054417	0.0271284	6.3099	#N/A	0	0	0	0	0	0	0	0	0.117458	0.0146113	0.12059	0.0135261	0	0	0	0	0	0	0	0	0	0	0	0	0
U6_18	1	complement(62285501..62285607)	ENSRNOG00000054919	0	#N/A	#N/A	0	0	0	0	0	0	0	0	0	0	0	0	0	0	0	0	0	0	0	0	0	0	0	0	0
Vom2r80_1	1	complement(62297777..62325898)	ENSRNOG00000055298	0.00416692	3.32668	#N/A	0	0	0.010486	0.0102082	0	0	0	0	0	0	0	0	0	0	0	0.0105349	0.0135695	0	0	0	0	0.0342738	0.0477777	0	0
U6_19	1	complement(62384520..62384626)	ENSRNOG00000070002	0	#N/A	#N/A	0	0	0	0	0	0	0	0	0	0	0	0	0	0	0	0	0	0	0	0	0	0	0	0	0
gene:ENSRNOG00000066269	1	complement(62426882..62431050)	ENSRNOG00000066269	0.0188568	-1.68305	0.808225	0.0441051	0.066091	0.0401653	0.0510411	0.0609309	0.0695635	0.0249192	0.0314447	0.023952	0.043834	0.049181	0.0811567	0	0	0	0	0	0.0079193	0.0158075	0.0164149	0.0303824	0.0175042	0.0318518	0.0453858	0.0884545
gene:ENSRNOG00000066415	1	62431051..62437789	ENSRNOG00000066415	0.0285185	-1.51076	0.666303	0.0584578	0.176243	0.051905	0.132707	0.080759	0.185503	0.0660568	0.167705	0.0674612	0.248393	0.0692596	0.229944	0.0100288	0.0220178	0.0692642	0.028079	0.0949867	0.0472338	0.18969	0.0244761	0.0911472	0.0348006	0.127407	0.00751941	0.0294848
gene:ENSRNOG00000071050	1	complement(62435510..62457961)	ENSRNOG00000071050	0.0446882	1.43954	0.863519	0.113345	0.176243	0.193538	0.255206	0.0685061	0.0811574	0.0240148	0.0314447	0	0	0.165886	0.284049	0.00777805	0.0170763	0.0277057	0.0622206	0.108556	0.0763187	0.158075	0.0553668	0.106338	0.0421723	0.0796295	0.131216	0.265364
gene:ENSRNOG00000065440	1	complement(62457514..62493728)	ENSRNOG00000065440	0.105706	-1.18803	0.964643	0.37003	0.462637	0	0	0.279939	0.26666	0.298665	0.314447	0.220089	0.336061	0.304549	0.41931	0.0483666	0.106186	0.138528	0.135418	0.189973	0.132881	0.221305	0.0196737	0.0303824	0.367139	0.557407	0.0634624	0.103197
gene:ENSRNOG00000026569	1	62457716..62493726	ENSRNOG00000026569	0.0766999	3.40425	0.43103	0.00874923	0.0110152	0.439816	0.469578	0	0	0	0	0.00950282	0.0146113	0	0	0.0480317	0.105451	0.138528	0.0960576	0.135695	0	0	0.351675	0.546883	0.0937534	0.143333	0.189069	0.309591
AABR07001926.1	1	complement(62509056..62528102)	ENSRNOG00000028767	0.00322269	-1.51578	#N/A	0	0	0	0	0.0162742	0.0115939	0.0133114	0.0104816	0.0127948	0.0146113	0	0	0.00646708	0.0141981	0.0138528	0	0	0.0126911	0.0158075	0	0	0	0	0	0
gene:ENSRNOG00000062629	1	complement(62550233..62586832)	ENSRNOG00000062629	0.00414395	9.90832	0.333263	0	0	0.0145674	0.0204164	0	0	0.0225947	0.0314447	0	0	0	0	0	0	0	0	0	0.0143611	0.031615	0	0	0.0158714	0.0318518	0	0
gene:ENSRNOG00000063516	1	62613792..62615477	ENSRNOG00000063516	0	#N/A	#N/A	0	0	0	0	0	0	0	0	0	0	0	0	0	0	0	0	0	0	0	0	0	0	0	0	0
gene:ENSRNOG00000069178	1	complement(62622774..62624414)	ENSRNOG00000069178	0.00520122	-1.65422	#N/A	0.0292601	0.0220303	0	0	0	0	0.0165318	0.0104816	0.0158901	0.0146113	0	0	0	0	0	0.0160623	0.0135695	0	0	0.0163348	0.0151912	0	0	0	0
AABR07001926.3	1	complement(62631812..62702799)	ENSRNOG00000061533	0.00232341	9.75942	#N/A	0	0	0	0	0	0	0	0	0	0	0	0	0.003107	0.00682127	0.0138528	0	0	0	0	0.0126381	0.0303824	0.00673842	0.0159259	0	0
Vom2r80_2	1	62820433..62835731	ENSRNOG00000069466	0.0013934	6.30978	#N/A	0	0	0	0	0	0	0	0	0	0	0.0122521	0.0270522	0	0	0	0	0	0	0	0	0	0	0	0	0
AABR07001942.1	1	complement(62903418..62949645)	ENSRNOG00000055124	0.106878	2.52634	0.509234	0.2004	0.0550758	0.0875992	0.0204164	0.11074	0.0231878	0.09058	0.0209632	0	0	0.0893852	0.0270522	0	0	0	0.528044	0.162834	0.172717	0.06323	0.358003	0.12153	0.190881	0.0637036	0.164975	0.0589697
Zfp40	1	complement(62962456..62985006)	ENSRNOG00000011675	0.0054927	-1.32608	0.966326	0.0229906	0.0440607	0.0125621	0.0204164	0	0	0.0129896	0.0209632	0	0	0	0	0.00946605	0.0207822	0.0415585	0.0126206	0.0271391	0.0185763	0.0474225	0	0	0	0	0.00591454	0.0147424
Vom2r15	1	complement(63075871..63092441)	ENSRNOG00000070866	0.00179177	6.31002	#N/A	0	0	0	0	0	0	0	0	0.0156894	0.0292227	0	0	0	0	0	0	0	0	0	0	0	0	0	0	0
gene:ENSRNOG00000058286	1	63149437..63179628	ENSRNOG00000058286	0.00202016	6.96095	#N/A	0	0	0	0	0	0	0	0	0	0	0	0	0	0	0	0	0	0	0	0	0	0	0	0.0162908	0.0294848
Vom2r16	1	63236378..63254508	ENSRNOG00000054736	0.148272	1.15294	0.903998	0.263616	0.308425	0.452699	0.449162	0.286144	0.255066	0.3298	0.324929	0.092032	0.131502	0.167974	0.216418	0.180901	0.397158	0.484849	0.258414	0.339238	0.202858	0.31615	0.199727	0.288633	0.291448	0.414074	0.22283	0.339076
gene:ENSRNOG00000067912	1	63371320..63387460	ENSRNOG00000067912	0.00611873	18.1078	0.156315	0	0	0	0	0	0	0	0	0.0246385	0.043834	0.0168635	0.0270522	0	0	0	0	0	0	0	0.0422133	0.075956	0.00900295	0.0159259	0	0
gene:ENSRNOG00000064925	1	63428351..63441975	ENSRNOG00000064925	0.0186109	1.31964	0.944316	0.0680661	0.0771062	0.0212523	0.0204164	0.0671663	0.0579696	0.0109877	0.0104816	0.0316838	0.043834	0	0	0.0213526	0.0468786	0.0554114	0.032027	0.0407086	0.0209513	0.031615	0.0325704	0.0455736	0.0463092	0.0637036	0.0300182	0.0442273
Vom2r17	1	63478027..63494062	ENSRNOG00000069718	0.00094875	-2.33704	#N/A	0	0	0	0	0	0	0.00852836	0.0104816	0	0	0	0	0	0	0	0	0	0	0	0	0	0	0	0	0
gene:ENSRNOG00000070809	1	63556738..63572569	ENSRNOG00000070809	0.00110746	4.16284	#N/A	0	0	0	0	0	0	0	0	0	0	0	0	0	0	0	0	0	0	0	0	0	0.00910911	0.0159259	0	0
Vom2r19	1	63600244..63616863	ENSRNOG00000071097	0.0141208	2.24608	0.568281	0.00664854	0.0110152	0.0435934	0.0612493	0	0	0.0150256	0.0209632	0.00722119	0.0146113	0.0222411	0.0405784	0.0328494	0.0721192	0.124676	0.0218983	0.0407086	0.0143253	0.031615	0.0148466	0.0303824	0.0158318	0.0318518	0.0136832	0.0294848
Vom2r18	1	63651332..63706948	ENSRNOG00000066191	0.00448132	8.08814	0.167492	0	0	0	0	0.00528638	0.0115939	0	0	0.00415616	0.0146113	0.0170678	0.0541045	0.00630215	0.0138361	0.0415585	0.00420118	0.0135695	0.0123674	0.0474225	0	0	0.004556	0.0159259	0	0
gene:ENSRNOG00000065539	1	complement(63799671..63800321)	ENSRNOG00000065539	0.342196	2.26715	0.115466	0.47942	0.143197	0.80602	0.204164	1.06989	0.243472	0.541741	0.136261	0.400549	0.146113	0.123368	0.0405784	0.182211	0.400034	0.124676	0.485865	0.162834	0.556224	0.221305	0.864692	0.319015	0.570809	0.207037	0.834885	0.324333
Actl9b	1	complement(63830223..63831822)	ENSRNOG00000026033	0	#N/A	#N/A	0	0	0	0	0	0	0	0	0	0	0	0	0	0	0	0	0	0	0	0	0	0	0	0	0
Vom2r23	1	complement(63867374..63901729)	ENSRNOG00000063345	0.000751114	-2.33704	#N/A	0	0	0	0	0	0	0.0067518	0.0104816	0	0	0	0	0	0	0	0	0	0	0	0	0	0	0	0	0
AABR07003610.1	1	63917504..63948873	ENSRNOG00000047696	0.0015604	-3.88511	#N/A	0.00648511	0.0110152	0	0	0	0	0.00732813	0.0104816	0	0	0	0	0	0	0	0	0	0	0	0	0	0	0	0	0
gene:ENSRNOG00000067909	1	64012849..64013910	ENSRNOG00000067909	0.00733157	-3.88501	#N/A	0	0	0.065508	0.0204164	0	0	0	0	0	0	0	0	0	0	0	0	0	0	0	0	0	0	0	0	0
Vom2r25_1	1	64025909..64068779	ENSRNOG00000047616	0.00209639	6.31002	#N/A	0	0	0	0	0	0	0	0	0.0183567	0.0292227	0	0	0	0	0	0	0	0	0	0	0	0	0	0	0
Vom2r25_2	1	64112983..64153458	ENSRNOG00000046431	0.000916807	1.40536	#N/A	0	0	0	0	0.00856579	0.0115939	0	0	0	0	0	0	0	0	0	0.00680739	0.0135695	0.00667986	0.0158075	0	0	0	0	0	0
Vom1r24	1	complement(64271056..64287913)	ENSRNOG00000063294	0.00205748	2.42272	0.624872	0.00396628	0.0220303	0	0	0.00547939	0.0231878	0	0	0.00646185	0.043834	0.00442274	0.0270522	0.00326612	0.00717061	0.0415585	0	0	0.00854598	0.06323	0.00221423	0.0151912	0.00472235	0.0318518	0	0
Vom1r25	1	complement(64369531..64381307)	ENSRNOG00000062655	0.00154758	1.10324	0.996799	0.00426428	0.0110152	0.00466003	0.0102082	0	0	0.0048186	0.0104816	0	0	0	0	0	0	0	0.00936348	0.0271391	0.00918807	0.031615	0	0	0	0	0	0
gene:ENSRNOG00000067600	1	64570294..64571169	ENSRNOG00000067600	0	#N/A	#N/A	0	0	0	0	0	0	0	0	0	0	0	0	0	0	0	0	0	0	0	0	0	0	0	0	0
gene:ENSRNOG00000064335	1	64684598..64693919	ENSRNOG00000064335	0	#N/A	#N/A	0	0	0	0	0	0	0	0	0	0	0	0	0	0	0	0	0	0	0	0	0	0	0	0	0
Vom1r63	1	64699458..64708650	ENSRNOG00000070461	0.000904291	4.16284	#N/A	0	0	0	0	0	0	0	0	0	0	0	0	0	0	0	0	0	0.00758043	0.0158075	0	0	0	0	0	0
gene:ENSRNOG00000062727	1	64742472..64751657	ENSRNOG00000062727	0.00502164	2.13536	0.7503	0.0112819	0.0220303	0.00616446	0.0102082	0	0	0.00637423	0.0104816	0	0	0.0314507	0.0676306	0	0	0	0.0123864	0.0271391	0.00607717	0.0158075	0.00629828	0.0151912	0.0134325	0.0318518	0.00580475	0.0147424
Vom1r110	1	64810521..64819797	ENSRNOG00000070874	0.00324485	9.75944	#N/A	0	0	0	0	0	0	0	0	0	0	0.0180518	0.0270522	0	0	0	0.00888678	0.0135695	0.0087203	0.0158075	0	0	0.00963735	0.0159259	0.00832941	0.0147424
Vom1r28	1	64828254..64835538	ENSRNOG00000065537	0.00283047	2.98141	#N/A	0	0	0.00788814	0.0102082	0	0	0	0	0	0	0.00804897	0.0135261	0.00396269	0.00869988	0.0138528	0.00792489	0.0135695	0	0	0.00805937	0.0151912	0	0	0	0
Vom1r29	1	64870981..64882787	ENSRNOG00000064964	0.00178725	8.83129	#N/A	0	0	0	0	0	0	0	0	0.0100756	0.0292227	0	0	0.00254635	0.00559038	0.0138528	0	0	0	0	0	0	0	0	0.00477299	0.0147424
gene:ENSRNOG00000066645	1	64896102..64896962	ENSRNOG00000066645	0.0037054	4.1628	#N/A	0	0	0	0	0	0	0	0	0	0	0	0	0	0	0	0	0	0	0	0.0311329	0.0151912	0	0	0	0
gene:ENSRNOG00000066840	1	complement(64904666..64905151)	ENSRNOG00000066840	0.0353221	-7.19837	#N/A	0	0	0	0	0.330017	0.0463757	0	0	0	0	0	0	0	0	0	0	0	0	0	0	0	0	0	0	0
gene:ENSRNOG00000064905	1	64916836..64921931	ENSRNOG00000064905	0.017618	-43.7145	0.0394582	0.0329779	0.0771062	0.12356	0.244997	0	0	0	0	0	0	0.0367732	0.0946828	0	0	0	0	0	0	0	0	0	0	0	0	0
Zik1	1	complement(64916836..64925897)	ENSRNOG00000046455	0.054531	1.95504	0.431735	0.0344776	0.066091	0	0	0.142892	0.208691	0.18181	0.293484	0.0748944	0.175336	0.076891	0.162313	0.0504735	0.110812	0.221645	0.0883233	0.189973	0.179528	0.458417	0.0641586	0.151912	0.0889413	0.207037	0.118262	0.294848
gene:ENSRNOG00000068946	1	64963712..65004822	ENSRNOG00000068946	0.00107431	9.72355	#N/A	0	0	0	0	0	0	0	0	0	0	0	0	0.00295878	0.00649586	0.0277057	0	0	0	0	0.00902642	0.0455736	0	0	0	0
gene:ENSRNOG00000069294	1	complement(65045729..65058478)	ENSRNOG00000069294	0.00126451	-2.77658	#N/A	0.0101944	0.0110152	0	0	0	0	0	0	0.0110725	0.0146113	0	0	0	0	0	0	0	0	0	0	0	0	0	0	0
Vom2r26_1	1	complement(65128187..65165574)	ENSRNOG00000015707	0.000780747	1.40538	#N/A	0	0	0.00666225	0.0102082	0	0	0	0	0	0	0	0	0	0	0	0.0066933	0.0135695	0	0	0	0	0	0	0.00627349	0.0147424
Lilrc2	1	complement(65272796..65277271)	ENSRNOG00000058087	0.503259	-5.55219	5.58661e-05	0.771603	0.385531	1.7587	0.7452	1.30961	0.498539	0.697525	0.293484	0.0478893	0.0292227	0.540826	0.297575	0.266261	0.584562	0.304762	0.266244	0.149265	0.0475012	0.031615	0.147688	0.0911472	0.262483	0.159259	0.0907439	0.0589697
gene:ENSRNOG00000069029	1	65306375..65311197	ENSRNOG00000069029	0.203713	-4.93253	0.0836157	0.0920724	0.0440607	0.503086	0.204164	0.953981	0.347818	0.312123	0.125779	0	0	0.385008	0.202892	0.303277	0.665829	0.332468	0.0758146	0.0407086	0	0	0.102801	0.0607648	0.13703	0.0796295	0	0
gene:ENSRNOG00000064808	1	65323909..65325849	ENSRNOG00000064808	0.0672829	-1.63635	0.793972	0.0772455	0.0550758	0.135063	0.0816658	0.277457	0.150721	0.122201	0.0733711	0.100679	0.087668	0.223952	0.17584	0	0	0	0	0	0.0665751	0.06323	0.103496	0.0911472	0.0367881	0.0318518	0.0317954	0.0294848
Lilrb2	1	65326832..65334679	ENSRNOG00000054954	0.639631	-3.68373	1.63505e-08	0.845975	1.04644	1.37213	1.43936	2.18979	2.06372	1.38864	1.44646	0.406224	0.613676	0.744739	1.01446	0.395984	0.869362	1.12208	0.664821	0.922728	0.115124	0.18969	0.29828	0.455736	0.434703	0.652962	0.201599	0.324333
gene:ENSRNOG00000064524	1	65352351..65359807	ENSRNOG00000064524	0.39417	-3.83052	1.25563e-07	0.639435	0.848168	0.98918	1.1127	1.18166	1.19417	0.750708	0.838526	0.171373	0.277615	0.416703	0.608675	0.17324	0.380339	0.526408	0.355576	0.529212	0.107358	0.18969	0.166897	0.273442	0.276846	0.445925	0.0769094	0.132682
gene:ENSRNOG00000062907	1	65368464..65375989	ENSRNOG00000062907	0.12151	-3.20439	0.0328878	0.156505	0.220303	0.478883	0.57166	0.291884	0.313036	0.168007	0.19915	0.0934919	0.160725	0.139613	0.216418	0.11599	0.25465	0.374027	0.0171827	0.0271391	0.0674431	0.12646	0.0524227	0.0911472	0.0652186	0.111481	0.0402624	0.0737121
Lilrb3l	1	65415946..65422853	ENSRNOG00000062358	0.0644938	-69.0718	4.67497e-05	0.0827145	0.0881213	0.0903909	0.0816658	0.285674	0.231878	0.128517	0.115297	0.0224597	0.0292227	0	0	0.0340566	0.0747695	0.083117	0.022703	0.0271391	0	0	0	0	0	0	0	0
Lilrb1	1	65457534..65464520	ENSRNOG00000066254	0.493738	-5.29319	1.07024e-09	0.722507	0.771062	1.60168	1.44957	1.3261	1.07823	0.804764	0.723229	0.269053	0.350672	0.58698	0.689832	0.203988	0.447846	0.498702	0.509939	0.610629	0.0889576	0.12646	0.253534	0.334206	0.122891	0.159259	0.0955912	0.132682
Lilrb3a	1	65499195..65506666	ENSRNOG00000058422	2.45077	-3.91031	0	3.64325	4.91276	6.79332	7.76846	7.14343	7.33895	4.55991	5.1779	1.1534	1.89947	1.94018	2.88106	0.991071	2.17585	3.06148	1.77575	2.68677	0.950445	1.70721	1.11271	1.85333	1.03094	1.68815	0.68088	1.19414
Rps9	1	complement(65511723..65515123)	ENSRNOG00000058909	28.0523	1.34275	0.0453165	74.1426	38.5421	61.5954	27.1539	62.1181	24.6023	53.8504	23.5731	61.7716	39.2168	56.1409	32.1381	25.6386	56.2882	30.5317	56.9272	33.2046	64.3985	44.5929	53.9895	34.6663	56.6137	35.7377	56.0605	37.9028
Tsen34	1	complement(65517330..65524412)	ENSRNOG00000059572	0.0551602	-36.6786	0.00626964	0.0873649	0.0550758	0.114567	0.0612493	0.0965552	0.0463757	0.197443	0.104816	0.0379559	0.0292227	0.116903	0.0811567	0	0	0	0.0767342	0.0542781	0	0	0	0	0	0	0	0
Mboat7	1	65525213..65539538	ENSRNOG00000052600	0.383406	-7.87505	5.12349e-09	0.298299	0.31944	0.966706	0.877907	1.23629	1.00867	0.976355	0.880453	0.256959	0.336061	0.206459	0.24347	0.259758	0.570286	0.637231	0.18069	0.217113	0.0443263	0.06323	0.0459391	0.0607648	0.110223	0.143333	0.0846787	0.117939
Tmc4	1	65539721..65551677	ENSRNOG00000059741	0.00798852	-2.02262	0.829581	0	0	0.0444866	0.0408329	0.0281193	0.0231878	0	0	0	0	0.0226968	0.0270522	0	0	0	0	0	0	0	0.0227261	0.0303824	0.0242343	0.0318518	0	0
Leng1	1	65551983..65556915	ENSRNOG00000061893	0.0382732	-1.46216	0.87202	0.143059	0.121167	0.0284247	0.0204164	0.143734	0.0927514	0.0293919	0.0209632	0.0565021	0.0584453	0.0870126	0.0811567	0.0214191	0.0470246	0.0415585	0.0142785	0.0135695	0.0280221	0.031615	0.0145208	0.0151912	0.030969	0.0318518	0.080298	0.0884545
Cnot3	1	complement(65555924..65572167)	ENSRNOG00000053234	1.66459	-1.01795	0.991269	3.58614	4.72551	3.94636	4.40995	3.7763	3.79121	3.65558	4.05637	3.52277	5.6692	2.6659	3.86847	1.36296	2.99232	4.11429	2.46879	3.6502	2.24242	3.93607	2.49201	4.05605	2.44838	3.91777	2.95049	5.05665
Mir3572	1	complement(65561065..65561172)	ENSRNOG00000060004	0	#N/A	#N/A	0	0	0	0	0	0	0	0	0	0	0	0	0	0	0	0	0	0	0	0	0	0	0	0	0
Prpf31	1	complement(65575887..65587873)	ENSRNOG00000061039	0.202573	1.14137	0.890155	0.461215	0.616849	0.486018	0.551244	0.318583	0.32463	0.549089	0.618413	0.411487	0.672121	0.284699	0.41931	0.167292	0.367281	0.512555	0.370733	0.556351	0.479135	0.853605	0.220697	0.364589	0.451074	0.732592	0.271204	0.471757
Tfpt	1	65582359..65611689	ENSRNOG00000056098	0.125187	-1.26843	0.853593	0.210378	0.187258	0.324569	0.244997	0.444503	0.301442	0.153823	0.115297	0.134411	0.146113	0.331186	0.324627	0.0679376	0.149154	0.138528	0.244561	0.244252	0.0266643	0.031615	0.193441	0.212677	0.147342	0.159259	0.229222	0.265364
Ndufa3	1	complement(65597578..65600235)	ENSRNOG00000060293	1.24342	-1.15742	0.580966	2.46394	2.62161	2.95282	2.66435	2.67451	2.16806	3.08839	2.76714	1.76537	2.29398	2.79368	3.27332	0.852516	1.87166	2.07793	1.89815	2.26611	1.528	2.16563	1.71074	2.2483	1.70101	2.19778	1.60865	2.22611
Oscar	1	65607410..65613758	ENSRNOG00000055716	0.439481	-7.02867	0	0.494801	1.35487	1.19574	2.77664	1.45049	3.02601	0.840954	1.93909	0.148555	0.496785	0.287087	0.865672	0.165632	0.363637	1.03896	0.185497	0.56992	0.0563401	0.205497	0.0898306	0.303824	0.182005	0.605185	0.049675	0.176909
AC103574.1	1	65645942..65662502	ENSRNOG00000055796	0.00467152	-5.43312	#N/A	0	0	0.0260148	0.0204164	0.0164436	0.0115939	0	0	0	0	0	0	0	0	0	0	0	0	0	0	0	0	0	0	0
gene:ENSRNOG00000055581	1	65671902..65679626	ENSRNOG00000055581	0.155205	-2.81061	0.21165	0.327977	0.165227	0.262837	0.11229	0.694749	0.26666	0.123537	0.0524079	0	0	0.219433	0.121735	0.0600178	0.131766	0.0692642	0.0240056	0.0135695	0.164892	0.110652	0.170891	0.106338	0.0520663	0.0318518	0.045	0.0294848
Vstm1	1	65687375..65701188	ENSRNOG00000070245	0.218323	-3.0005	0.0135278	0.312952	0.231318	0.423423	0.265414	0.823507	0.463757	0.420992	0.262039	0.178047	0.160725	0.199411	0.162313	0.229073	0.502919	0.387879	0.212698	0.176404	0.0642195	0.06323	0.133112	0.12153	0.106459	0.0955555	0.122682	0.117939
Cacng6	1	complement(65732632..65747341)	ENSRNOG00000063051	0.00107381	4.16276	#N/A	0	0	0	0	0	0	0	0	0	0	0	0	0	0	0	0	0	0	0	0	0	0	0	0.00865931	0.0147424
Cacng8	1	complement(65755334..65779089)	ENSRNOG00000057848	0.00466215	2.98137	#N/A	0	0	0	0	0	0	0.013757	0.0104816	0	0	0.0135755	0.0135261	0	0	0	0.0267325	0.0271391	0	0	0.013593	0.0151912	0.0144951	0.0159259	0	0
Mir935	1	complement(65755777..65755867)	ENSRNOG00000054831	0	#N/A	#N/A	0	0	0	0	0	0	0	0	0	0	0	0	0	0	0	0	0	0	0	0	0	0	0	0	0
Cacng7	1	complement(65800355..65831006)	ENSRNOG00000056257	0	#N/A	#N/A	0	0	0	0	0	0	0	0	0	0	0	0	0	0	0	0	0	0	0	0	0	0	0	0	0
Prkcg	1	complement(65832855..65859384)	ENSRNOG00000054371	0.0610836	-2.30174	0.313492	0.0228792	0.0330455	0.133347	0.163332	0.263395	0.289848	0.137884	0.167705	0.107683	0.189947	0.0425204	0.0676306	0.0418675	0.0919181	0.138528	0.041865	0.0678477	0.0328646	0.06323	0.0510905	0.0911472	0.054481	0.0955555	0.0156957	0.0294848
Myadm	1	complement(65864173..65874035)	ENSRNOG00000053450	0.979901	-8.61403	6.78274e-15	0.695881	1.21167	2.44039	3.6035	3.67937	4.88104	2.09452	3.0711	0.274843	0.584453	0.56434	1.08209	0.395918	0.869218	1.57922	0.625096	1.22126	0.0749693	0.173882	0.190711	0.410162	0.338945	0.716666	0.0781186	0.176909
gene:ENSRNOG00000063395	1	65892284..65895091	ENSRNOG00000063395	0.590972	1.55408	0.372802	0.995542	0.286394	1.25531	0.306247	0.476077	0.104345	1.47109	0.356374	1.12288	0.394506	0.939329	0.297575	0.756741	1.66139	0.498702	1.42931	0.461364	0.577515	0.221305	1.1543	0.410162	0.866193	0.302592	1.06385	0.398045
Olr1l	1	65906850..65907824	ENSRNOG00000066178	0	#N/A	#N/A	0	0	0	0	0	0	0	0	0	0	0	0	0	0	0	0	0	0	0	0	0	0	0	0	0
gene:ENSRNOG00000066405	1	65912105..65913079	ENSRNOG00000066405	0	#N/A	#N/A	0	0	0	0	0	0	0	0	0	0	0	0	0	0	0	0	0	0	0	0	0	0	0	0	0
Olr386	1	65917406..65918380	ENSRNOG00000063370	0	#N/A	#N/A	0	0	0	0	0	0	0	0	0	0	0	0	0	0	0	0	0	0	0	0	0	0	0	0	0
Nlrp12	1	65932595..65960934	ENSRNOG00000060745	0.674214	-4.64979	2.39998e-13	1.09067	1.82852	1.55089	2.20498	2.28736	2.92167	1.17305	1.65609	0.214086	0.43834	0.659381	1.21735	0.26331	0.578083	1.01126	0.490519	0.922728	0.212352	0.474225	0.154054	0.319015	0.359847	0.732592	0.148744	0.324333
Mir295-1	1	complement(65962566..65962646)	ENSRNOG00000064996	0	#N/A	#N/A	0	0	0	0	0	0	0	0	0	0	0	0	0	0	0	0	0	0	0	0	0	0	0	0	0
Mir294	1	complement(65962689..65962759)	ENSRNOG00000057399	0	#N/A	#N/A	0	0	0	0	0	0	0	0	0	0	0	0	0	0	0	0	0	0	0	0	0	0	0	0	0
Mir293	1	complement(65963050..65963121)	ENSRNOG00000057453	0	#N/A	#N/A	0	0	0	0	0	0	0	0	0	0	0	0	0	0	0	0	0	0	0	0	0	0	0	0	0
Mir291b	1	complement(65963774..65963881)	ENSRNOG00000056886	0	#N/A	#N/A	0	0	0	0	0	0	0	0	0	0	0	0	0	0	0	0	0	0	0	0	0	0	0	0	0
Mir292	1	complement(65964062..65964143)	ENSRNOG00000060727	0	#N/A	#N/A	0	0	0	0	0	0	0	0	0	0	0	0	0	0	0	0	0	0	0	0	0	0	0	0	0
Mir291a	1	complement(65964350..65964431)	ENSRNOG00000051974	0	#N/A	#N/A	0	0	0	0	0	0	0	0	0	0	0	0	0	0	0	0	0	0	0	0	0	0	0	0	0
Mir290	1	complement(65964648..65964728)	ENSRNOG00000056469	0.0380919	4.16284	#N/A	0	0	0	0	0	0	0	0	0	0	0	0	0	0	0	0	0	0.319314	0.0158075	0	0	0	0	0	0
gene:ENSRNOG00000054438	1	66053268..66067039	ENSRNOG00000054438	0	#N/A	#N/A	0	0	0	0	0	0	0	0	0	0	0	0	0	0	0	0	0	0	0	0	0	0	0	0	0
gene:ENSRNOG00000067618	1	complement(66075748..66077115)	ENSRNOG00000067618	0.006007	4.16276	#N/A	0	0	0	0	0	0	0	0	0	0	0	0	0	0	0	0	0	0	0	0	0	0	0	0.0484412	0.0147424
Vom2r27	1	complement(66102632..66137281)	ENSRNOG00000048635	0	#N/A	#N/A	0	0	0	0	0	0	0	0	0	0	0	0	0	0	0	0	0	0	0	0	0	0	0	0	0
Nlrp4a	1	complement(66170592..66245316)	ENSRNOG00000042030	0.00146987	-3.88511	#N/A	0.00610888	0.0110152	0	0	0	0	0.00690298	0.0104816	0	0	0	0	0	0	0	0	0	0.00658128	0.0158075	0	0	0	0	0	0
Nlrp4b	1	complement(66277456..66294331)	ENSRNOG00000027705	0.00108912	3.78862	#N/A	0	0	0	0	0	0	0	0	0	0	0	0	0	0	0	0.00933695	0.0135695	0	0	0	0	0	0	0	0
Vom1r31	1	complement(66367731..66379186)	ENSRNOG00000068723	0.00135095	-2.77654	#N/A	0.00984333	0.0110152	0	0	0	0	0	0	0	0	0	0	0.00540381	0.0118638	0.0138528	0	0	0	0	0	0	0	0	0	0
Vom2r26_2	1	66463277..66490550	ENSRNOG00000009146	0.00273855	-6.47211	#N/A	0	0	0	0	0	0	0.008031	0.0104816	0.0154386	0.0292227	0	0	0.00390169	0.00856596	0.0138528	0	0	0	0	0	0	0	0	0	0
Dcun1d3_1	1	complement(66494848..66496343)	ENSRNOG00000014037	0	#N/A	#N/A	0	0	0	0	0	0	0	0	0	0	0	0	0	0	0	0	0	0	0	0	0	0	0	0	0
Vom2r28	1	66527495..66557813	ENSRNOG00000002641	0.000999402	1.40534	#N/A	0	0	0	0	0.00933748	0.0115939	0	0	0	0	0	0	0	0	0	0.00742066	0.0135695	0	0	0	0	0	0	0.00695524	0.0147424
Zfp418	1	66581287..66594242	ENSRNOG00000015271	0.00601064	-1.72405	0.878856	0	0	0.029472	0.0510411	0	0	0.0243799	0.0419263	0.0117168	0.0292227	0.0120291	0.0270522	0.00592222	0.0130019	0.0277057	0.0118437	0.0271391	0	0	0	0	0	0	0.0222018	0.0589697
gene:ENSRNOG00000066094	1	66638117..66656976	ENSRNOG00000066094	0.0116089	10.4825	0.0418261	0	0	0	0	0.0130913	0.0231878	0	0	0.0617543	0.175336	0	0	0.00780338	0.0171319	0.0415585	0.0104039	0.0271391	0.0306269	0.094845	0.0105804	0.0303824	0.0451302	0.127407	0.00975134	0.0294848
gene:ENSRNOG00000062946	1	complement(66646748..66651587)	ENSRNOG00000062946	0.0117	-27.1455	0.0815001	0.00499228	0.0110152	0.0545559	0.102082	0	0	0.0451299	0.0838526	0	0	0.00556683	0.0135261	0.016444	0.0361021	0.083117	0	0	0	0	0	0	0	0	0	0
Zfp772	1	complement(66702632..66709355)	ENSRNOG00000015598	0.00395585	6.96122	#N/A	0	0	0	0	0	0	0	0	0	0	0	0	0	0	0	0	0	0	0	0	0	0.0325377	0.0318518	0	0
gene:ENSRNOG00000067564	1	complement(66756308..66758905)	ENSRNOG00000067564	0.200863	1.45603	0.366708	0.323432	0.385531	0.565517	0.57166	0.523416	0.475351	0.29238	0.293484	0.331216	0.482174	0.577047	0.757463	0.218143	0.478922	0.595672	0.344949	0.461364	0.28871	0.458417	0.423027	0.622839	0.363081	0.525555	0.580064	0.899288
Zfp773-ps1	1	66764123..66769428	ENSRNOG00000047061	0.00469833	-6.48448	#N/A	0.0195265	0.0220303	0	0	0	0	0.0220648	0.0209632	0	0	0	0	0	0	0	0.0107191	0.0135695	0	0	0	0	0	0	0	0
gene:ENSRNOG00000063598	1	complement(66769938..66775913)	ENSRNOG00000063598	0.00106758	-2.33707	#N/A	0.00929098	0.0110152	0	0	0	0	0	0	0	0	0	0	0	0	0	0	0	0	0	0	0	0	0	0	0
Zfp954	1	66776279..66782224	ENSRNOG00000022742	0.00989299	-12.2357	0.214497	0	0	0.0417272	0.0408329	0.0263751	0.0231878	0.0215735	0.0209632	0	0	0.021289	0.0270522	0	0	0	0	0	0	0	0	0	0	0	0	0
gene:ENSRNOG00000059513	1	66788479..66802623	ENSRNOG00000059513	0	#N/A	#N/A	0	0	0	0	0	0	0	0	0	0	0	0	0	0	0	0	0	0	0	0	0	0	0	0	0
Aurkc	1	complement(66843653..66864386)	ENSRNOG00000015825	0.0350858	-1.43218	0.763955	0.0134573	0.0220303	0.125003	0.17354	0.120843	0.150721	0.04562	0.0628895	0.0584658	0.116891	0.0825335	0.148787	0.0554088	0.121647	0.207793	0.0443243	0.0814172	0.036245	0.0790375	0.0601019	0.12153	0.0480679	0.0955555	0.0415443	0.0884545
Usp29	1	complement(66874017..67097686)	ENSRNOG00000015956	0.00623857	1.42434	0.857973	0	0	0.0224403	0.0714576	0.0162105	0.0463757	0.0165742	0.0524079	0.00955855	0.043834	0.00654225	0.0270522	0.00644179	0.0141426	0.0554114	0.0128828	0.0542781	0.00632073	0.031615	0.0196521	0.0911472	0.0104781	0.0477777	0.0150935	0.0737121
Metazoa_SRP_1	1	66988320..66988608	ENSRNOG00000057261	20.018	1.93413	7.9445e-08	29.9891	3.97647	31.0474	3.49121	34.4291	3.47818	30.0387	3.35411	35.0082	5.6692	40.0174	5.84328	13.5903	29.8369	4.12815	35.9347	5.3464	33.6506	5.94362	40.7183	6.66894	57.0698	9.18925	34.0228	5.86748
Mir3099	1	complement(67023989..67024117)	ENSRNOG00000046704	0	#N/A	#N/A	0	0	0	0	0	0	0	0	0	0	0	0	0	0	0	0	0	0	0	0	0	0	0	0	0
gene:ENSRNOG00000065570	1	complement(67055882..67056015)	ENSRNOG00000065570	0.0228625	4.16276	#N/A	0	0	0	0	0	0	0	0	0	0	0	0	0	0	0	0	0	0	0	0	0	0	0	0.184366	0.0147424
Peg3	1	67097904..67124671	ENSRNOG00000014791	0.00337247	-1.38411	0.916531	0.00897659	0.0440607	0.00490483	0.0204164	0.00620055	0.0231878	0.0101435	0.0419263	0.00487488	0.0292227	0.00750726	0.0405784	0.00246399	0.00540957	0.0277057	0.00985537	0.0542781	0.00483537	0.031615	0.00250565	0.0151912	0.00267194	0.0159259	0.00692794	0.0442273
Apeg3	1	complement(67121900..67122181)	ENSRNOG00000070609	0	#N/A	#N/A	0	0	0	0	0	0	0	0	0	0	0	0	0	0	0	0	0	0	0	0	0	0	0	0	0
Zim1	1	67132147..67153761	ENSRNOG00000015071	0.000954417	3.78862	#N/A	0	0	0	0	0	0	0	0	0	0	0.00839212	0.0135261	0	0	0	0	0	0	0	0	0	0	0	0	0
gene:ENSRNOG00000069688	1	complement(67251456..67258215)	ENSRNOG00000069688	0.00499933	6.30978	#N/A	0	0	0	0	0	0	0	0	0	0	0.0439587	0.0270522	0	0	0	0	0	0.0212352	0.0158075	0	0	0	0	0	0
Olr3	1	67326477..67338183	ENSRNOG00000015254	0.001086	1.40541	#N/A	0	0	0.00819874	0.0102082	0	0	0	0	0	0	0.0083659	0.0135261	0	0	0	0	0	0	0	0	0	0.00893262	0.0159259	0	0
Olr4	1	67347303..67364343	ENSRNOG00000064454	0.00189094	6.96114	#N/A	0	0	0	0	0	0	0	0	0	0	0	0	0	0	0	0	0	0	0	0.00760439	0.0151912	0.00810904	0.0159259	0	0
Olr6	1	67373225..67386899	ENSRNOG00000063495	0	#N/A	#N/A	0	0	0	0	0	0	0	0	0	0	0	0	0	0	0	0	0	0	0	0	0	0	0	0	0
Olr7	1	complement(67382015..67392677)	ENSRNOG00000065646	0.00191609	1.98194	0.853402	0.0047176	0.0110152	0	0	0.00651734	0.0115939	0	0	0	0	0	0	0.00517976	0.0113719	0.0277057	0	0	0.00508242	0.0158075	0.00526733	0.0151912	0.00561689	0.0159259	0	0
Olr8	1	complement(67393183..67401106)	ENSRNOG00000068072	0.000703315	4.16284	#N/A	0	0	0	0	0	0	0	0	0.00594386	0.0146113	0	0	0	0	0	0	0	0.0058957	0.0158075	0	0	0	0	0	0
gene:ENSRNOG00000070215	1	complement(67415633..67422141)	ENSRNOG00000070215	0.00203856	1.83732	#N/A	0	0	0.0167642	0.0204164	0	0	0	0	0	0	0	0	0	0	0	0.00842115	0.0135695	0	0	0.0171281	0.0303824	0	0	0	0
Smim17	1	complement(67444704..67462939)	ENSRNOG00000067119	0.0162991	-7.0395	#N/A	0.141849	0.0440607	0	0	0	0	0	0	0	0	0	0	0	0	0	0	0	0	0	0	0	0.0422221	0.0159259	0	0
gene:ENSRNOG00000062906	1	complement(67487296..67491332)	ENSRNOG00000062906	0.00853335	-4.62421	#N/A	0	0	0	0	0.0797277	0.0231878	0	0	0	0	0.0321765	0.0135261	0.0158412	0.0347786	0.0138528	0	0	0	0	0	0	0	0	0	0
Zfp78	1	complement(67494544..67524881)	ENSRNOG00000042777	0.0453776	-2.85365	0.0258613	0.0605546	0.165227	0.172054	0.398121	0.0557705	0.115939	0.118605	0.272521	0.0657703	0.21917	0.108038	0.324627	0.0421083	0.0924467	0.263204	0.0842115	0.257821	0.0173966	0.06323	0.0450739	0.151912	0.0144196	0.0477777	0.0290794	0.103197
gene:ENSRNOG00000067308	1	complement(67553726..67555499)	ENSRNOG00000067308	0.00809827	4.16284	#N/A	0	0	0	0	0	0	0	0	0	0	0	0	0	0	0	0	0	0.0678856	0.0158075	0	0	0	0	0	0
Zfp583	1	67575854..67594476	ENSRNOG00000034184	0.00931317	-4.38792	0.335601	0.0188297	0.0220303	0.0514431	0.0510411	0.0130066	0.0115939	0	0	0	0	0	0	0.00516859	0.0113474	0.0138528	0	0	0	0	0.0105119	0.0151912	0	0	0	0
Zfp667	1	complement(67601807..67622041)	ENSRNOG00000033906	0.0067539	-13.1732	0.0604595	0.0282695	0.0440607	0.0154465	0.0204164	0	0	0.0159722	0.0209632	0	0	0	0	0	0	0	0	0	0	0	0	0	0	0	0	0
gene:ENSRNOG00000064276	1	67624483..67625582	ENSRNOG00000064276	0	#N/A	#N/A	0	0	0	0	0	0	0	0	0	0	0	0	0	0	0	0	0	0	0	0	0	0	0	0	0
Eddm13	1	complement(67626244..67657342)	ENSRNOG00000064702	0.0142508	1.62606	0.868859	0.0370111	0.0330455	0	0	0	0	0.055763	0.0419263	0.040199	0.043834	0.0412706	0.0405784	0.0135456	0.0297388	0.0277057	0.0135448	0.0135695	0.0132911	0.0158075	0	0	0.0293776	0.0318518	0.0380858	0.0442273
Zscan5b	1	complement(67666691..67674238)	ENSRNOG00000049014	0	#N/A	#N/A	0	0	0	0	0	0	0	0	0	0	0	0	0	0	0	0	0	0	0	0	0	0	0	0	0
Galp	1	complement(67684025..67702269)	ENSRNOG00000022129	0.00518562	4.16284	#N/A	0	0	0	0	0	0	0	0	0	0	0	0	0	0	0	0	0	0.0434696	0.0158075	0	0	0	0	0	0
Zfp444	1	complement(67711152..67728367)	ENSRNOG00000015517	0.031122	1.28986	0.930584	0.0639784	0.0440607	0.139832	0.0816658	0.0220964	0.0115939	0.0361475	0.0209632	0.069489	0.0584453	0.0713414	0.0541045	0.0439037	0.0963884	0.0692642	0.0351209	0.0271391	0.103389	0.094845	0.0535752	0.0455736	0.0761742	0.0637036	0	0
Zfp787	1	67758757..67771132	ENSRNOG00000015456	0.025731	-2.42322	0.594615	0.0265868	0.0220303	0.0726355	0.0510411	0.073459	0.0463757	0.0600858	0.0419263	0.0577536	0.0584453	0.0296466	0.0270522	0.00729784	0.016022	0.0138528	0	0	0.0286428	0.031615	0.0296849	0.0303824	0	0	0	0
Nlrp5	1	complement(67777948..68023736)	ENSRNOG00000022994	0.000882816	4.16284	#N/A	0	0	0	0	0	0	0	0	0	0	0	0	0	0	0	0	0	0.00740041	0.0158075	0	0	0	0	0	0
Nlrp4	1	complement(68089321..68127521)	ENSRNOG00000021996	0.00104809	-2.3371	#N/A	0	0	0	0	0.00979236	0.0115939	0	0	0	0	0	0	0	0	0	0	0	0	0	0	0	0	0	0	0
AABR07002351.1	1	68133886..68152636	ENSRNOG00000038674	0	#N/A	#N/A	0	0	0	0	0	0	0	0	0	0	0	0	0	0	0	0	0	0	0	0	0	0	0	0	0
RGD1564236	1	68183045..68184743	ENSRNOG00000029702	0	#N/A	#N/A	0	0	0	0	0	0	0	0	0	0	0	0	0	0	0	0	0	0	0	0	0	0	0	0	0
Obox2_1	1	68197886..68199095	ENSRNOG00000069076	0	#N/A	#N/A	0	0	0	0	0	0	0	0	0	0	0	0	0	0	0	0	0	0	0	0	0	0	0	0	0
gene:ENSRNOG00000060136	1	68202754..68204452	ENSRNOG00000060136	0	#N/A	#N/A	0	0	0	0	0	0	0	0	0	0	0	0	0	0	0	0	0	0	0	0	0	0	0	0	0
Obox2_2	1	68217649..68219076	ENSRNOG00000032891	0	#N/A	#N/A	0	0	0	0	0	0	0	0	0	0	0	0	0	0	0	0	0	0	0	0	0	0	0	0	0
Vom1r32	1	68274697..68285192	ENSRNOG00000067757	0.00101049	1.79344	0.887793	0.00267557	0.0110152	0	0	0	0	0.00302337	0.0104816	0.00290602	0.0146113	0.00596698	0.0270522	0	0	0	0	0	0.00288247	0.0158075	0	0	0	0	0.00275326	0.0147424
Nlrp9	1	complement(68291180..68341512)	ENSRNOG00000021913	0	#N/A	#N/A	0	0	0	0	0	0	0	0	0	0	0	0	0	0	0	0	0	0	0	0	0	0	0	0	0
Vom1r39	1	complement(68381564..68390403)	ENSRNOG00000070447	0.0007632	6.96113	#N/A	0	0	0	0	0	0	0	0	0	0	0	0	0	0	0	0	0	0.00314538	0.0158075	0.00325982	0.0151912	0	0	0	0
Vom1r34	1	complement(68431619..68437470)	ENSRNOG00000064948	0.000597891	4.16284	#N/A	0	0	0	0	0	0	0	0	0	0	0	0	0.00239156	0.00525056	0.0138528	0	0	0.00469324	0.0158075	0	0	0	0	0	0
Vom1r64	1	complement(68451798..68454590)	ENSRNOG00000068548	0.00249689	-4.62427	#N/A	0	0	0	0	0	0	0.0112474	0.0104816	0.0108108	0.0146113	0.011099	0.0135261	0	0	0	0	0	0	0	0	0	0	0	0	0
gene:ENSRNOG00000068676	1	complement(68477461..68481874)	ENSRNOG00000068676	0.000759239	-2.33704	#N/A	0	0	0	0	0	0	0.00682484	0.0104816	0	0	0	0	0	0	0	0	0	0	0	0	0	0	0	0	0
Vom1r35	1	complement(68566953..68567903)	ENSRNOG00000033755	0	#N/A	#N/A	0	0	0	0	0	0	0	0	0	0	0	0	0	0	0	0	0	0	0	0	0	0	0	0	0
gene:ENSRNOG00000062966	1	complement(68574855..68578099)	ENSRNOG00000062966	0.00134898	4.1628	#N/A	0	0	0	0	0	0	0	0	0	0	0	0	0	0	0	0.0111451	0.0135695	0	0	0.0113342	0.0151912	0	0	0	0
AABR07038567.1	1	68611722..68612081	ENSRNOG00000047748	0	#N/A	#N/A	0	0	0	0	0	0	0	0	0	0	0	0	0	0	0	0	0	0	0	0	0	0	0	0	0
Vom1r36	1	complement(68622314..68626961)	ENSRNOG00000070755	0.00488956	-3.93853	0.431237	0.0121651	0.0220303	0	0	0	0	0	0	0	0	0.00678259	0.0135261	0.0133569	0.0293244	0.0554114	0.00667803	0.0135695	0	0	0	0	0	0	0.00625919	0.0147424
Vom1r37	1	68651450..68652448	ENSRNOG00000038647	0	#N/A	#N/A	0	0	0	0	0	0	0	0	0	0	0	0	0	0	0	0	0	0	0	0	0	0	0	0	0
RNaseP_nuc_3	1	68654775..68654949	ENSRNOG00000058224	0	#N/A	#N/A	0	0	0	0	0	0	0	0	0	0	0	0	0	0	0	0	0	0	0	0	0	0	0	0	0
Vom1r38	1	68671493..68676284	ENSRNOG00000065923	0.00217308	-5.04654	#N/A	0	0	0.0121015	0.0204164	0.00764915	0.0115939	0	0	0.00601378	0.0146113	0	0	0	0	0	0.00607892	0.0135695	0	0	0	0	0	0	0	0
Rasl2-9	1	68720879..68722057	ENSRNOG00000032913	0.00858162	-2.12143	0.865628	0	0	0	0	0.0562625	0.0231878	0.0230099	0.0104816	0.0221168	0.0146113	0	0	0.0223578	0.0490853	0.0277057	0	0	0.0219376	0.0158075	0	0	0	0	0	0
Rfpl4a	1	68728964..68735423	ENSRNOG00000015743	0.0118669	-8.0663	0.475129	0	0	0.0181689	0.0102082	0.0918746	0.0463757	0	0	0	0	0.0370788	0.0270522	0	0	0	0	0	0	0	0	0	0	0	0	0
Epn1	1	complement(68742789..68758874)	ENSRNOG00000015753	20.5183	-1.1083	0.488727	39.9505	37.4846	46.2882	36.8313	50.9259	36.4049	47.6112	37.6184	40.3186	46.201	38.2254	39.4963	16.9566	37.2274	36.4468	38.4482	40.4779	29.5069	36.8789	30.8033	35.6993	29.4789	33.5877	33.1977	40.5122
U2af2	1	complement(68760924..68778492)	ENSRNOG00000015914	0.149206	-1.49549	0.180402	0.210491	0.583804	0.41231	0.969781	0.373091	0.788387	0.350048	0.817563	0.181171	0.613676	0.270144	0.825093	0.130818	0.287204	0.83117	0.26162	0.814172	0.175425	0.648107	0.16407	0.562074	0.174958	0.589259	0.0899107	0.324333
Ccdc106	1	complement(68779882..68786846)	ENSRNOG00000015997	0.0049484	-3.91701	0.598298	0	0	0.0202126	0.0306247	0.0170348	0.0231878	0	0	0	0	0.0137498	0.0270522	0.0135387	0.0297235	0.0554114	0	0	0	0	0	0	0.00734062	0.0159259	0	0
Zfp580	1	complement(68787118..68789286)	ENSRNOG00000016274	0.231385	-2.30913	0.147638	0.133589	0.0771062	0.625659	0.306247	0.316376	0.139127	0.668514	0.324929	0.269463	0.189947	0.617135	0.392258	0.345737	0.759047	0.457144	0.377144	0.244252	0.12336	0.094845	0.340928	0.243059	0.11361	0.0796295	0.176745	0.132682
U6_20	1	68791097..68791203	ENSRNOG00000068454	0	#N/A	#N/A	0	0	0	0	0	0	0	0	0	0	0	0	0	0	0	0	0	0	0	0	0	0	0	0	0
Zfp865	1	68805302..68809780	ENSRNOG00000016279	0.0183307	2.84176	0.653824	0.0406225	0.0440607	0.122079	0.11229	0	0	0	0	0	0	0	0	0	0	0	0.0445993	0.0542781	0.0547048	0.0790375	0	0	0	0	0.0627031	0.0884545
gene:ENSRNOG00000028628	1	complement(68807222..68823373)	ENSRNOG00000028628	0.0264069	-2.57453	0.16429	0.017742	0.066091	0.04524	0.142915	0.114382	0.32463	0.0634864	0.19915	0.0160585	0.0730567	0.0461624	0.189366	0.0129867	0.0285117	0.110823	0.0194789	0.0814172	0.0222997	0.110652	0.0132063	0.0607648	0.0140827	0.0637036	0.00912859	0.0442273
gene:ENSRNOG00000016565	1	complement(68824803..68828594)	ENSRNOG00000016565	0.255691	-1.15253	0.891092	0.442864	0.418576	0.534908	0.428745	0.724516	0.521726	0.605787	0.482153	0.341769	0.394506	0.506827	0.527519	0.179144	0.393302	0.387879	0.486219	0.515642	0.150667	0.18969	0.22121	0.25825	0.568912	0.652962	0.407753	0.501242
Fiz1	1	68829130..68835723	ENSRNOG00000016574	0.124331	-1.54175	0.392359	0.241218	0.396546	0.300216	0.418537	0.462835	0.579696	0.121144	0.167705	0.291105	0.584453	0.239092	0.432836	0.102997	0.226124	0.387879	0.220694	0.407086	0.144373	0.31615	0.149626	0.303824	0.127644	0.254815	0.137901	0.294848
gene:ENSRNOG00000063757	1	68845860..68847438	ENSRNOG00000063757	0.00194717	3.78862	#N/A	0	0	0	0	0	0	0	0	0	0	0	0	0	0	0	0.016693	0.0135695	0	0	0	0	0	0	0	0
Zfp579	1	68847500..68850751	ENSRNOG00000016608	0.00936383	3.47912	0.361155	0.00797869	0.0110152	0.00871916	0.0102082	0.0110225	0.0115939	0	0	0.00866591	0.0146113	0.0177939	0.0270522	0.0131405	0.0288493	0.0415585	0.0262794	0.0407086	0.0171914	0.031615	0.00890843	0.0151912	0.00949962	0.0159259	0	0
Sbk3	1	68868238..68871392	ENSRNOG00000042927	0	#N/A	#N/A	0	0	0	0	0	0	0	0	0	0	0	0	0	0	0	0	0	0	0	0	0	0	0	0	0
Sbk2	1	68874152..68881916	ENSRNOG00000038625	0.00130389	-2.77653	#N/A	0	0	0	0	0	0	0.0116183	0.0104816	0	0	0.011465	0.0135261	0	0	0	0	0	0	0	0	0	0	0	0	0
Ssc5d	1	complement(68891949..68909743)	ENSRNOG00000016687	0.000709755	4.1628	#N/A	0	0	0	0	0	0	0	0	0	0	0	0	0	0	0	0	0	0	0	0.00596339	0.0151912	0	0	0	0
Zfp628	1	complement(68910401..68921243)	ENSRNOG00000038622	0.0344195	-3.78253	0.0726257	0.0126668	0.0330455	0.101511	0.224581	0.122494	0.243472	0.0763383	0.167705	0.00917191	0.0292227	0.0517903	0.148787	0.0254975	0.0559785	0.152381	0.0417207	0.122126	0.0136464	0.0474225	0.00471429	0.0151912	0.0301629	0.0955555	0.00434489	0.0147424
Nat14	1	complement(68910601..68912733)	ENSRNOG00000067958	0	#N/A	#N/A	0	0	0	0	0	0	0	0	0	0	0	0	0	0	0	0	0	0	0	0	0	0	0	0	0
gene:ENSRNOG00000069979	1	68929333..68936922	ENSRNOG00000069979	0	#N/A	#N/A	0	0	0	0	0	0	0	0	0	0	0	0	0	0	0	0	0	0	0	0	0	0	0	0	0
gene:ENSRNOG00000050348	1	complement(68937759..68957179)	ENSRNOG00000050348	0.0125338	-10.7985	0.272711	0.0277708	0.0220303	0	0	0.0383652	0.0231878	0.0470712	0.0314447	0	0	0	0	0.0152457	0.0334712	0.0277057	0.0304895	0.0271391	0	0	0	0	0	0	0	0
Isoc2b	1	68972960..68993757	ENSRNOG00000016829	0.013215	-10.1525	0.373492	0.0390372	0.0220303	0	0	0	0	0.0441117	0.0209632	0	0	0	0	0.0428615	0.0941002	0.0554114	0.0214294	0.0135695	0	0	0	0	0	0	0	0
Shisa7	1	68994025..69012943	ENSRNOG00000016877	0.00217215	2.55024	0.697816	0.00394283	0.0110152	0	0	0.00544699	0.0115939	0	0	0.00428243	0.0146113	0.0043966	0.0135261	0	0	0	0.00432882	0.0135695	0.00424773	0.0158075	0.00440228	0.0151912	0.00938886	0.0318518	0	0
Ube2s	1	69028750..69032914	ENSRNOG00000016930	38.4159	1.38374	0.00302042	78.4197	37.8151	97.7795	39.9856	86.6564	31.8369	75.2945	30.5748	75.1011	44.2285	92.1315	48.924	37.9847	83.3935	41.9602	73.6575	39.8537	71.8347	46.1421	90.4142	53.8528	84.7196	49.6092	70.8477	44.4337
Rpl28	1	complement(69053203..69055032)	ENSRNOG00000017127	51.3801	1.39583	0.00170801	109.478	40.5358	99.3845	31.2065	115.323	32.5325	124.214	38.7294	97.8729	44.2577	96.7334	39.4422	52.4746	115.205	44.5092	116.962	48.5925	104.163	51.3744	98.4528	45.0267	113.771	51.154	108.096	52.0555
Tmem238	1	69056805..69076133	ENSRNOG00000070914	0.110633	2.16019	0.0143101	0.194396	0.506698	0.143164	0.316455	0.0817346	0.162315	0.191014	0.419263	0.247859	0.789012	0.263892	0.757463	0.0788799	0.173177	0.470996	0.171669	0.502073	0.27772	0.964257	0.184019	0.592457	0.1912	0.605185	0.260923	0.884545
Tmem190	1	complement(69062366..69065238)	ENSRNOG00000042528	0	#N/A	#N/A	0	0	0	0	0	0	0	0	0	0	0	0	0	0	0	0	0	0	0	0	0	0	0	0	0
Il11	1	69068137..69076129	ENSRNOG00000017386	0.00177632	-2.33704	#N/A	0	0	0	0	0	0	0.0159675	0.0104816	0	0	0	0	0	0	0	0	0	0	0	0	0	0	0	0	0
Fam71e2	1	69077207..69095316	ENSRNOG00000033173	0.000828059	-2.77653	#N/A	0	0	0	0	0	0	0.00730642	0.0104816	0	0	0	0	0	0	0	0.0070989	0.0135695	0	0	0	0	0	0	0	0
Kmt5c	1	complement(69099539..69107145)	ENSRNOG00000017508	0.0567271	-4.36236	0.0496609	0.0597459	0.066091	0.0652906	0.0612493	0.233859	0.197097	0.157529	0.146742	0.0216306	0.0292227	0.210969	0.256996	0.0491991	0.108014	0.124676	0.120257	0.149265	0.0429107	0.06323	0.022236	0.0303824	0	0	0.0204936	0.0294848
U6_21	1	complement(69108620..69108678)	ENSRNOG00000058451	0.0511521	-2.33704	#N/A	0	0	0	0	0	0	0.459809	0.0104816	0	0	0	0	0	0	0	0	0	0	0	0	0	0	0	0	0
Tmem150b	1	69125710..69141034	ENSRNOG00000028273	0.112084	-3.89905	0.0388592	0.195983	0.154212	0.489534	0.326663	0.193392	0.115939	0.126548	0.0838526	0.030409	0.0292227	0.109269	0.0946828	0.107591	0.236211	0.19394	0.353492	0.312099	0.0301626	0.031615	0.06252	0.0607648	0.0333345	0.0318518	0.0432158	0.0442273
Brsk1	1	complement(69134565..69160365)	ENSRNOG00000017673	0.00834603	1.98312	0.75849	0.00805634	0.0110152	0	0	0.0111298	0.0115939	0.0273108	0.0314447	0.035001	0.0584453	0	0	0.0132684	0.02913	0.0415585	0.00884503	0.0135695	0	0	0.0179902	0.0303824	0.0191841	0.0318518	0.0165805	0.0294848
Hspbp1	1	69165572..69244593	ENSRNOG00000017795	0.224531	1.51191	0.347529	0.422289	0.297409	0.512755	0.306247	0.475354	0.255066	0.318122	0.188668	0.475649	0.409117	0.313926	0.24347	0.377795	0.82943	0.609525	0.343429	0.271391	0.505494	0.474225	0.506422	0.440545	0.297948	0.254815	0.450645	0.412788
Ptprh	1	69242321..69285077	ENSRNOG00000058906	0.152547	1.23136	0.644559	0.322831	0.991365	0.341032	0.888115	0.376613	0.881138	0.33237	0.859489	0.342845	1.2858	0.46798	1.58256	0.106337	0.233458	0.748053	0.244167	0.841311	0.247322	1.01168	0.348435	1.32163	0.200727	0.748518	0.269456	1.0762
Syt5	1	69277351..69285067	ENSRNOG00000018217	0.0178424	29.2675	0.080169	0	0	0	0	0	0	0	0	0.0286547	0.0292227	0	0	0.0289668	0.0635952	0.0554114	0	0	0	0	0.117826	0.12153	0.0314114	0.0318518	0	0
Dnaaf3	1	69291454..69299344	ENSRNOG00000038600	0.0022501	-3.88516	#N/A	0.0195823	0.0220303	0	0	0	0	0	0	0	0	0	0	0	0	0	0	0	0	0	0	0	0	0	0	0
Tnni3	1	69299900..69303580	ENSRNOG00000018250	0.00763983	6.96095	#N/A	0	0	0	0	0	0	0	0	0	0	0	0	0	0	0	0	0	0	0	0	0	0	0	0.0616085	0.0294848
Tnnt1	1	69306362..69316721	ENSRNOG00000028041	0.00635901	6.30979	#N/A	0	0	0	0	0	0	0	0	0	0	0	0	0	0	0	0.0545154	0.0271391	0	0	0	0	0	0	0	0
Ppp1r12c	1	69320255..69343200	ENSRNOG00000053828	0.129452	-4.22458	0.000174777	0.143856	0.198273	0.314412	0.367496	0.507879	0.53332	0.189648	0.220113	0.173607	0.292227	0.302999	0.459888	0.210598	0.462356	0.664936	0.193036	0.29853	0.0688799	0.12646	0.0624628	0.106338	0.0475772	0.0796295	0.0493442	0.0884545
Eps8l1	1	complement(69344243..69363524)	ENSRNOG00000027942	0.0103053	1.36836	0.936593	0.0123054	0.0220303	0	0	0.0679994	0.0927514	0.013905	0.0209632	0.0400959	0.087668	0.0137216	0.0270522	0.0135109	0.0296625	0.0554114	0.00675505	0.0135695	0.013257	0.031615	0	0	0.0293023	0.0637036	0.0316569	0.0737121
Rdh13	1	69373113..69400908	ENSRNOG00000027919	0.0117842	1.53789	0.904717	0.0273646	0.0330455	0	0	0.0252027	0.0231878	0.0412291	0.0419263	0	0	0.0406852	0.0541045	0.00500756	0.0109938	0.0138528	0.0300435	0.0407086	0	0	0.0305533	0.0455736	0	0	0.0657048	0.103197
gene:ENSRNOG00000062480	1	69429269..69447438	ENSRNOG00000062480	0.511592	-2.93256	0.00184369	0.714842	0.583804	1.59184	1.10249	1.71424	1.06664	0.609634	0.419263	0.0732464	0.0730567	0.691832	0.622202	0.214729	0.471426	0.401732	0.192504	0.176404	0.174367	0.18969	0.346363	0.349398	0.272997	0.27074	0.249826	0.265364
gene:ENSRNOG00000047204	1	69465789..69491326	ENSRNOG00000047204	0.0529765	5.84187	0.0887761	0.081729	0.0440607	0	0	0	0	0	0	0.0887684	0.0584453	0.136702	0.0811567	0.0673016	0.147757	0.083117	0.08973	0.0542781	0	0	0	0	0.0973085	0.0637036	0	0
Nlrp2	1	complement(69515505..69554454)	ENSRNOG00000049759	0.00318208	2.57598	#N/A	0.00762882	0.0110152	0.00833681	0.0102082	0	0	0	0	0	0	0	0	0.00418808	0.00919473	0.0138528	0	0	0	0	0	0	0.0181661	0.0318518	0.00785034	0.0147424
gene:ENSRNOG00000027855	1	complement(69616601..69660558)	ENSRNOG00000027855	0.226531	-5.53393	2.37257e-05	0.409516	0.352485	0.615342	0.449162	0.777898	0.510132	0.245836	0.178187	0.0277993	0.0292227	0.171242	0.162313	0.0843064	0.18509	0.166234	0.0843013	0.0814172	0.082722	0.094845	0.0857317	0.0911472	0.0457106	0.0477777	0.026338	0.0294848
gene:ENSRNOG00000066198	1	complement(69644894..69645814)	ENSRNOG00000066198	0.0818625	-3.14946	0.488179	0.065062	0.0220303	0.2133	0.0612493	0.0898827	0.0231878	0.367598	0.104816	0	0	0.290199	0.108209	0.0714358	0.156834	0.0554114	0	0	0.0700933	0.031615	0.0726435	0.0303824	0	0	0	0
Kir3dl1	1	complement(69715535..69754050)	ENSRNOG00000027843	0	#N/A	#N/A	0	0	0	0	0	0	0	0	0	0	0	0	0	0	0	0	0	0	0	0	0	0	0	0	0
Mospd1_1	1	complement(69801058..69801794)	ENSRNOG00000002332	0.0796439	6.56124	0.203684	0	0	0	0	0	0	0.123875	0.0209632	0	0	0.122241	0.0270522	0	0	0	0	0	0.118102	0.031615	0.550797	0.136721	0	0	0	0
Lilrb4	1	complement(69805250..69810660)	ENSRNOG00000027811	1.70599	-2.1049	0.000867807	2.75003	1.79547	4.83051	2.67455	4.42845	2.20284	3.37441	1.85524	1.06282	0.847457	3.17939	2.28591	1.343	2.94848	2.00866	1.81525	1.32981	0.963327	0.837797	1.58233	1.27606	1.5869	1.25815	0.798616	0.678151
Lilrb3	1	complement(69928945..69939048)	ENSRNOG00000046683	0.00142805	-1.51576	#N/A	0	0	0	0	0	0	0.0126622	0.0209632	0	0	0.00624758	0.0135261	0	0	0	0.00615127	0.0135695	0	0	0.00625565	0.0151912	0	0	0	0
Lilra5	1	complement(69973292..70001718)	ENSRNOG00000027808	0.0298044	-1.53913	0.897964	0.0229302	0.0220303	0.150349	0.122499	0.0158389	0.0115939	0.0777327	0.0628895	0.0373578	0.043834	0	0	0.0629413	0.138184	0.138528	0	0	0.0123517	0.0158075	0.0128011	0.0151912	0.068253	0.0796295	0.023596	0.0294848
Leng9	1	70035791..70044509	ENSRNOG00000069605	0.0416468	-2.76295	0.0890779	0.0626184	0.220303	0.140281	0.418537	0.0648801	0.173909	0.106137	0.314447	0.0544095	0.233781	0.013965	0.0541045	0.0360952	0.0792452	0.29091	0.10656	0.420655	0.0337303	0.158075	0.0384533	0.167103	0.0186387	0.0796295	0	0
Leng8	1	complement(70040785..70052488)	ENSRNOG00000018642	0.273844	-1.88912	0.00686311	0.350724	0.925274	0.675291	1.51082	0.882523	1.77387	0.570883	1.26827	0.494305	1.59264	0.628534	1.82603	0.28652	0.629039	1.7316	0.297962	0.88202	0.332864	1.16975	0.186473	0.607648	0.253531	0.812221	0.176158	0.604439
Ttyh1	1	complement(70053324..70071845)	ENSRNOG00000032699	0.0293308	1.44772	0.84057	0.0684202	0.0991365	0.00830778	0.0102082	0.126029	0.139127	0.0343619	0.0419263	0.0412852	0.0730567	0.127157	0.202892	0.025041	0.0549762	0.083117	0.0333859	0.0542781	0.0409506	0.0790375	0.0509287	0.0911472	0.0271542	0.0477777	0.062584	0.117939
U1_3	1	complement(70089066..70089236)	ENSRNOG00000059590	0	#N/A	#N/A	0	0	0	0	0	0	0	0	0	0	0	0	0	0	0	0	0	0	0	0	0	0	0	0	0
Lair1	1	70157681..70185807	ENSRNOG00000027733	0.00511549	-3.60858	#N/A	0	0	0.0457072	0.0204164	0	0	0	0	0.0227141	0.0146113	0	0	0	0	0	0	0	0	0	0	0	0	0	0	0
gene:ENSRNOG00000067708	1	complement(70285453..70305234)	ENSRNOG00000067708	0	#N/A	#N/A	0	0	0	0	0	0	0	0	0	0	0	0	0	0	0	0	0	0	0	0	0	0	0	0	0
gene:ENSRNOG00000015527	1	complement(70426161..70457919)	ENSRNOG00000015527	0.00096119	-2.33707	#N/A	0.00836512	0.0110152	0	0	0	0	0	0	0	0	0	0	0	0	0	0	0	0	0	0	0	0	0	0	0
Vom2r29_1	1	70521999..70545189	ENSRNOG00000067320	0.000569491	-2.33703	#N/A	0	0	0.00508843	0.0102082	0	0	0	0	0	0	0	0	0	0	0	0	0	0	0	0	0	0	0	0	0
Vom2r31_1	1	complement(70831826..70896261)	ENSRNOG00000031562	0	#N/A	#N/A	0	0	0	0	0	0	0	0	0	0	0	0	0	0	0	0	0	0	0	0	0	0	0	0	0
gene:ENSRNOG00000065158	1	complement(70917514..70918195)	ENSRNOG00000065158	0.0132954	-2.3371	#N/A	0	0	0	0	0.12422	0.0115939	0	0	0	0	0	0	0	0	0	0	0	0	0	0	0	0	0	0	0
AABR07002473.1	1	70984379..71007229	ENSRNOG00000046339	0	#N/A	#N/A	0	0	0	0	0	0	0	0	0	0	0	0	0	0	0	0	0	0	0	0	0	0	0	0	0
Vom2r31_2	1	71185371..71211267	ENSRNOG00000068273	0	#N/A	#N/A	0	0	0	0	0	0	0	0	0	0	0	0	0	0	0	0	0	0	0	0	0	0	0	0	0
Vom2r29_2	1	71297571..71332969	ENSRNOG00000038497	0.00286769	6.30985	#N/A	0	0	0	0	0	0	0	0	0	0	0	0	0.0114708	0.0251835	0.0277057	0	0	0.0112552	0.0158075	0	0	0	0	0	0
gene:ENSRNOG00000069183	1	complement(71609605..71623190)	ENSRNOG00000069183	0.00329706	6.96107	#N/A	0	0	0	0	0	0	0	0	0	0	0	0	0	0	0	0	0	0.0138683	0.0158075	0	0	0	0	0.0132467	0.0147424
Vom2r32	1	71674220..71693315	ENSRNOG00000002628	0	#N/A	#N/A	0	0	0	0	0	0	0	0	0	0	0	0	0	0	0	0	0	0	0	0	0	0	0	0	0
Vom1r41	1	complement(71763271..71775283)	ENSRNOG00000064904	0.00337503	16.5314	0.102122	0.00722911	0.0220303	0.00790002	0.0204164	0.00499349	0.0115939	0.00408442	0.0104816	0	0	0	0	0	0	0	0	0	0.00389407	0.0158075	0.00403575	0.0151912	0.00860716	0.0318518	0.0111585	0.0442273
AABR07002467.1	1	complement(71907881..71954362)	ENSRNOG00000038479	0	#N/A	#N/A	0	0	0	0	0	0	0	0	0	0	0	0	0	0	0	0	0	0	0	0	0	0	0	0	0
gene:ENSRNOG00000031178	1	complement(72074695..72090839)	ENSRNOG00000031178	0.00133539	-2.33704	#N/A	0	0	0	0	0	0	0.0120039	0.0104816	0	0	0	0	0	0	0	0	0	0	0	0	0	0	0	0	0
gene:ENSRNOG00000059074	1	72110644..72151191	ENSRNOG00000059074	0	#N/A	#N/A	0	0	0	0	0	0	0	0	0	0	0	0	0	0	0	0	0	0	0	0	0	0	0	0	0
Vom1r44	1	72213158..72258795	ENSRNOG00000065524	0.00258121	1.98294	0.750309	0.00509127	0.0220303	0	0	0.00703355	0.0231878	0.00287655	0.0104816	0.00552979	0.0292227	0.00567721	0.0270522	0	0	0	0.0111794	0.0542781	0	0	0.00568454	0.0303824	0	0	0.00523911	0.0294848
Vom1r45	1	72281679..72293144	ENSRNOG00000065723	0.024973	3.58126	0.0804165	0.0149256	0.0220303	0.00815541	0.0102082	0.0206197	0.0231878	0.0337317	0.0419263	0.0648448	0.116891	0.0416084	0.0676306	0.0245817	0.0539679	0.083117	0.0573539	0.0949867	0.0643194	0.12646	0.0583271	0.106338	0.00888541	0.0159259	0.0383976	0.0737121
AC096201.1	1	complement(72283883..72287046)	ENSRNOG00000052304	0	#N/A	#N/A	0	0	0	0	0	0	0	0	0	0	0	0	0	0	0	0	0	0	0	0	0	0	0	0	0
Vom1r46	1	72353410..72364036	ENSRNOG00000063141	0.00144699	5.49239	#N/A	0	0	0.00578649	0.0102082	0	0	0	0	0	0	0	0	0	0	0	0	0	0.00570455	0.0158075	0	0	0.00630445	0.0159259	0	0
Vom1r47	1	complement(72399012..72411793)	ENSRNOG00000067569	0	#N/A	#N/A	0	0	0	0	0	0	0	0	0	0	0	0	0	0	0	0	0	0	0	0	0	0	0	0	0
gene:ENSRNOG00000070456	1	complement(72453586..72525092)	ENSRNOG00000070456	0.00325967	-6.47195	#N/A	0	0	0	0	0.0118453	0.0115939	0	0	0.00931276	0.0146113	0	0	0	0	0	0.0188273	0.0271391	0	0	0	0	0	0	0	0
gene:ENSRNOG00000065958	1	72495960..72502942	ENSRNOG00000065958	0.00168788	4.16284	#N/A	0	0	0	0	0	0	0	0	0	0	0	0	0	0	0	0.0144191	0.0135695	0.014149	0.0158075	0	0	0	0	0	0
AABR07002140.2	1	72505157..72505474	ENSRNOG00000032062	0.00957418	3.78862	#N/A	0	0	0	0	0	0	0	0	0	0	0.0841851	0.0135261	0	0	0	0	0	0	0	0	0	0	0	0	0
Vom1r50	1	complement(72512966..72527927)	ENSRNOG00000032817	0	#N/A	#N/A	0	0	0	0	0	0	0	0	0	0	0	0	0	0	0	0	0	0	0	0	0	0	0	0	0
Zfp551	1	complement(72540108..72554071)	ENSRNOG00000068425	0	#N/A	#N/A	0	0	0	0	0	0	0	0	0	0	0	0	0	0	0	0	0	0	0	0	0	0	0	0	0
gene:ENSRNOG00000063151	1	72633702..72640279	ENSRNOG00000063151	0.00084793	4.16276	#N/A	0	0	0	0	0	0	0	0	0	0	0	0	0	0	0	0	0	0	0	0	0	0	0	0.00683781	0.0147424
Vom1r51	1	72671596..72676709	ENSRNOG00000063054	0.0026219	-1.29972	#N/A	0	0	0	0	0.0132402	0.0115939	0.0108298	0.0104816	0	0	0.010687	0.0135261	0	0	0	0	0	0	0	0	0	0.0114109	0.0159259	0	0
Vom1r52	1	72751582..72758635	ENSRNOG00000063249	0.0015041	-3.60863	#N/A	0	0	0	0	0	0	0.0135204	0.0209632	0	0	0	0	0	0	0	0.0065682	0.0135695	0	0	0	0	0	0	0	0
Vom1r53	1	72823501..72830406	ENSRNOG00000070758	0.00130718	6.96113	#N/A	0	0	0	0	0	0	0	0	0	0	0.0055761	0.0135261	0	0	0	0	0	0.0053873	0.0158075	0.00558331	0.0151912	0	0	0	0
Vom1r54	1	complement(72843741..72844664)	ENSRNOG00000049902	0.00356599	3.78864	#N/A	0	0	0	0	0	0	0	0	0	0	0	0	0.014264	0.0313158	0.0138528	0	0	0	0	0	0	0	0	0	0
Vom2r33_1	1	72915825..72971703	ENSRNOG00000047703	0.00226688	-2.13304	#N/A	0.00609183	0.0110152	0	0	0.00841582	0.0115939	0	0	0.0198496	0.043834	0	0	0	0	0	0	0	0.00656291	0.0158075	0	0	0	0	0	0
gene:ENSRNOG00000063366	1	complement(72977973..72981909)	ENSRNOG00000063366	0.00411534	-3.88501	#N/A	0	0	0.0367708	0.0204164	0	0	0	0	0	0	0	0	0	0	0	0	0	0	0	0	0	0	0	0	0
Zfp606	1	72981989..73008072	ENSRNOG00000019127	0.0100333	-1.86736	0.802006	0	0	0.0506241	0.0816658	0	0	0.0392601	0.0628895	0.0125787	0.0292227	0.00645704	0.0135261	0.0127158	0.0279168	0.0554114	0.02543	0.0542781	0.0187152	0.0474225	0	0	0.0137889	0.0318518	0	0
AABR07002093.1	1	73025988..73049736	ENSRNOG00000019280	0.040008	-1.37794	0.901327	0.0443769	0.0220303	0	0	0.122613	0.0463757	0.175509	0.0733711	0.0963983	0.0584453	0.024742	0.0135261	0.0365432	0.0802287	0.0415585	0.146164	0.0814172	0.0717128	0.0474225	0.099096	0.0607648	0.0264181	0.0159259	0.0228327	0.0147424
AABR07002093.2	1	complement(73073396..73106385)	ENSRNOG00000048663	0.000871045	-2.33703	#N/A	0	0	0.00778284	0.0102082	0	0	0	0	0	0	0	0	0	0	0	0	0	0	0	0	0	0	0	0	0
Vom2r33_2	1	complement(73137530..73157003)	ENSRNOG00000064978	0	#N/A	#N/A	0	0	0	0	0	0	0	0	0	0	0	0	0	0	0	0	0	0	0	0	0	0	0	0	0
Vom2r35	1	complement(73167047..73293895)	ENSRNOG00000050831	0.000969946	6.30982	#N/A	0	0	0	0	0	0	0	0	0	0	0.00409591	0.0135261	0.00201651	0.00442714	0.0138528	0	0	0	0	0	0	0	0	0	0
Mir295-2	1	73279966..73280046	ENSRNOG00000067440	0	#N/A	#N/A	0	0	0	0	0	0	0	0	0	0	0	0	0	0	0	0	0	0	0	0	0	0	0	0	0
Zscan18	1	complement(73332889..73345897)	ENSRNOG00000026861	0.00157209	5.49233	#N/A	0	0	0.0131443	0.0204164	0	0	0	0	0	0	0	0	0	0	0	0	0	0.00647906	0.0158075	0.00671479	0.0151912	0	0	0	0
gene:ENSRNOG00000068712	1	73368397..73369201	ENSRNOG00000068712	0	#N/A	#N/A	0	0	0	0	0	0	0	0	0	0	0	0	0	0	0	0	0	0	0	0	0	0	0	0	0
gene:ENSRNOG00000064594	1	complement(73396792..73402846)	ENSRNOG00000064594	0.00560698	3.78862	#N/A	0	0	0	0	0	0	0	0	0	0	0.0493018	0.0135261	0	0	0	0	0	0	0	0	0	0	0	0	0
Zfp329	1	complement(73402972..73422037)	ENSRNOG00000019376	0.0160926	-1.68002	0.549175	0.0289823	0.121167	0.0431891	0.153123	0.0400388	0.127533	0.0327498	0.115297	0.00572338	0.0292227	0.0411317	0.189366	0.0043393	0.00952672	0.0415585	0.00867807	0.0407086	0.0085155	0.0474225	0.0147089	0.075956	0.018822	0.0955555	0.0189788	0.103197
Zfp110	1	73445336..73461086	ENSRNOG00000031328	0.262476	-1.59715	0.128746	0.46724	0.749031	0.578182	0.786033	0.797368	0.973889	0.527977	0.712747	0.171649	0.336061	0.291154	0.513993	0.181063	0.397515	0.664936	0.271578	0.488503	0.177661	0.37938	0.314546	0.622839	0.32724	0.637036	0.374747	0.781348
gene:ENSRNOG00000064168	1	complement(73461264..73498455)	ENSRNOG00000064168	0	#N/A	#N/A	0	0	0	0	0	0	0	0	0	0	0	0	0	0	0	0	0	0	0	0	0	0	0	0	0
Zfp128	1	73498491..73511119	ENSRNOG00000031459	0.0145083	2.27071	0.502012	0.0463562	0.110152	0.0455925	0.091874	0	0	0.0366675	0.0733711	0.0151047	0.043834	0.0206765	0.0541045	0.00254487	0.00558714	0.0138528	0.00508944	0.0135695	0.0399528	0.12646	0.0103516	0.0303824	0.0110386	0.0318518	0.0333916	0.103197
Zscan22	1	73516395..73527697	ENSRNOG00000031113	0.0581355	-1.24892	0.897669	0.0810828	0.121167	0.144995	0.183748	0.183298	0.208691	0.116611	0.146742	0.136103	0.248393	0.0904144	0.148787	0.0323731	0.0710735	0.110823	0.0323711	0.0542781	0.0238235	0.0474225	0.0658409	0.12153	0.140421	0.254815	0.0530964	0.103197
Rps5	1	73538776..73543073	ENSRNOG00000019453	18.219	1.14621	0.610044	31.2217	12.0616	33.1221	10.8513	50.9318	14.9909	49.199	16.0054	28.3984	13.3986	28.2016	11.9977	18.9089	41.5136	16.7342	37.0017	16.0392	23.6527	12.1718	28.8429	13.7632	36.053	16.9133	37.6737	18.9293
Rnf225	1	73543598..73546269	ENSRNOG00000038445	0.00144011	3.78864	#N/A	0	0	0	0	0	0	0	0	0	0	0	0	0.00576045	0.0126468	0.0138528	0	0	0	0	0	0	0	0	0	0
AABR07002066.2	1	73550741..73552612	ENSRNOG00000051968	0.0257497	4.57767	0.182571	0.0333443	0.0220303	0	0	0	0	0.0188394	0.0104816	0.0724326	0.0584453	0.0557726	0.0405784	0.0274581	0.0602829	0.0415585	0.0366086	0.0271391	0.0538842	0.0474225	0	0	0	0	0	0
gene:ENSRNOG00000063212	1	73558782..73559210	ENSRNOG00000063212	0	#N/A	#N/A	0	0	0	0	0	0	0	0	0	0	0	0	0	0	0	0	0	0	0	0	0	0	0	0	0
gene:ENSRNOG00000070030	1	73565662..73568411	ENSRNOG00000070030	0.0156533	-2.96575	0.560526	0.0109977	0.0110152	0.0360549	0.0306247	0	0	0.0497091	0.0419263	0	0	0.03679	0.0405784	0.012075	0.0265101	0.0277057	0.0724458	0.0814172	0	0	0.0122792	0.0151912	0	0	0.022634	0.0294848
Zfp324	1	73591491..73597894	ENSRNOG00000027436	0.00843493	-2.3985	0.749539	0.0353057	0.0440607	0.0192911	0.0204164	0	0	0.0199476	0.0209632	0	0	0.0196845	0.0270522	0.00969111	0.0212763	0.0277057	0	0	0	0	0.0197099	0.0303824	0	0	0	0
AABR07002065.2	1	73601759..73612685	ENSRNOG00000060429	0.00877352	-6.96682	0.192797	0.0124361	0.0220303	0.0135902	0.0204164	0.0171804	0.0231878	0.0281054	0.0419263	0.0270145	0.0584453	0	0	0.0068272	0.0149888	0.0277057	0.0341339	0.0678477	0	0	0.00694262	0.0151912	0	0	0	0
Slc27a5	1	complement(73616564..73627172)	ENSRNOG00000019626	0.00133828	3.78862	#N/A	0	0	0	0	0	0	0	0	0	0	0.0117674	0.0135261	0	0	0	0	0	0	0	0	0	0	0	0	0
Zbtb45	1	complement(73635448..73639556)	ENSRNOG00000027459	0.0414063	-9.34975	0.00326416	0.0707988	0.110152	0.108317	0.142915	0.0978081	0.115939	0.0960026	0.125779	0.0307588	0.0584453	0.0473681	0.0811567	0.0155469	0.0341325	0.0554114	0	0	0	0	0	0	0.0252884	0.0477777	0	0
Trim28	1	73652709..73659380	ENSRNOG00000027487	0.120947	-2.02676	0.15454	0.176943	0.242334	0.307624	0.357288	0.344445	0.359412	0.263562	0.303966	0.323217	0.540619	0.107622	0.162313	0.0529845	0.116325	0.166234	0.185435	0.28496	0.129972	0.237112	0.0808205	0.136721	0.09576	0.159259	0.0496583	0.0884545
Chmp2a	1	complement(73660046..73662452)	ENSRNOG00000043328	2.06911	1.06626	0.920765	3.88677	1.80649	4.73957	1.8681	4.74746	1.68112	5.24899	2.05439	3.39782	1.9287	3.83196	1.96129	1.65237	3.62769	1.75931	3.87697	2.02186	2.37452	1.4701	3.49291	2.00524	4.06333	2.29333	3.53626	2.13765
Ube2m	1	complement(73662576..73666026)	ENSRNOG00000027514	6.34986	1.25723	0.096499	13.957	16.4126	15.0783	15.0367	14.8687	13.3214	13.1886	13.06	13.277	19.0678	13.0251	16.8671	5.96515	13.0962	16.0693	11.2817	14.8858	13.573	21.2611	12.2993	17.8648	12.2234	17.4548	10.5548	16.143
gene:ENSRNOG00000065335	1	73670420..73673563	ENSRNOG00000065335	0	#N/A	#N/A	0	0	0	0	0	0	0	0	0	0	0	0	0	0	0	0	0	0	0	0	0	0	0	0	0
Mzf1	1	complement(73670541..73681635)	ENSRNOG00000027550	0.00164439	2.13023	#N/A	0	0	0.00708505	0.0102082	0	0	0	0	0	0	0.014459	0.0270522	0	0	0	0	0	0	0	0.00723885	0.0151912	0	0	0	0
Vom1r55	1	73723492..73724388	ENSRNOG00000049810	0.00367333	3.78864	#N/A	0	0	0	0	0	0	0	0	0	0	0	0	0.0146933	0.0322584	0.0138528	0	0	0	0	0	0	0	0	0	0
gene:ENSRNOG00000063282	1	complement(73749680..73751660)	ENSRNOG00000063282	0	#N/A	#N/A	0	0	0	0	0	0	0	0	0	0	0	0	0	0	0	0	0	0	0	0	0	0	0	0	0
gene:ENSRNOG00000064171	1	73756945..73761192	ENSRNOG00000064171	0.00776145	2.81749	0.638897	0	0	0.0127235	0.0102082	0	0	0.0131565	0.0104816	0	0	0.012983	0.0135261	0.0191754	0.0420987	0.0415585	0.0127828	0.0135695	0.0125434	0.0158075	0.0129997	0.0151912	0.0138624	0.0159259	0	0
gene:ENSRNOG00000060288	1	73774487..73776003	ENSRNOG00000060288	1.35522	1.15241	0.642316	2.23145	1.55314	3.90859	2.30706	2.90783	1.54199	3.14743	1.84476	2.01111	1.70953	2.36473	1.8125	1.21634	2.67041	1.9394	2.15453	1.68262	1.89252	1.75463	2.54449	2.18753	2.9583	2.50037	1.98682	1.79858
gene:ENSRNOG00000064555	1	73783507..73787938	ENSRNOG00000064555	0.0013517	3.28449	#N/A	0	0	0	0	0	0	0.0105518	0.0104816	0	0	0	0	0	0	0	0	0	0	0	0	0	0.011118	0.0159259	0	0
Vom1r56	1	73845370..73869238	ENSRNOG00000070690	0.00113078	3.78862	#N/A	0	0	0	0	0	0	0	0	0	0	0	0	0	0	0	0.00969408	0.0135695	0	0	0	0	0	0	0	0
Vom1r57	1	complement(73887931..73888815)	ENSRNOG00000057670	0	#N/A	#N/A	0	0	0	0	0	0	0	0	0	0	0	0	0	0	0	0	0	0	0	0	0	0	0	0	0
gene:ENSRNOG00000030886	1	73933831..73934778	ENSRNOG00000030886	0	#N/A	#N/A	0	0	0	0	0	0	0	0	0	0	0	0	0	0	0	0	0	0	0	0	0	0	0	0	0
gene:ENSRNOG00000065806	1	73966265..73985523	ENSRNOG00000065806	0	#N/A	#N/A	0	0	0	0	0	0	0	0	0	0	0	0	0	0	0	0	0	0	0	0	0	0	0	0	0
gene:ENSRNOG00000062481	1	74011393..74032902	ENSRNOG00000062481	0.00323037	2.5371	0.746407	0	0	0	0	0.0157375	0.0231878	0	0	0	0	0	0	0	0	0	0.0125069	0.0271391	0	0	0.00635954	0.0151912	0.0203447	0.0477777	0	0
gene:ENSRNOG00000065183	1	74042786..74059542	ENSRNOG00000065183	0	#N/A	#N/A	0	0	0	0	0	0	0	0	0	0	0	0	0	0	0	0	0	0	0	0	0	0	0	0	0
Vom1r61	1	74083053..74109212	ENSRNOG00000014181	0.00168816	3.78869	#N/A	0	0	0	0	0	0	0	0	0.0147822	0.0146113	0	0	0	0	0	0	0	0	0	0	0	0	0	0	0
Vom1r62	1	74127860..74141959	ENSRNOG00000032819	0.000813632	3.28448	#N/A	0	0	0	0	0.00760182	0.0115939	0	0	0	0	0	0	0	0	0	0	0	0.00592813	0.0158075	0	0	0	0	0	0
Zswim9	1	complement(74144814..74166009)	ENSRNOG00000014186	0.0128892	-7.06339	0.0509891	0.0210642	0.0440607	0.0115095	0.0204164	0.01455	0.0231878	0.0238023	0.0419263	0.0228785	0.0584453	0.0293605	0.0676306	0.0115639	0.0253879	0.0554114	0.0346894	0.0814172	0	0	0	0	0.0125398	0.0318518	0	0
Lig1	1	74165842..74204413	ENSRNOG00000014193	1.61726	1.16089	0.320361	2.72536	4.61535	3.40477	4.88974	4.43002	5.7158	4.03513	5.75439	2.39493	4.95324	2.8867	5.3834	1.43904	3.15934	5.58269	2.70652	5.14285	2.68385	6.05427	2.73792	5.72708	3.24488	6.67296	2.67733	5.89697
Pla2g4c	1	74236211..74274656	ENSRNOG00000026764	0.0392815	-1.99567	0.610726	0.0437621	0.0550758	0.0765176	0.0816658	0.229737	0.220284	0.00989016	0.0104816	0.0570377	0.087668	0.0878373	0.121735	0.062464	0.137137	0.180087	0.0576556	0.0814172	0	0	0.0488616	0.075956	0.0833667	0.127407	0.0180131	0.0294848
gene:ENSRNOG00000065015	1	complement(74299142..74300543)	ENSRNOG00000065015	0	#N/A	#N/A	0	0	0	0	0	0	0	0	0	0	0	0	0	0	0	0	0	0	0	0	0	0	0	0	0
Cabp5	1	74350811..74363830	ENSRNOG00000014787	0.0039945	1.43125	#N/A	0	0	0.0301563	0.0204164	0	0	0	0	0	0	0	0	0	0	0	0.0302968	0.0271391	0	0	0	0	0.0328556	0.0318518	0	0
gene:ENSRNOG00000052287	1	74411200..74450120	ENSRNOG00000052287	0	#N/A	#N/A	0	0	0	0	0	0	0	0	0	0	0	0	0	0	0	0	0	0	0	0	0	0	0	0	0
Bsph2	1	complement(74502664..74511659)	ENSRNOG00000046669	0	#N/A	#N/A	0	0	0	0	0	0	0	0	0	0	0	0	0	0	0	0	0	0	0	0	0	0	0	0	0
AC107531.3	1	complement(74662281..74903941)	ENSRNOG00000059786	0.0106015	3.67412	0.493949	0	0	0	0	0.0193844	0.0231878	0.0158555	0.0209632	0.0304801	0.0584453	0	0	0	0	0	0.0154051	0.0271391	0.0377914	0.0790375	0	0	0.0501187	0.0955555	0	0
AABR07002505.1	1	74797201..74797324	ENSRNOG00000056605	0	#N/A	#N/A	0	0	0	0	0	0	0	0	0	0	0	0	0	0	0	0	0	0	0	0	0	0	0	0	0
Sult2a2_1	1	complement(74911100..75508134)	ENSRNOG00000047986	0.0013216	4.1628	#N/A	0	0	0	0	0	0	0	0	0	0	0	0	0	0	0	0	0	0	0	0.0111042	0.0151912	0	0	0	0
gene:ENSRNOG00000067528	1	complement(75282793..75283146)	ENSRNOG00000067528	0	#N/A	#N/A	0	0	0	0	0	0	0	0	0	0	0	0	0	0	0	0	0	0	0	0	0	0	0	0	0
gene:ENSRNOG00000063815	1	complement(75299693..75379868)	ENSRNOG00000063815	0	#N/A	#N/A	0	0	0	0	0	0	0	0	0	0	0	0	0	0	0	0	0	0	0	0	0	0	0	0	0
U6_22	1	75328566..75328672	ENSRNOG00000067457	0	#N/A	#N/A	0	0	0	0	0	0	0	0	0	0	0	0	0	0	0	0	0	0	0	0	0	0	0	0	0
gene:ENSRNOG00000070843	1	complement(75676855..75716265)	ENSRNOG00000070843	0.00403919	-1.47076	0.913787	0.0164663	0.0440607	0.00449862	0.0102082	0.00568702	0.0115939	0.0093034	0.0209632	0.00447115	0.0146113	0	0	0.00451986	0.00992312	0.0277057	0.00451958	0.0135695	0.00443491	0.0158075	0.00459627	0.0151912	0.0098026	0.0318518	0.00423611	0.0147424
gene:ENSRNOG00000066001	1	75709706..75786737	ENSRNOG00000066001	0.0052075	6.9612	#N/A	0	0	0	0	0	0	0	0	0	0	0	0	0	0	0	0	0	0.043653	0.031615	0	0	0	0	0	0
Sult2a2_2	1	complement(75839716..75976579)	ENSRNOG00000062869	0	#N/A	#N/A	0	0	0	0	0	0	0	0	0	0	0	0	0	0	0	0	0	0	0	0	0	0	0	0	0
gene:ENSRNOG00000066824	1	complement(75892728..75893081)	ENSRNOG00000066824	0	#N/A	#N/A	0	0	0	0	0	0	0	0	0	0	0	0	0	0	0	0	0	0	0	0	0	0	0	0	0
U6_23	1	75938436..75938542	ENSRNOG00000068957	0	#N/A	#N/A	0	0	0	0	0	0	0	0	0	0	0	0	0	0	0	0	0	0	0	0	0	0	0	0	0
gene:ENSRNOG00000065383	1	76207525..76238582	ENSRNOG00000065383	0.000853574	-2.33703	#N/A	0	0	0.00762673	0.0102082	0	0	0	0	0	0	0	0	0	0	0	0	0	0	0	0	0	0	0	0	0
gene:ENSRNOG00000064994	1	76239232..76243295	ENSRNOG00000064994	0.0013935	3.78869	#N/A	0	0	0	0	0	0	0	0	0.012202	0.0146113	0	0	0	0	0	0	0	0	0	0	0	0	0	0	0
gene:ENSRNOG00000065572	1	76415376..76422689	ENSRNOG00000065572	0.0028084	4.1628	#N/A	0	0	0	0	0	0	0	0	0	0	0	0	0	0	0	0	0	0	0	0.0235964	0.0151912	0	0	0	0
AABR07002622.1	1	76426358..76427521	ENSRNOG00000038276	0	#N/A	#N/A	0	0	0	0	0	0	0	0	0	0	0	0	0	0	0	0	0	0	0	0	0	0	0	0	0
Obox1	1	76485997..76487817	ENSRNOG00000066811	0.00347869	4.16284	#N/A	0	0	0	0	0	0	0	0	0	0	0	0	0	0	0	0	0	0	0	0	0	0.028613	0.0159259	0	0
Crx	1	complement(76540141..76545818)	ENSRNOG00000013890	0.00354483	4.1628	#N/A	0	0	0	0	0	0	0	0	0	0	0.0297454	0.0135261	0	0	0	0	0	0	0	0.0297838	0.0151912	0	0	0	0
AABR07002623.1	1	76577929..76580090	ENSRNOG00000038251	0	#N/A	#N/A	0	0	0	0	0	0	0	0	0	0	0	0	0	0	0	0	0	0	0	0	0	0	0	0	0
Selenow_1	1	complement(76598779..76604724)	ENSRNOG00000067799	0.025889	-3.54874	0.100391	0.0312766	0.0550758	0.0888659	0.132707	0.0345667	0.0463757	0.077753	0.115297	0.0339705	0.0730567	0.0627769	0.121735	0.0377746	0.0829322	0.152381	0.0274708	0.0542781	0.0202171	0.0474225	0.00698423	0.0151912	0.00744773	0.0159259	0.0128739	0.0294848
Selenow_2	1	76599464..76604500	ENSRNOG00000051483	0	#N/A	#N/A	0	0	0	0	0	0	0	0	0	0	0	0	0	0	0	0	0	0	0	0	0	0	0	0	0
gene:ENSRNOG00000033146	1	76610099..76610606	ENSRNOG00000033146	0.497239	6.27898	0.151483	0	0	0	0	0	0	0.907851	0.178187	1.59124	0.452951	1.63366	0.41931	0.518894	1.13921	0.277057	0	0	0	0	1.16087	0.334206	2.75715	0.78037	0	0
gene:ENSRNOG00000062534	1	76616570..76617079	ENSRNOG00000062534	1.43953	3.21977	0.163974	0	0	3.13803	0.622702	2.79641	0.498539	4.73423	0.932861	0	0	1.73223	0.446362	0.516859	1.13474	0.277057	1.34375	0.352808	1.52144	0.474225	0.840956	0.243059	5.32454	1.51296	4.1175	1.25311
Rpl9_1	1	complement(76622574..76623282)	ENSRNOG00000028449	8.64438	1.03405	0.967285	18.4884	6.01428	17.614	4.85911	23.2495	5.76218	18.5195	5.07308	12.2104	4.85096	14.084	5.04524	8.53255	18.7328	6.35845	16.9153	6.17414	10.3604	4.48933	13.0814	5.25615	17.3361	6.84814	13.5198	5.72006
Nop53	1	complement(76629069..76636902)	ENSRNOG00000013023	2.68977	1.23383	0.136742	5.05918	4.19678	5.6593	3.98121	7.04426	4.45207	6.48208	4.52804	4.58633	4.6464	5.53778	5.05877	2.98152	6.54577	5.66581	6.2105	5.78062	3.77666	4.17318	5.87111	6.01571	5.29633	5.33518	5.20609	5.61686
Snord23	1	complement(76629998..76630106)	ENSRNOG00000059444	0	#N/A	#N/A	0	0	0	0	0	0	0	0	0	0	0	0	0	0	0	0	0	0	0	0	0	0	0	0	0
Ehd2	1	complement(76637482..76658783)	ENSRNOG00000011346	0.00690118	1.98301	0.744859	0.0203399	0.0330455	0	0	0.00936649	0.0115939	0.00766132	0.0104816	0.0220918	0.043834	0.0226808	0.0405784	0.00372208	0.00817165	0.0138528	0.00744372	0.0135695	0	0	0.0227101	0.0455736	0.0080724	0.0159259	0	0
Bicra	1	complement(76661897..76737157)	ENSRNOG00000011262	0.113786	-2.06544	0.0111173	0.178069	0.561773	0.190779	0.510411	0.410002	0.985483	0.252507	0.670821	0.16686	0.642899	0.147948	0.513993	0.0690047	0.151496	0.498702	0.138001	0.488503	0.0789926	0.331957	0.0818666	0.319015	0.0872996	0.334444	0.0790446	0.324333
Zfp541	1	76750236..76786567	ENSRNOG00000021800	0.00227775	-7.19837	#N/A	0	0	0	0	0.0212812	0.0463757	0	0	0	0	0	0	0	0	0	0	0	0	0	0	0	0	0	0	0
Napa	1	76786932..76805869	ENSRNOG00000001494	17.1119	1.41067	8.5659e-05	26.8508	46.2967	34.3832	50.2755	42.0453	55.2334	35.6976	51.8314	31.2451	65.7948	39.0949	74.2314	18.7212	41.1015	73.9464	37.868	73.2619	26.2154	60.2107	33.6245	71.6113	35.7647	74.8836	33.5207	75.1716
Slc8a2	1	76808725..76847072	ENSRNOG00000001492	0.113207	1.10147	0.927859	0.235147	0.793092	0.231987	0.663534	0.324854	0.834762	0.22881	0.649858	0.195098	0.803623	0.200299	0.743937	0.111162	0.244051	0.858876	0.16494	0.624198	0.119629	0.537455	0.277134	1.15453	0.186648	0.764444	0.17476	0.766606
Meis3	1	76861924..76872691	ENSRNOG00000021390	0.0149643	-1.49205	0.937082	0	0	0.0532439	0.0408329	0.0841368	0.0579696	0	0	0.0264594	0.0292227	0.0407471	0.0405784	0.00668691	0.0146808	0.0138528	0	0	0	0	0.0271999	0.0303824	0.0290049	0.0318518	0	0
Dhx34	1	complement(76880867..76905113)	ENSRNOG00000047575	0.0360828	-2.35849	0.320044	0.0125139	0.0220303	0.11624	0.17354	0.0691514	0.0927514	0.0212109	0.0314447	0.122326	0.263004	0.0348852	0.0676306	0.0309145	0.0678713	0.124676	0.0893033	0.176404	0.0269632	0.06323	0	0	0.0521477	0.111481	0.0386318	0.0884545
AABR07002627.1	1	complement(76911602..76914024)	ENSRNOG00000060587	0.0234278	1.2551	0.971743	0.00990833	0.0110152	0.0649673	0.0612493	0.0821297	0.0695635	0.0559817	0.0524079	0.107618	0.146113	0	0	0.010879	0.0238843	0.0277057	0	0	0.0213491	0.031615	0.0885034	0.12153	0.0471884	0.0637036	0	0
C5ar2	1	complement(76930383..76959517)	ENSRNOG00000049028	0.757295	1.3601	0.0322137	1.29008	2.76481	1.99957	3.63413	1.94555	3.17673	1.59137	2.87195	1.63008	4.26651	1.51879	3.58442	0.767487	1.68498	3.76797	1.69853	4.08443	1.30679	3.73057	1.41172	3.73703	1.75631	4.57074	1.75595	4.89448
gene:ENSRNOG00000066925	1	76947868..76948375	ENSRNOG00000066925	0.0171492	-2.3371	#N/A	0	0	0	0	0.160226	0.0115939	0	0	0	0	0	0	0	0	0	0	0	0	0	0	0	0	0	0	0
Ccdc9	1	complement(76974091..76991607)	ENSRNOG00000048848	0.0912561	-1.36611	0.580838	0.163945	0.451622	0.262185	0.612493	0.303826	0.637666	0.0948873	0.220113	0.11292	0.379895	0.124848	0.378731	0.0768315	0.16868	0.484849	0.201945	0.624198	0.103389	0.37938	0.147332	0.50131	0.0761742	0.254815	0.0740657	0.265364
Bbc3	1	77014543..77022509	ENSRNOG00000062473	0.136908	-3.87371	0.0273629	0.209514	0.187258	0.255895	0.193956	0.612937	0.417381	0.167117	0.125779	0.0267718	0.0292227	0.233627	0.229944	0.101488	0.222812	0.207793	0.0676545	0.0678477	0.0531097	0.06323	0.0688025	0.075956	0.0586948	0.0637036	0.0253645	0.0294848
Sae1	1	complement(77030965..77086986)	ENSRNOG00000015128	0.0671519	-2.8986	0.258935	0.0488462	0.0440607	0.186828	0.142915	0.236182	0.162315	0.137989	0.104816	0	0	0.0272338	0.0270522	0.0268157	0.0588725	0.0554114	0.0670351	0.0678477	0.092091	0.110652	0	0	0.0872361	0.0955555	0	0
Zc3h4	1	77106250..77142691	ENSRNOG00000015229	1.2089	1.18194	0.316387	2.74165	7.38016	2.61599	5.97181	2.58347	5.29842	2.91771	6.61388	2.27557	7.481	2.20391	6.53312	0.844664	1.85442	5.20867	2.14298	6.47267	2.16896	7.77729	2.17477	7.23101	2.0219	6.60925	2.35386	8.24101
Tmem160	1	77164448..77167156	ENSRNOG00000015304	0.153231	-2.52511	0.267486	0.586273	0.220303	0.256273	0.0816658	0.161986	0.0463757	0.198745	0.0628895	0.254708	0.116891	0.261498	0.108209	0.257483	0.565291	0.221645	0.257467	0.108556	0.126322	0.06323	0.065459	0.0303824	0.0698031	0.0318518	0.180989	0.0884545
Npas1	1	complement(77167381..77186762)	ENSRNOG00000015376	0.00311408	-4.62419	#N/A	0	0	0.0133516	0.0102082	0	0	0	0	0	0	0.0136239	0.0135261	0	0	0	0.0134138	0.0135695	0	0	0	0	0	0	0	0
Arhgap35	1	complement(77202436..77319298)	ENSRNOG00000015852	0.0583476	1.33785	0.486438	0.120556	0.462637	0.153702	0.500203	0.126893	0.371005	0.123253	0.3983	0.081058	0.379895	0.140832	0.595149	0.0630316	0.138383	0.554114	0.132358	0.56992	0.114417	0.584877	0.12499	0.592457	0.116197	0.541481	0.121103	0.604439
Gng5	1	77292043..77292513	ENSRNOG00000063636	0.98021	1.51488	0.427721	1.52916	0.330455	1.61538	0.296038	3.52088	0.579696	1.38236	0.251558	1.55015	0.409117	2.6714	0.635728	0.69957	1.53587	0.346321	1.90271	0.461364	0.933535	0.268727	2.84559	0.75956	2.48824	0.652962	1.83583	0.515985
gene:ENSRNOG00000065825	1	complement(77354364..77356712)	ENSRNOG00000065825	0	#N/A	#N/A	0	0	0	0	0	0	0	0	0	0	0	0	0	0	0	0	0	0	0	0	0	0	0	0	0
gene:ENSRNOG00000028617	1	complement(77368966..77372663)	ENSRNOG00000028617	0	#N/A	#N/A	0	0	0	0	0	0	0	0	0	0	0	0	0	0	0	0	0	0	0	0	0	0	0	0	0
Ceacam9	1	77405619..77410155	ENSRNOG00000046915	0	#N/A	#N/A	0	0	0	0	0	0	0	0	0	0	0	0	0	0	0	0	0	0	0	0	0	0	0	0	0
Ap2s1	1	77417477..77428905	ENSRNOG00000015865	1.0345	1.63714	0.0105854	1.76329	0.859183	1.95164	0.80645	2.06121	0.765199	1.78815	0.733711	2.30802	1.37347	2.82329	1.51493	0.930784	2.04349	1.03896	1.86145	1.01771	2.02142	1.31202	2.32213	1.39759	2.50315	1.48111	1.58187	1.00248
AC127887.1	1	complement(77432661..77433008)	ENSRNOG00000034106	0	#N/A	#N/A	0	0	0	0	0	0	0	0	0	0	0	0	0	0	0	0	0	0	0	0	0	0	0	0	0
Slc1a5	1	77456694..77470952	ENSRNOG00000015948	1.39824	1.63187	0.000244787	1.65542	2.14796	2.24509	2.47039	2.73262	2.70138	3.20403	3.50085	2.51721	3.98889	2.9535	4.22015	1.47738	3.24351	4.39135	3.47652	5.06144	1.93892	3.35119	2.16112	3.46359	2.66841	4.20444	2.70812	4.57015
Fkrp	1	complement(77476084..77486992)	ENSRNOG00000016055	0.00734398	-1.33848	0.955964	0	0	0.0316525	0.0816658	0.0100035	0.0231878	0.0245472	0.0628895	0.0039324	0.0146113	0.0242234	0.0811567	0.00596286	0.0130912	0.0415585	0	0	0.00390053	0.0158075	0.0242547	0.0911472	0.00431072	0.0159259	0	0
Strn4	1	77482094..77511858	ENSRNOG00000016145	0.111189	-1.36579	0.575846	0.276241	0.484667	0.246991	0.367496	0.277546	0.371005	0.198641	0.293484	0.211388	0.452951	0.231025	0.446362	0.110292	0.242141	0.443291	0.165428	0.325669	0.142038	0.331957	0.154216	0.334206	0.171925	0.366296	0.0839867	0.191651
Prkd2	1	77513986..77542376	ENSRNOG00000016434	0.169484	-5.19592	8.95454e-09	0.359751	0.539743	0.320929	0.408329	0.456423	0.521726	0.389924	0.492634	0.295047	0.540619	0.491209	0.811567	0.14913	0.327408	0.512555	0.241818	0.407086	0.0790961	0.158075	0.0327896	0.0607648	0.0699312	0.127407	0.0453303	0.0884545
Dact3	1	77546900..77558630	ENSRNOG00000052256	0.00555687	-10.1673	0.283868	0.0170088	0.0220303	0.00929364	0.0102082	0	0	0.00960989	0.0104816	0.00923689	0.0146113	0.00948313	0.0135261	0.00933752	0.0205	0.0277057	0.00933695	0.0135695	0	0	0	0	0	0	0	0
Gng8	1	77564515..77568371	ENSRNOG00000016701	0.107752	-3.73081	0.0515607	0.201888	0.132182	0.330937	0.183748	0.325392	0.162315	0.114066	0.0628895	0.0365462	0.0292227	0.150082	0.108209	0.0461805	0.101387	0.0692642	0.0738842	0.0542781	0.0543751	0.0474225	0.0187845	0.0151912	0.0801244	0.0637036	0.0173126	0.0147424
Ptgir	1	77579596..77581979	ENSRNOG00000016756	0.0964313	-6.7503	0.0442869	0.141223	0.0881213	0.231494	0.122499	0.341422	0.162315	0.159581	0.0838526	0.0383467	0.0292227	0.236214	0.162313	0.0387644	0.0851053	0.0554114	0	0	0	0	0	0	0	0	0.0726618	0.0589697
Calm1_1	1	complement(77589230..77592207)	ENSRNOG00000016770	3.12788	1.38707	0.00857582	6.59605	5.04495	7.47575	4.84891	5.37194	3.13036	6.24921	4.02493	6.31949	5.90298	7.40334	6.23554	2.9886	6.56133	5.23637	7.00461	6.0113	6.54756	6.67076	6.62498	6.25877	5.69287	5.2874	5.48342	5.4547
Pnma8b	1	77622283..77627148	ENSRNOG00000016863	0.00763307	-17.9887	0.0989748	0.0197352	0.0440607	0.0107834	0.0204164	0.0272641	0.0463757	0.0111503	0.0209632	0.021435	0.0584453	0.0110032	0.0270522	0	0	0	0	0	0	0	0	0	0	0	0	0
Pnma8a	1	77639423..77642082	ENSRNOG00000027944	0	#N/A	#N/A	0	0	0	0	0	0	0	0	0	0	0	0	0	0	0	0	0	0	0	0	0	0	0	0	0
Pnma8c	1	77669078..77673858	ENSRNOG00000063049	0.00448843	-4.54405	0.420427	0.00502152	0.0110152	0.0164626	0.0306247	0	0	0.00567428	0.0104816	0.0109081	0.0292227	0.0167983	0.0405784	0.00275673	0.00605225	0.0138528	0.00551311	0.0135695	0	0	0.00560666	0.0151912	0	0	0	0
Ccdc8	1	77679218..77683090	ENSRNOG00000027936	0.00248934	8.83114	#N/A	0	0	0	0	0	0	0	0	0.00694427	0.0146113	0	0	0.00350996	0.00770594	0.0138528	0.00701949	0.0135695	0	0	0	0	0.00761235	0.0159259	0.00657923	0.0147424
Ppp5c	1	complement(77690208..77714456)	ENSRNOG00000016907	0.0387542	-1.61003	0.786543	0.086437	0.0881213	0.0826515	0.0714576	0.119412	0.0927514	0.0610457	0.0524079	0.0234705	0.0292227	0.0240962	0.0270522	0.0177946	0.0390672	0.0415585	0.130486	0.149265	0	0	0.0241273	0.0303824	0.051457	0.0637036	0.0667102	0.0884545
Hif3a	1	complement(77722471..77749758)	ENSRNOG00000017198	0.00133599	3.78869	#N/A	0	0	0	0	0	0	0	0	0.0116984	0.0146113	0	0	0	0	0	0	0	0	0	0	0	0	0	0	0
Cgm4	1	77776447..77789396	ENSRNOG00000062787	0	#N/A	#N/A	0	0	0	0	0	0	0	0	0	0	0	0	0	0	0	0	0	0	0	0	0	0	0	0	0
Psg16	1	77806296..77821774	ENSRNOG00000062379	0	#N/A	#N/A	0	0	0	0	0	0	0	0	0	0	0	0	0	0	0	0	0	0	0	0	0	0	0	0	0
Ceacam3	1	77863907..77876624	ENSRNOG00000027607	0.00180631	-3.88511	#N/A	0.00750716	0.0110152	0	0	0	0	0.00848303	0.0104816	0	0	0	0	0	0	0	0	0	0	0	0	0	0	0	0	0
Psgb1	1	77923170..77932053	ENSRNOG00000027288	0	#N/A	#N/A	0	0	0	0	0	0	0	0	0	0	0	0	0	0	0	0	0	0	0	0	0	0	0	0	0
Psg29	1	complement(77974850..77997680)	ENSRNOG00000029485	0	#N/A	#N/A	0	0	0	0	0	0	0	0	0	0	0	0	0	0	0	0	0	0	0	0	0	0	0	0	0
AABR07002659.1	1	78028093..78037459	ENSRNOG00000034000	0.00186565	4.16276	#N/A	0	0	0	0	0	0	0	0	0	0	0	0	0	0	0	0.0159941	0.0135695	0	0	0	0	0	0	0.0149909	0.0147424
gene:ENSRNOG00000017519	1	78065953..78100726	ENSRNOG00000017519	0	#N/A	#N/A	0	0	0	0	0	0	0	0	0	0	0	0	0	0	0	0	0	0	0	0	0	0	0	0	0
Ceacam11	1	78138792..78145047	ENSRNOG00000017620	0.00369779	-2.77654	#N/A	0	0	0	0	0.0345487	0.0115939	0	0	0	0	0	0	0.0137291	0.0301415	0.0138528	0	0	0	0	0	0	0	0	0	0
Ceacam12	1	78216512..78223518	ENSRNOG00000042158	0	#N/A	#N/A	0	0	0	0	0	0	0	0	0	0	0	0	0	0	0	0	0	0	0	0	0	0	0	0	0
AC093995.2	1	78310407..78315962	ENSRNOG00000032940	0	#N/A	#N/A	0	0	0	0	0	0	0	0	0	0	0	0	0	0	0	0	0	0	0	0	0	0	0	0	0
gene:ENSRNOG00000063019	1	complement(78365496..78375824)	ENSRNOG00000063019	0.00649623	-3.88501	#N/A	0	0	0.0580442	0.0204164	0	0	0	0	0	0	0	0	0	0	0	0	0	0	0	0	0	0	0	0	0
Mill1	1	78372802..78398930	ENSRNOG00000017699	0.00111611	-2.33704	#N/A	0	0	0	0	0	0	0.0100328	0.0104816	0	0	0	0	0	0	0	0	0	0	0	0	0	0	0	0	0
gene:ENSRNOG00000066787	1	78418782..78419829	ENSRNOG00000066787	0	#N/A	#N/A	0	0	0	0	0	0	0	0	0	0	0	0	0	0	0	0	0	0	0	0	0	0	0	0	0
Psg19	1	complement(78421183..78431449)	ENSRNOG00000038101	0.0022605	-4.6243	#N/A	0.00865149	0.0110152	0	0	0	0	0	0	0.00939666	0.0146113	0	0	0.00474951	0.0104273	0.0138528	0	0	0	0	0	0	0	0	0	0
gene:ENSRNOG00000071114	1	complement(78439786..78449990)	ENSRNOG00000071114	0.00632393	1.41937	0.953031	0	0	0.0254348	0.0204164	0.0160769	0.0115939	0.0131501	0.0104816	0	0	0.0129767	0.0135261	0	0	0	0.0383299	0.0407086	0	0	0.0389803	0.0455736	0.0138557	0.0159259	0	0
gene:ENSRNOG00000068164	1	complement(78459058..78463643)	ENSRNOG00000068164	0.00103593	3.78862	#N/A	0	0	0	0	0	0	0	0	0	0	0.00910884	0.0135261	0	0	0	0	0	0	0	0	0	0	0	0	0
AC093995.1	1	78468782..78469533	ENSRNOG00000026891	0.00773294	4.16284	#N/A	0	0	0	0	0	0	0	0	0	0	0.0670949	0.0135261	0	0	0	0	0	0.0648231	0.0158075	0	0	0	0	0	0
AC093995.3	1	78470027..78470329	ENSRNOG00000051815	0	#N/A	#N/A	0	0	0	0	0	0	0	0	0	0	0	0	0	0	0	0	0	0	0	0	0	0	0	0	0
gene:ENSRNOG00000062548	1	78470633..78472968	ENSRNOG00000062548	0.0286745	-6.84302	0.22705	0.192203	0.121167	0	0	0	0	0.059233	0.0314447	0	0	0	0	0.0191847	0.0421191	0.0277057	0	0	0	0	0	0	0.0208038	0.0159259	0	0
Micb	1	78495779..78512827	ENSRNOG00000057645	0	#N/A	#N/A	0	0	0	0	0	0	0	0	0	0	0	0	0	0	0	0	0	0	0	0	0	0	0	0	0
gene:ENSRNOG00000067431	1	78522980..78526301	ENSRNOG00000067431	0.0100679	-3.88516	#N/A	0.08762	0.0220303	0	0	0	0	0	0	0	0	0	0	0	0	0	0	0	0	0	0	0	0	0	0	0
Pglyrp1	1	78531815..78537001	ENSRNOG00000013395	0.515115	-6.96903	0.000391901	0.647832	0.187258	1.54084	0.377704	1.78995	0.394193	0.688983	0.167705	0.16556	0.0584453	0.594908	0.189366	0.041841	0.0918597	0.0277057	0.334707	0.108556	0	0	0.170193	0.0607648	0.272232	0.0955555	0	0
Ccdc61	1	complement(78537494..78557686)	ENSRNOG00000013767	0.228116	1.05749	0.9799	0.563944	0.539743	0.515664	0.418537	0.540589	0.394193	0.42917	0.345892	0.537515	0.628287	0.333673	0.351679	0.214821	0.471629	0.470996	0.32853	0.352808	0.334774	0.426802	0.346955	0.410162	0.328871	0.382222	0.4382	0.54547
Nova2	1	78572279..78608021	ENSRNOG00000013847	0.0215213	1.57898	0.745589	0.0460509	0.066091	0.0251624	0.0306247	0.0318095	0.0347818	0.0520372	0.0628895	0.0666899	0.116891	0.0599092	0.0946828	0.0126406	0.0277517	0.0415585	0.0337061	0.0542781	0	0	0.0771257	0.136721	0.0731058	0.127407	0.0236941	0.0442273
Nanos2	1	78635668..78637128	ENSRNOG00000038088	0.00407547	-3.88504	#N/A	0	0	0.0179575	0.0102082	0	0	0.0185686	0.0104816	0	0	0	0	0	0	0	0	0	0	0	0	0	0	0	0	0
Mypop	1	78639769..78650552	ENSRNOG00000014132	0.0103327	-2.02425	0.78719	0.012866	0.0110152	0.02812	0.0204164	0.0533227	0.0347818	0	0	0	0	0	0	0.0141264	0.0310137	0.0277057	0	0	0	0	0.0143652	0.0151912	0.0153185	0.0159259	0	0
AC110846.1	1	complement(78640402..78640866)	ENSRNOG00000038087	0.0140619	2.35008	#N/A	0.0516299	0.0110152	0	0	0	0	0	0	0	0	0	0	0.0283439	0.0622275	0.0138528	0.0566843	0.0135695	0	0	0	0	0.0614718	0.0159259	0.0531291	0.0147424
Irf2bp1	1	78652412..78655530	ENSRNOG00000014252	0.0405202	-1.49989	0.778186	0.076973	0.110152	0.117763	0.142915	0.127605	0.139127	0.0434895	0.0524079	0.125404	0.21917	0.0343326	0.0541045	0.00422568	0.00927727	0.0138528	0.0169017	0.0271391	0.0248776	0.0474225	0.0257827	0.0455736	0.0549876	0.0955555	0.0554457	0.103197
Foxa3	1	complement(78662431..78672155)	ENSRNOG00000014256	0.00183352	-2.33704	#N/A	0	0	0	0	0	0	0.0164816	0.0104816	0	0	0	0	0	0	0	0	0	0	0	0	0	0	0	0	0
Sympk	1	78672378..78700684	ENSRNOG00000014353	0.291623	-1.18719	0.72365	0.656398	1.24471	0.584009	0.939156	0.754336	1.08983	0.630137	1.00623	0.466877	1.08124	0.641257	1.33909	0.226415	0.497083	0.983551	0.605862	1.28911	0.500642	1.2646	0.304829	0.713986	0.33889	0.78037	0.484178	1.19414
Rsph6a	1	78700814..78720431	ENSRNOG00000061526	0.00261563	-4.62419	#N/A	0	0	0	0	0	0	0.0116532	0.0104816	0	0	0.022999	0.0270522	0	0	0	0	0	0	0	0	0	0	0	0	0
Dmwd	1	78722330..78740593	ENSRNOG00000014984	0.00816945	2.35572	0.574271	0.0182542	0.0550758	0.00398965	0.0102082	0.0151308	0.0347818	0.00412541	0.0104816	0.0237917	0.087668	0.020355	0.0676306	0	0	0	0	0	0.0275321	0.110652	0.00815251	0.0303824	0.0130403	0.0477777	0.0187842	0.0737121
Dmpk	1	78730275..78740593	ENSRNOG00000015085	0.0163998	4.59667	0.243183	0.0245815	0.0330455	0.0179085	0.0204164	0.0792379	0.0811574	0.0277768	0.0314447	0	0	0.0182736	0.0270522	0	0	0	0.00899597	0.0135695	0	0	0.073189	0.12153	0.039023	0.0637036	0.0168635	0.0294848
Six5	1	78741367..78745890	ENSRNOG00000060146	0.00495841	-1.80506	0.896247	0	0	0.014499	0.0204164	0	0	0.0299848	0.0419263	0.0216157	0.043834	0	0	0	0	0	0	0	0.00714684	0.0158075	0.00740687	0.0151912	0	0	0	0
Meiosin	1	complement(78744983..78764977)	ENSRNOG00000067421	0.00242897	2.13025	#N/A	0	0	0	0	0.0135264	0.0115939	0	0	0.0212689	0.0292227	0	0	0	0	0	0	0	0.0105483	0.0158075	0	0	0	0	0	0
Fbxo46	1	78770018..78790097	ENSRNOG00000008815	0.0547776	-1.36444	0.734962	0.128552	0.407561	0.212621	0.57166	0.0575978	0.139127	0.0902982	0.241076	0.0566043	0.21917	0.069736	0.24347	0.0247958	0.0544378	0.180087	0.099177	0.352808	0.0823469	0.347765	0.034913	0.136721	0.0455033	0.175185	0.107258	0.442273
Qpctl	1	complement(78788739..78797811)	ENSRNOG00000015413	0.0515482	-2.02102	0.69907	0	0	0	0	0.260311	0.197097	0.212922	0.178187	0.0842706	0.102279	0.0741575	0.0811567	0.0486792	0.106873	0.110823	0.109522	0.122126	0.0955288	0.12646	0.0618778	0.075956	0	0	0	0
Snrpd2	1	78798377..78803351	ENSRNOG00000015844	2.5944	1.12681	0.58115	4.66645	5.70586	6.31041	6.54347	6.27243	5.84334	6.11796	6.29943	4.66721	6.96961	4.13869	5.57276	2.13648	4.69053	5.98443	4.77711	6.55408	4.25089	6.92368	3.75176	5.66632	4.63356	6.87999	5.04298	8.01988
Gipr	1	complement(78805593..78814462)	ENSRNOG00000015860	0	#N/A	#N/A	0	0	0	0	0	0	0	0	0	0	0	0	0	0	0	0	0	0	0	0	0	0	0	0	0
Eml2	1	78828080..78859341	ENSRNOG00000030127	0.0359246	-2.7994	0.1908	0.106923	0.165227	0.0934773	0.122499	0.0393904	0.0463757	0.0805485	0.104816	0.0154844	0.0292227	0.0158972	0.0270522	0.0156531	0.0343656	0.0554114	0.0234782	0.0407086	0.0460768	0.094845	0.0397943	0.075956	0.101845	0.191111	0.0146704	0.0294848
Mir330	1	78833178..78833274	ENSRNOG00000035565	0	#N/A	#N/A	0	0	0	0	0	0	0	0	0	0	0	0	0	0	0	0	0	0	0	0	0	0	0	0	0
Gpr4	1	78865409..78876599	ENSRNOG00000016362	0.94773	-2.59073	3.18819e-05	0.721703	0.704971	1.84847	1.53123	3.45844	2.57385	2.58672	2.12776	1.42075	1.69491	1.5718	1.69077	0.637637	1.3999	1.42684	1.18853	1.30268	0.35231	0.458417	0.553988	0.668413	0.604179	0.716666	0.649827	0.825576
Opa3	1	78880114..78901469	ENSRNOG00000025890	0.0180498	1.42075	0.860987	0.00910597	0.0220303	0.0398042	0.0816658	0.0440294	0.0811574	0.0514484	0.104816	0.00494514	0.0146113	0.0456927	0.121735	0.0374926	0.0823131	0.207793	0.0249936	0.0678477	0.0686709	0.221305	0.00508353	0.0151912	0.0108418	0.0318518	0.00937038	0.0294848
NEWGENE_1309147	1	78880862..78913056	ENSRNOG00000064373	0.0194507	-1.60319	0.864188	0.0328875	0.0440607	0.0628944	0.0714576	0.0227169	0.0231878	0.0557439	0.0628895	0.0267901	0.043834	0.0550086	0.0811567	0.00902733	0.019819	0.0277057	0.0180536	0.0271391	0	0	0.0734396	0.12153	0	0	0	0
U1_4	1	78895181..78895335	ENSRNOG00000056238	0	#N/A	#N/A	0	0	0	0	0	0	0	0	0	0	0	0	0	0	0	0	0	0	0	0	0	0	0	0	0
Vasp	1	complement(78910011..78925061)	ENSRNOG00000016367	0.455598	-7.55023	9.59552e-13	0.60643	0.991365	1.45796	2.02123	1.26598	1.57677	0.784243	1.0796	0.153688	0.306838	0.360652	0.649254	0.277433	0.609089	1.03896	0.355092	0.651338	0.0580734	0.12646	0.0902794	0.182294	0.176496	0.35037	0.0416026	0.0884545
Ppm1n	1	complement(78929351..78932685)	ENSRNOG00000058133	0.013339	-4.52759	0.493949	0	0	0	0	0.0818426	0.0463757	0.0334716	0.0209632	0	0	0.0660601	0.0541045	0.00813072	0.0178506	0.0138528	0.0325209	0.0271391	0	0	0	0	0	0	0.0152406	0.0147424
Rtn2	1	78935104..78948069	ENSRNOG00000016603	0.00792224	-8.09632	0.477817	0	0	0.0121294	0.0102082	0.0613347	0.0463757	0	0	0	0	0	0	0	0	0	0.0365578	0.0407086	0	0	0	0	0	0	0	0
Fosb	1	complement(78954115..78961465)	ENSRNOG00000046667	0.0885412	-6.6072	3.61652e-05	0.012835	0.0220303	0.0561047	0.0816658	0	0	0.0870208	0.125779	0.0697026	0.146113	0.286243	0.541045	0.119785	0.262982	0.470996	0.155007	0.29853	0.0138275	0.031615	0	0	0.0305633	0.0637036	0.0528308	0.117939
gene:ENSRNOG00000066659	1	complement(78971928..78978434)	ENSRNOG00000066659	0.0139327	2.30538	0.760825	0.0258706	0.0110152	0	0	0.03574	0.0115939	0	0	0	0	0.0288479	0.0135261	0.0426074	0.0935425	0.0415585	0	0	0.0278711	0.0158075	0.0288852	0.0151912	0.0308021	0.0159259	0	0
Ercc1	1	78996390..79007963	ENSRNOG00000017839	0.111795	1.06853	0.988613	0.236182	0.220303	0.180671	0.142915	0.407854	0.289848	0.186819	0.146742	0.20522	0.233781	0.118513	0.121735	0.12966	0.284661	0.277057	0.207443	0.217113	0.152668	0.18969	0.0527407	0.0607648	0.182783	0.207037	0.279496	0.339076
Polr1g	1	complement(79007490..79010766)	ENSRNOG00000016825	0.0287521	-2.42079	0.57552	0.0588429	0.0550758	0.0643038	0.0510411	0	0	0.132984	0.104816	0.0127822	0.0146113	0.013123	0.0135261	0.0258429	0.0567369	0.0554114	0	0	0.0380359	0.0474225	0.0262799	0.0303824	0.0840717	0.0955555	0.0121103	0.0147424
Ppp1r13l	1	79011745..79030712	ENSRNOG00000025350	0.0017834	-4.61929	#N/A	0	0	0	0	0	0	0.0157359	0.0209632	0	0	0	0	0	0	0	0.015289	0.0271391	0	0	0	0	0	0	0	0
Ercc2	1	79033326..79047102	ENSRNOG00000017753	0.0232888	-1.47668	0.87781	0.0395843	0.066091	0.0288386	0.0408329	0.036457	0.0463757	0.10437	0.146742	0.0143313	0.0292227	0.0441399	0.0811567	0	0	0	0.086919	0.162834	0	0	0.0515631	0.106338	0.03142	0.0637036	0.0135779	0.0294848
Mir343	1	79038454..79038546	ENSRNOG00000036303	0.0331768	4.16284	#N/A	0	0	0	0	0	0	0	0	0	0	0	0	0	0	0	0	0	0.278112	0.0158075	0	0	0	0	0	0
Klc3	1	complement(79045844..79055416)	ENSRNOG00000018101	0.00343633	6.30978	#N/A	0	0	0	0	0	0	0	0	0	0	0.0302154	0.0270522	0	0	0	0	0	0	0	0	0	0	0	0	0
Ckm	1	79061456..79071720	ENSRNOG00000016837	0.00897473	11.3487	#N/A	0	0	0	0	0	0	0	0	0	0	0	0	0.0273821	0.0601159	0.0415585	0.0182536	0.0135695	0	0	0	0	0	0	0	0
Mark4	1	complement(79068904..79108556)	ENSRNOG00000017069	0.026261	-6.01596	0.0268468	0.0497974	0.0991365	0.0786051	0.132707	0.0382193	0.0579696	0.0687753	0.115297	0.0180289	0.043834	0.0185095	0.0405784	0.0212628	0.0466814	0.0969699	0.0182242	0.0407086	0.00596092	0.0158075	0	0	0.0197633	0.0477777	0	0
U1_5	1	complement(79111011..79111155)	ENSRNOG00000052756	0	#N/A	#N/A	0	0	0	0	0	0	0	0	0	0	0	0	0	0	0	0	0	0	0	0	0	0	0	0	0
Exoc3l2	1	79112506..79145465	ENSRNOG00000017448	0.00639165	-1.70598	0.871884	0.00608257	0.0110152	0.0332353	0.0510411	0.00840302	0.0115939	0	0	0	0	0.00678259	0.0135261	0.0100177	0.0219933	0.0415585	0.0267121	0.0542781	0	0	0.0203741	0.0455736	0	0	0.00625919	0.0147424
Bloc1s3	1	complement(79155693..79158505)	ENSRNOG00000017463	0.125073	1.60684	0.485431	0.241285	0.220303	0.369149	0.28583	0.166667	0.115939	0.136325	0.104816	0.209654	0.233781	0.20179	0.202892	0.0927229	0.203569	0.19394	0.238416	0.244252	0.116975	0.142267	0.242461	0.273442	0.474012	0.525555	0.198633	0.235879
Trappc6a	1	79158529..79165493	ENSRNOG00000017468	0.115687	1.24954	0.916531	0.126738	0.0771062	0.197858	0.102082	0.525265	0.243472	0.204591	0.104816	0.19665	0.146113	0.323027	0.216418	0.0596376	0.130931	0.083117	0.238536	0.162834	0.0780224	0.06323	0.404306	0.303824	0.0646705	0.0477777	0.2981	0.235879
Nkpd1	1	79167130..79174234	ENSRNOG00000043378	0.00103003	-2.33704	#N/A	0	0	0	0	0	0	0.00925895	0.0104816	0	0	0	0	0	0	0	0	0	0	0	0	0	0	0	0	0
Ppp1r37	1	complement(79180793..79212612)	ENSRNOG00000017692	0.775985	-1.00896	0.998021	1.63448	2.36826	1.77786	2.18456	1.74341	1.92459	1.82118	2.22209	1.39544	2.46932	1.21223	1.93424	0.613504	1.34692	2.03637	1.39386	2.26611	1.38413	2.67147	1.36659	2.44578	0.89609	1.57666	1.02481	1.93126
Gemin7	1	complement(79214919..79224994)	ENSRNOG00000049772	0.0215949	-4.38244	0.339035	0.0811469	0.0771062	0.050673	0.0408329	0.0480445	0.0347818	0.0130993	0.0104816	0	0	0.0517062	0.0541045	0.0127281	0.0279438	0.0277057	0	0	0	0	0	0	0.0138022	0.0159259	0.011929	0.0147424
gene:ENSRNOG00000067938	1	complement(79225343..79226478)	ENSRNOG00000067938	0.0165888	-10.0385	#N/A	0	0	0.0923801	0.0408329	0.0583921	0.0231878	0	0	0	0	0	0	0	0	0	0	0	0	0	0	0	0	0	0	0
Zfp296	1	79228401..79231866	ENSRNOG00000049605	0.00756405	1.26943	0.983219	0	0	0.0305959	0.0204164	0.0386784	0.0231878	0	0	0	0	0.0624394	0.0541045	0	0	0	0	0	0	0	0	0	0.0166673	0.0159259	0.0288105	0.0294848
Clasrp	1	complement(79232261..79256354)	ENSRNOG00000046000	0.102652	-1.99916	0.225551	0.136707	0.143197	0.195362	0.17354	0.348665	0.278254	0.249541	0.220113	0.171325	0.21917	0.15244	0.17584	0.0635037	0.139419	0.152381	0.173181	0.203543	0.0906331	0.12646	0.0234827	0.0303824	0.0500821	0.0637036	0.129856	0.176909
Relb	1	complement(79257725..79285507)	ENSRNOG00000033235	0.157226	-1.7192	0.243701	0.178928	0.187258	0.333557	0.296038	0.392592	0.313036	0.309227	0.272521	0.205771	0.263004	0.445986	0.513993	0.208012	0.456681	0.498702	0.265778	0.312099	0.0566954	0.0790375	0.246784	0.319015	0.213036	0.27074	0.184123	0.250621
Clptm1	1	complement(79289477..79321092)	ENSRNOG00000018255	2.32896	1.29041	0.0285026	4.7393	5.36439	5.40246	5.18578	5.44488	4.69554	5.36636	5.11501	5.12636	7.0865	5.53431	6.89832	2.39877	5.26639	6.21992	4.27372	5.42781	4.6969	7.08176	4.75914	6.65374	4.64626	6.38629	4.19595	6.17707
Apoc2	1	complement(79329428..79334476)	ENSRNOG00000018402	0	#N/A	#N/A	0	0	0	0	0	0	0	0	0	0	0	0	0	0	0	0	0	0	0	0	0	0	0	0	0
Apoc4	1	complement(79335745..79339981)	ENSRNOG00000018405	0	#N/A	#N/A	0	0	0	0	0	0	0	0	0	0	0	0	0	0	0	0	0	0	0	0	0	0	0	0	0
NEWGENE_2134	1	complement(79346136..79350375)	ENSRNOG00000018426	0.00243589	7.70035	#N/A	0	0	0.00636795	0.0102082	0	0	0.00658464	0.0104816	0	0	0	0	0	0	0	0	0	0.00627777	0.0158075	0	0	0.0138759	0.0318518	0	0
Apoe	1	complement(79353916..79357932)	ENSRNOG00000018454	0.0144927	-4.86675	0.469953	0	0	0.0741827	0.0612493	0.0312599	0.0231878	0.025569	0.0209632	0	0	0	0	0.0248443	0.0545444	0.0554114	0	0	0	0	0	0	0.0134705	0.0159259	0	0
Tomm40	1	complement(79358786..79370915)	ENSRNOG00000018556	0.0723181	-5.79023	0.066805	0.0302176	0.0220303	0.313709	0.193956	0.208727	0.115939	0.102437	0.0628895	0.0820508	0.0730567	0.134781	0.108209	0.0165889	0.0364202	0.0277057	0.0663517	0.0542781	0	0	0.0168694	0.0151912	0.0539667	0.0477777	0	0
Nectin2	1	complement(79372119..79407360)	ENSRNOG00000018730	0.00186789	5.49228	#N/A	0	0	0.00768032	0.0102082	0	0	0	0	0	0	0	0	0	0	0	0	0	0	0	0.0156941	0.0303824	0	0	0	0
Bcam	1	complement(79415017..79429403)	ENSRNOG00000029399	0	#N/A	#N/A	0	0	0	0	0	0	0	0	0	0	0	0	0	0	0	0	0	0	0	0	0	0	0	0	0
Cblc	1	complement(79439977..79456755)	ENSRNOG00000018953	0.00185842	3.78864	#N/A	0	0	0	0	0	0	0	0	0	0	0	0	0.00743367	0.0163203	0.0138528	0	0	0	0	0	0	0	0	0	0
Bcl3	1	complement(79471369..79485607)	ENSRNOG00000043416	0.163194	-10.2152	3.68373e-06	0.24169	0.198273	0.381507	0.265414	0.519389	0.32463	0.333799	0.230595	0.11667	0.116891	0.0598901	0.0541045	0.103198	0.226567	0.19394	0.117934	0.108556	0	0	0.0299837	0.0303824	0.0319736	0.0318518	0.0276342	0.0294848
Ceacam16	1	complement(79514975..79524871)	ENSRNOG00000031391	0	#N/A	#N/A	0	0	0	0	0	0	0	0	0	0	0	0	0	0	0	0	0	0	0	0	0	0	0	0	0
Ceacam19	1	complement(79542107..79550927)	ENSRNOG00000043088	0	#N/A	#N/A	0	0	0	0	0	0	0	0	0	0	0	0	0	0	0	0	0	0	0	0	0	0	0	0	0
Pvr	1	complement(79546879..79576715)	ENSRNOG00000019202	0.00300696	-3.60858	#N/A	0	0	0.0268673	0.0204164	0	0	0	0	0	0	0	0	0	0	0	0.0134963	0.0135695	0	0	0	0	0	0	0	0
Igsf23	1	complement(79592088..79610438)	ENSRNOG00000024630	0.00214098	3.78864	#N/A	0	0	0	0	0	0	0	0	0	0	0	0	0.00856394	0.0188017	0.0138528	0	0	0	0	0	0	0	0	0	0
Ceacam20	1	79622077..79643782	ENSRNOG00000019260	0	#N/A	#N/A	0	0	0	0	0	0	0	0	0	0	0	0	0	0	0	0	0	0	0	0	0	0	0	0	0
Zfp180	1	79652441..79672733	ENSRNOG00000029336	0.708515	1.36979	0.0427955	1.19222	2.16999	1.71952	2.65414	1.63033	2.26081	1.36088	2.08583	1.38036	3.06838	1.8828	3.77379	0.810662	1.77977	3.38009	1.14948	2.34753	1.10186	2.67147	1.43926	3.23573	1.36185	3.01	1.14588	2.71261
Zfp112	1	79676839..79691994	ENSRNOG00000029022	0.00763108	-3.40227	0.597159	0	0	0	0	0	0	0.0453531	0.0628895	0.0145309	0.0292227	0.0223774	0.0405784	0	0	0	0.0293766	0.0542781	0.0144132	0.031615	0	0	0	0	0	0
gene:ENSRNOG00000068100	1	79698911..79708501	ENSRNOG00000068100	0.00509617	-3.97145	0.42897	0.00677423	0.0110152	0	0	0.00935856	0.0115939	0	0	0.0294308	0.0584453	0	0	0	0	0	0.0148748	0.0271391	0	0	0	0	0	0	0.00697094	0.0147424
AABR07002683.1	1	79715896..79723832	ENSRNOG00000054609	0.00624166	-5.43333	#N/A	0	0	0	0	0.0409213	0.0231878	0.0167358	0.0104816	0	0	0	0	0	0	0	0	0	0	0	0.0165364	0.0151912	0	0	0	0
gene:ENSRNOG00000064633	1	79717088..79718692	ENSRNOG00000064633	0.0059176	-5.3997	#N/A	0	0	0	0	0	0	0.0531936	0.0314447	0	0	0	0	0	0	0	0	0	0	0	0	0	0	0	0	0
Zfp111	1	complement(79762782..79775608)	ENSRNOG00000024376	0.00263675	-6.48431	0.469957	0.00543411	0.0110152	0.0118768	0.0204164	0	0	0.0061405	0.0104816	0	0	0	0	0.00298323	0.00654953	0.0138528	0.0119322	0.0271391	0	0	0	0	0	0	0	0
gene:ENSRNOG00000069440	1	complement(79777945..79799580)	ENSRNOG00000069440	0.00515075	-3.88504	#N/A	0	0	0.0226955	0.0102082	0	0	0.0234678	0.0104816	0	0	0	0	0	0	0	0	0	0	0	0	0	0	0	0	0
gene:ENSRNOG00000063144	1	79799769..79808465	ENSRNOG00000063144	0.00339999	-6.98122	#N/A	0.0141306	0.0220303	0	0	0	0	0.0159675	0.0209632	0	0	0	0	0	0	0	0	0	0	0	0	0	0	0	0	0
gene:ENSRNOG00000064652	1	complement(79799992..79800936)	ENSRNOG00000064652	0	#N/A	#N/A	0	0	0	0	0	0	0	0	0	0	0	0	0	0	0	0	0	0	0	0	0	0	0	0	0
AABR07006627.1	1	79815269..79816511	ENSRNOG00000030351	0.015373	16.361	#N/A	0	0	0	0	0	0	0	0	0	0	0	0	0.0318099	0.069837	0.0415585	0.0636159	0.0407086	0	0	0	0	0	0	0	0
AC118165.1	1	79820465..79828602	ENSRNOG00000032625	0.0177007	-1.13694	0.9865	0.0731762	0.132182	0.0133279	0.0204164	0.00842437	0.0115939	0.0620164	0.0943342	0.0662325	0.146113	0.0203994	0.0405784	0.0066954	0.0146994	0.0277057	0.033475	0.0678477	0.0394175	0.094845	0.0136172	0.0303824	0.00726044	0.0159259	0.0439256	0.103197
gene:ENSRNOG00000066146	1	79831940..79842599	ENSRNOG00000066146	0	#N/A	#N/A	0	0	0	0	0	0	0	0	0	0	0	0	0	0	0	0	0	0	0	0	0	0	0	0	0
gene:ENSRNOG00000019416	1	complement(79850014..79871249)	ENSRNOG00000019416	0.014412	-1.96431	0.743535	0.00887537	0.0110152	0.0193981	0.0204164	0.0735676	0.0695635	0.0300873	0.0314447	0.00963983	0.0146113	0.0494841	0.0676306	0.0146173	0.0320915	0.0415585	0	0	0	0	0.0099096	0.0151912	0.0105672	0.0159259	0.0182662	0.0294848
gene:ENSRNOG00000065649	1	complement(79859180..79879612)	ENSRNOG00000065649	0.0214564	1.98505	0.487734	0.0398251	0.066091	0.0290141	0.0408329	0.027509	0.0347818	0.022501	0.0314447	0.0648829	0.131502	0.037007	0.0676306	0.029151	0.0639996	0.110823	0.0218619	0.0407086	0.0286032	0.06323	0.0222329	0.0455736	0.0474167	0.0955555	0.027321	0.0589697
gene:ENSRNOG00000067183	1	79879752..79884715	ENSRNOG00000067183	0.0120079	2.05334	0.617091	0.0113432	0.0220303	0.0371877	0.0612493	0.0156706	0.0231878	0.00640886	0.0104816	0.0184803	0.043834	0.018973	0.0405784	0.00934082	0.0205073	0.0415585	0.0249073	0.0542781	0.0549917	0.142267	0.0189975	0.0455736	0.0202582	0.0477777	0.00583629	0.0147424
gene:ENSRNOG00000055608	1	complement(79884945..79900149)	ENSRNOG00000055608	0.00644148	8.01428	0.158058	0	0	0	0	0	0	0.00693829	0.0104816	0.0266759	0.0584453	0.00684677	0.0135261	0.00337082	0.00740046	0.0138528	0.00674123	0.0135695	0.0132299	0.031615	0.0342781	0.075956	0	0	0.00631842	0.0147424
Tescl	1	complement(79920075..79920985)	ENSRNOG00000019427	0	#N/A	#N/A	0	0	0	0	0	0	0	0	0	0	0	0	0	0	0	0	0	0	0	0	0	0	0	0	0
Lypd5	1	79935240..79941039	ENSRNOG00000019432	0.00182328	-2.33707	#N/A	0.0158677	0.0110152	0	0	0	0	0	0	0	0	0	0	0	0	0	0	0	0	0	0	0	0	0	0	0
Kcnn4	1	79959322..79974340	ENSRNOG00000019440	2.00808	1.4743	0.00238195	3.62869	3.4147	4.11896	3.28705	4.31766	3.09558	4.55011	3.60566	4.58963	5.27469	4.13767	4.28778	1.70291	3.73866	3.671	5.03774	5.31926	4.59027	5.75393	4.22144	4.90676	3.81868	4.3637	3.8786	4.74706
Smg9	1	79988612..80011254	ENSRNOG00000019596	0.256686	1.28607	0.573138	0.398874	0.407561	0.612604	0.530828	0.834008	0.64926	0.450724	0.387818	0.339558	0.423729	0.661158	0.743937	0.361012	0.792584	0.845023	0.449758	0.515642	0.534245	0.727145	0.529609	0.668413	0.410732	0.509629	0.45483	0.604439
Irgc	1	complement(80020079..80025802)	ENSRNOG00000024257	0.00184809	6.961	#N/A	0	0	0	0	0	0	0	0	0	0	0	0	0.00389477	0.00855077	0.0138528	0	0	0	0	0.00792124	0.0151912	0	0	0.00730054	0.0147424
Plaur	1	80050324..80068595	ENSRNOG00000037931	0.0594596	-5.00313	0.0238062	0.0970194	0.121167	0.19277	0.204164	0.146216	0.139127	0.0996647	0.104816	0.0957962	0.146113	0.01967	0.0270522	0.019368	0.0425214	0.0554114	0.0193668	0.0271391	0	0	0	0	0.0315037	0.0477777	0.0363042	0.0589697
Cadm4	1	80075202..80097423	ENSRNOG00000024243	0.00300596	6.30982	#N/A	0	0	0	0	0	0	0	0	0	0	0.0126936	0.0135261	0.00624936	0.0137202	0.0138528	0	0	0	0	0	0	0	0	0	0
Zfp428	1	80099441..80108870	ENSRNOG00000019802	0.0397885	2.92302	0.406299	0.0157739	0.0110152	0.0344756	0.0204164	0.0871662	0.0463757	0.0178244	0.0104816	0.0342651	0.0292227	0.0527678	0.0405784	0.0952555	0.209129	0.152381	0.0519544	0.0407086	0.0339874	0.031615	0.070448	0.0607648	0.112685	0.0955555	0	0
AABR07002689.1	1	complement(80103042..80104777)	ENSRNOG00000050032	0	#N/A	#N/A	0	0	0	0	0	0	0	0	0	0	0	0	0	0	0	0	0	0	0	0	0	0	0	0	0
Irgq	1	80123925..80131881	ENSRNOG00000070901	0.0503895	-12.5873	7.09103e-06	0.0431797	0.121167	0.0729253	0.17354	0.200649	0.428975	0.141942	0.335411	0.0383717	0.131502	0.0393947	0.121735	0.0409448	0.0898921	0.263204	0.0430971	0.135695	0.00845795	0.031615	0	0	0	0	0.0121182	0.0442273
Pinlyp	1	complement(80134643..80139996)	ENSRNOG00000019862	0.00822336	-3.60863	#N/A	0	0	0	0	0	0	0.0739202	0.0209632	0.0355255	0.0146113	0	0	0	0	0	0	0	0	0	0	0	0	0	0	0
Xrcc1	1	80141207..80168701	ENSRNOG00000019915	0.312509	-1.30454	0.633956	0.513436	0.594819	0.519524	0.510411	0.853797	0.753605	0.934732	0.911897	0.299484	0.423729	0.371081	0.473414	0.302746	0.664664	0.803465	0.688967	0.895589	0.43022	0.663915	0.350329	0.50131	0.21509	0.302592	0.430503	0.648666
Zfp575	1	complement(80175016..80177123)	ENSRNOG00000024065	0.00267539	-2.77653	#N/A	0.0210966	0.0110152	0	0	0	0	0	0	0	0	0.0235245	0.0135261	0	0	0	0	0	0	0	0	0	0	0	0	0
Ethe1	1	80183894..80199052	ENSRNOG00000019982	0.107382	-3.04129	0.240202	0.0673118	0.0330455	0.392313	0.163332	0.309969	0.115939	0.202832	0.0838526	0.0487397	0.0292227	0.175137	0.0946828	0	0	0	0.0492677	0.0271391	0.0725171	0.0474225	0	0	0.133572	0.0796295	0	0
Phldb3	1	80201578..80219534	ENSRNOG00000055259	0.022981	-7.88569	0.14463	0.0431215	0.0440607	0.0471234	0.0408329	0.119144	0.0927514	0	0	0.0468356	0.0584453	0.0721263	0.0811567	0.0118365	0.0259864	0.0277057	0	0	0	0	0	0	0.0128354	0.0159259	0	0
Lypd3	1	80226449..80230901	ENSRNOG00000019999	0.00188482	4.16284	#N/A	0	0	0	0	0	0	0	0	0	0	0	0	0	0	0	0	0	0.0157999	0.0158075	0	0	0	0	0	0
Tex101	1	complement(80255076..80259442)	ENSRNOG00000020057	0.00514188	-3.88516	#N/A	0.0447491	0.0220303	0	0	0	0	0	0	0	0	0	0	0	0	0	0	0	0	0	0	0	0	0	0	0
RGD1564380_1	1	complement(80273019..80278219)	ENSRNOG00000049821	0.00279121	4.1628	#N/A	0	0	0	0	0	0	0	0	0	0	0	0	0	0	0	0	0	0	0	0.0234518	0.0151912	0	0	0	0
gene:ENSRNOG00000066726	1	complement(80288194..80293484)	ENSRNOG00000066726	0	#N/A	#N/A	0	0	0	0	0	0	0	0	0	0	0	0	0	0	0	0	0	0	0	0	0	0	0	0	0
gene:ENSRNOG00000067391	1	80308643..80312222	ENSRNOG00000067391	0	#N/A	#N/A	0	0	0	0	0	0	0	0	0	0	0	0	0	0	0	0	0	0	0	0	0	0	0	0	0
RGD1564380_2	1	complement(80323863..80328311)	ENSRNOG00000047176	0.00357102	-3.60872	#N/A	0.0310782	0.0220303	0	0	0	0	0	0	0	0	0	0	0.00853068	0.0187287	0.0138528	0	0	0	0	0	0	0	0	0	0
Cd177	1	complement(80340034..80360621)	ENSRNOG00000022669	0.0126668	-2.9145	0.52759	0.0140315	0.0220303	0.0153337	0.0204164	0.048461	0.0579696	0.031711	0.0419263	0.0457202	0.087668	0	0	0.0154061	0.0338233	0.0554114	0.0308103	0.0542781	0	0	0	0	0.0334125	0.0637036	0	0
Ceacam4	1	80376648..80382915	ENSRNOG00000046222	0.366022	-4.90892	3.81247e-05	0.393572	0.242334	1.09479	0.57166	1.28515	0.602884	0.545809	0.283003	0.116583	0.087668	0.239382	0.162313	0.137495	0.301864	0.19394	0.235692	0.162834	0.0770922	0.06323	0.0399485	0.0303824	0.212998	0.159259	0.110455	0.0884545
Ceacam6	1	80416531..80434668	ENSRNOG00000030331	0.00149257	-2.33704	#N/A	0	0	0	0	0	0	0.0134168	0.0104816	0	0	0	0	0	0	0	0	0	0	0	0	0	0	0	0	0
Lypd4	1	complement(80460487..80466011)	ENSRNOG00000020098	0	#N/A	#N/A	0	0	0	0	0	0	0	0	0	0	0	0	0	0	0	0	0	0	0	0	0	0	0	0	0
Dmrtc2	1	80466132..80473531	ENSRNOG00000020109	0.0016883	-4.62421	#N/A	0.0127872	0.0220303	0	0	0	0	0	0	0	0	0.00712939	0.0135261	0.00350996	0.00770594	0.0138528	0	0	0	0	0	0	0	0	0	0
Rps19	1	80480951..80486508	ENSRNOG00000037897	11.4011	1.29259	0.0982613	22.5049	18.6377	22.326	15.6798	30.0062	18.9329	27.9103	19.4643	18.188	18.3957	17.4419	15.9067	11.4859	25.2166	21.7905	24.3576	22.634	22.1388	24.4226	16.9149	17.3028	24.7995	24.94	25.362	27.3177
Cd79a	1	80493581..80497935	ENSRNOG00000020125	0.813546	-28.2764	0	1.56207	0.715986	0.997964	0.387912	1.7928	0.626072	1.71082	0.660339	1.98374	1.11046	2.14381	1.08209	0.461758	1.01377	0.484849	1.95246	1.00415	0	0	0.160994	0.0911472	0	0	0.0494595	0.0294848
Arhgef1	1	80499131..80520953	ENSRNOG00000020130	0.643481	-5.33904	0	0.850128	1.42096	1.44035	2.04164	1.97562	2.51588	1.55638	2.19065	0.923351	1.88486	0.977361	1.79897	0.463087	1.01669	1.77316	0.694589	1.30268	0.127796	0.284535	0.183952	0.37978	0.19616	0.398148	0.210227	0.457015
Erfl	1	complement(80521854..80526262)	ENSRNOG00000068986	0.0227966	21.5985	0.0359083	0	0	0	0	0	0	0	0	0.0982137	0.0584453	0	0	0	0	0	0.0992776	0.0542781	0	0	0	0	0	0	0	0
Rabac1	1	complement(80564033..80567163)	ENSRNOG00000020233	2.37886	-1.16245	0.690833	5.67716	2.21405	5.49412	1.81706	5.11158	1.5188	5.07467	1.66657	4.96973	2.36704	4.88175	2.09655	1.96923	4.32335	1.75931	3.34904	1.46551	3.62102	1.88109	3.75276	1.80775	2.79118	1.32185	3.13899	1.59218
Atp1a3	1	complement(80572796..80601918)	ENSRNOG00000020263	0.246331	-3.49435	0.00015559	0.179362	0.297409	0.638839	0.898324	0.972793	1.22896	0.450394	0.628895	0.101013	0.204559	0.192596	0.351679	0.131288	0.288237	0.498702	0.102107	0.189973	0.0858808	0.18969	0.0890054	0.182294	0.174006	0.35037	0.0683592	0.147424
Grik5	1	complement(80605892..80667125)	ENSRNOG00000020310	0.00402308	-10.1675	0.316894	0	0	0	0	0.00869833	0.0115939	0.0142296	0.0209632	0.0136773	0.0292227	0.0140419	0.0270522	0.00345657	0.00758873	0.0138528	0	0	0	0	0	0	0	0	0	0
Zfp574	1	80664259..80679427	ENSRNOG00000055761	0.0119875	-3.32459	0.153109	0.0216263	0.0881213	0.0295417	0.102082	0.026142	0.0811574	0.0305469	0.104816	0.00293613	0.0146113	0.0180864	0.0811567	0.0178087	0.039098	0.166234	0.0148397	0.0678477	0.008737	0.0474225	0.00905488	0.0455736	0	0	0.00278178	0.0147424
Pou2f2	1	complement(80685741..80724261)	ENSRNOG00000055650	0.0289134	-4.32091	0.0183125	0.0494295	0.110152	0.0324101	0.0612493	0.0341432	0.0579696	0.0614404	0.115297	0.0483182	0.131502	0.0661417	0.162313	0.0407038	0.0893632	0.207793	0.0488416	0.122126	0.0213007	0.06323	0.00551893	0.0151912	0.0176556	0.0477777	0.00508648	0.0147424
gene:ENSRNOG00000067780	1	80724326..80747150	ENSRNOG00000067780	0.0196282	-20.7861	0.0831415	0.0697566	0.066091	0.0254101	0.0204164	0	0	0.0788244	0.0628895	0.0252549	0.0292227	0.0259282	0.0270522	0.012765	0.028025	0.0277057	0	0	0	0	0	0	0	0	0	0
gene:ENSRNOG00000063182	1	complement(80789105..80791212)	ENSRNOG00000063182	0.192234	-1.99889	0.120558	0.452754	0.418576	0.351549	0.275622	0.592557	0.417381	0.336585	0.262039	0.129408	0.146113	0.332145	0.338153	0.124277	0.272844	0.263204	0.156972	0.162834	0.154031	0.18969	0.106424	0.12153	0.198601	0.222963	0.122606	0.147424
Dedd2	1	complement(80792000..80807714)	ENSRNOG00000046112	1.40417	1.4298	0.0109037	2.31178	2.05984	3.49903	2.64393	3.48404	2.36516	2.7939	2.09632	2.55118	2.77615	3.30845	3.24627	1.24877	2.7416	2.54892	2.47023	2.46965	2.91674	3.46184	2.88483	3.17496	3.16459	3.42407	2.64606	3.06642
U6_24	1	80803319..80803425	ENSRNOG00000069368	0.027442	-2.33703	#N/A	0	0	0.245196	0.0102082	0	0	0	0	0	0	0	0	0	0	0	0	0	0	0	0	0	0	0	0	0
Zfp526	1	80806972..80818180	ENSRNOG00000047526	0.0742615	-1.08569	0.962954	0.0867788	0.352485	0.133358	0.45937	0.251008	0.776793	0.202247	0.691784	0.100144	0.496785	0.16934	0.757463	0.07146	0.156887	0.664936	0.0922969	0.420655	0.0993325	0.537455	0.115058	0.577266	0.10655	0.525555	0.0976703	0.515985
Gsk3a	1	complement(80815850..80825802)	ENSRNOG00000020417	0.392998	-1.86649	0.0105247	0.653954	0.649895	1.01746	0.857491	0.903433	0.684041	0.96441	0.807082	0.313005	0.379895	0.358428	0.392258	0.206887	0.454209	0.470996	0.328565	0.366377	0.250763	0.331957	0.371267	0.455736	0.488283	0.589259	0.342175	0.442273
gene:ENSRNOG00000068838	1	80826072..80828848	ENSRNOG00000068838	0.0506992	2.32623	0.651605	0.102379	0.0440607	0	0	0.176795	0.0579696	0.115688	0.0419263	0.0555986	0.0292227	0.0856211	0.0405784	0.0140511	0.0308484	0.0138528	0.0281004	0.0135695	0.303314	0.173882	0.0285772	0.0151912	0.0914212	0.0477777	0	0
Erf	1	complement(80829935..80838388)	ENSRNOG00000020426	0.0627113	-8.53171	0.000124902	0.138193	0.242334	0.144154	0.214373	0.190913	0.255066	0.0922746	0.136261	0.088693	0.189947	0.0490309	0.0946828	0.0793139	0.17413	0.318615	0.0413786	0.0814172	0	0	0.0280539	0.0607648	0.0074789	0.0159259	0.0064639	0.0147424
Cic	1	80853920..80880532	ENSRNOG00000056118	0.186983	-1.48799	0.0865346	0.334743	1.29979	0.440211	1.44957	0.540826	1.59996	0.371846	1.21586	0.261897	1.24196	0.344798	1.47435	0.138605	0.3043	1.2329	0.258505	1.12627	0.24755	1.28041	0.126695	0.607648	0.192521	0.907777	0.186827	0.943515
Pafah1b3	1	complement(80881309..80883893)	ENSRNOG00000020481	0.0221394	-1.85615	0.900625	0	0	0	0	0.14515	0.0463757	0.0593626	0.0209632	0	0	0.117159	0.0541045	0	0	0	0	0	0	0	0	0	0.0625479	0.0318518	0	0
Prr19	1	80887151..80890168	ENSRNOG00000043154	0.0023377	-2.33704	#N/A	0	0	0	0	0	0	0.0210137	0.0104816	0	0	0	0	0	0	0	0	0	0	0	0	0	0	0	0	0
Tmem145	1	80891927..80901611	ENSRNOG00000020489	0.0023086	5.49238	#N/A	0	0	0	0	0	0	0.0101492	0.0104816	0	0	0	0	0	0	0	0	0	0.0193524	0.031615	0	0	0	0	0	0
Megf8	1	80902574..80951613	ENSRNOG00000052687	0.0485598	1.78071	0.0721395	0.0583889	0.31944	0.134216	0.622702	0.0667562	0.278254	0.0728044	0.335411	0.113715	0.759789	0.105521	0.635728	0.0431077	0.0946408	0.540261	0.068526	0.420655	0.110624	0.806182	0.101161	0.683604	0.10308	0.684814	0.0870187	0.619182
Cnfn	1	complement(80951600..80953747)	ENSRNOG00000020530	0.00407031	-2.77653	#N/A	0	0	0	0	0	0	0.0362683	0.0104816	0	0	0.0357899	0.0135261	0	0	0	0	0	0	0	0	0	0	0	0	0
Lipe	1	complement(80965627..80984310)	ENSRNOG00000020546	0.000853621	-2.77654	#N/A	0	0	0.00679688	0.0102082	0	0	0	0	0	0	0	0	0.00341448	0.00749632	0.0138528	0	0	0	0	0	0	0	0	0	0
AC121639.1	1	80970586..80971373	ENSRNOG00000020538	0	#N/A	#N/A	0	0	0	0	0	0	0	0	0	0	0	0	0	0	0	0	0	0	0	0	0	0	0	0	0
Cxcl17	1	complement(80984964..80996726)	ENSRNOG00000037814	0.0163174	-6.48455	#N/A	0	0	0.0660024	0.0204164	0.0834383	0.0231878	0	0	0	0	0	0	0.033157	0.0727945	0.0277057	0	0	0	0	0	0	0	0	0	0
gene:ENSRNOG00000062365	1	81001070..81004353	ENSRNOG00000062365	0.00632528	1.41371	#N/A	0	0	0.0260536	0.0102082	0	0	0.0269401	0.0104816	0	0	0	0	0.0130883	0.0287347	0.0138528	0.026175	0.0135695	0.0256846	0.0158075	0.0266191	0.0151912	0	0	0	0
Ceacam1	1	complement(81043595..81059992)	ENSRNOG00000020578	0.0486565	-6.22423	0.0073621	0.0389107	0.066091	0.0850436	0.122499	0.179183	0.231878	0.139234	0.19915	0	0	0.0216944	0.0405784	0.0106806	0.0234488	0.0415585	0.0640799	0.122126	0.0139732	0.031615	0.0144816	0.0303824	0.0154427	0.0318518	0	0
gene:ENSRNOG00000066241	1	complement(81076689..81087527)	ENSRNOG00000066241	0.0374698	1.55972	0.462038	0.0617805	0.275379	0.0459095	0.17354	0.0716934	0.243472	0.111698	0.419263	0.126151	0.686733	0.0578681	0.284049	0.039343	0.0863756	0.401732	0.056976	0.28496	0.11448	0.679722	0.0938122	0.516501	0.0176538	0.0955555	0.0762893	0.442273
gene:ENSRNOG00000065336	1	81112177..81119386	ENSRNOG00000065336	0	#N/A	#N/A	0	0	0	0	0	0	0	0	0	0	0	0	0	0	0	0	0	0	0	0	0	0	0	0	0
Erich4	1	complement(81123556..81125296)	ENSRNOG00000037798	0.0107108	-5.43329	#N/A	0	0	0.028	0.0102082	0.0707934	0.0231878	0	0	0	0	0	0	0	0	0	0	0	0	0	0	0	0.0305063	0.0159259	0	0
Dmac2	1	81128857..81134812	ENSRNOG00000020596	0.513112	1.27759	0.366973	1.18952	1.02441	0.964454	0.704367	1.20156	0.788387	1.25743	0.911897	0.722396	0.759789	0.798705	0.757463	0.519613	1.14078	1.02511	0.912777	0.88202	0.992135	1.13814	0.885423	0.941854	1.03556	1.08296	1.07928	1.20888
B3gnt8	1	81135499..81142263	ENSRNOG00000068024	0.00811978	2.8073	0.496656	0.00374013	0.0110152	0.0245234	0.0612493	0.00516696	0.0115939	0.0380368	0.0943342	0.00406227	0.0146113	0.00834113	0.0270522	0.00615979	0.0135235	0.0415585	0	0	0	0	0.0208798	0.075956	0.0267185	0.0955555	0.0192437	0.0737121
Bckdha	1	complement(81138947..81167862)	ENSRNOG00000020607	0.117411	-1.33375	0.753565	0.11659	0.132182	0.233586	0.224581	0.362405	0.313036	0.351323	0.335411	0.158291	0.21917	0.184178	0.229944	0.0853413	0.187363	0.221645	0.0640021	0.0814172	0.177942	0.268727	0.10848	0.151912	0.185087	0.254815	0.0899819	0.132682
Exosc5	1	81166023..81177265	ENSRNOG00000020635	5.82042	1.57081	1.35322e-05	9.42775	7.57843	11.2761	7.68679	13.668	8.37081	11.0404	7.47337	10.4779	10.2864	10.8336	9.59002	5.57438	12.2383	10.265	12.9986	11.7241	9.56629	10.2433	12.4388	12.3504	14.488	14.1422	11.5911	12.1183
gene:ENSRNOG00000068180	1	complement(81179156..81185164)	ENSRNOG00000068180	0.0110703	-2.04187	0.866397	0.0622773	0.0440607	0	0	0	0	0.0351864	0.0209632	0	0	0.0347223	0.0270522	0	0	0	0	0	0	0	0.0521507	0.0455736	0	0	0	0
B9d2	1	81189405..81195356	ENSRNOG00000028753	0.371337	1.65564	0.194112	0.408736	0.209288	0.799303	0.34708	0.951017	0.371005	0.632031	0.272521	0.677595	0.423729	0.527741	0.297575	0.259819	0.570419	0.304762	0.92112	0.529212	0.556224	0.37938	0.888711	0.562074	0.87085	0.541481	0.752662	0.501242
Tgfb1	1	81196532..81212847	ENSRNOG00000020652	0.292112	-6.57689	0.000294515	0.230845	0.154212	0.846902	0.479786	0.956733	0.486945	0.614868	0.345892	0.232819	0.189947	0.643531	0.473414	0.144834	0.317976	0.221645	0.0724126	0.0542781	0.035528	0.031615	0.0184103	0.0151912	0.137425	0.111481	0.0678709	0.0589697
Ccdc97	1	complement(81219230..81226986)	ENSRNOG00000020675	0.11859	-2.57023	0.136133	0.0976592	0.132182	0.284593	0.326663	0.371018	0.382599	0.321866	0.366855	0.141428	0.233781	0.154273	0.229944	0.0893553	0.196175	0.277057	0	0	0.0701408	0.12646	0.0726928	0.12153	0.0968962	0.159259	0.0334983	0.0589697
Hnrnpul1	1	complement(81228404..81262592)	ENSRNOG00000020683	2.22906	1.25837	0.102749	4.08563	7.02768	4.67474	6.81909	6.36971	8.34762	4.98578	7.22181	4.76444	10.0088	4.6558	8.81903	2.26755	4.97829	8.93508	4.78793	9.24085	3.69097	8.45701	4.45447	9.46412	3.34717	6.99147	4.4415	9.93639
Axl	1	complement(81265088..81296265)	ENSRNOG00000020716	0.00142141	2.34713	#N/A	0.00534816	0.0110152	0	0	0	0	0	0	0.0116176	0.0292227	0	0	0	0	0	0	0	0	0	0.0119427	0.0303824	0	0	0	0
gene:ENSRNOG00000071194	1	complement(81298301..81301536)	ENSRNOG00000071194	0.00503532	9.75927	#N/A	0	0	0	0	0	0	0	0	0	0	0	0	0	0	0	0	0	0	0	0	0	0.0149892	0.0159259	0.0259098	0.0294848
Cyp2s1	1	complement(81310451..81325303)	ENSRNOG00000020743	0.0329233	-5.55302	0.178308	0.0182431	0.0220303	0.0199361	0.0204164	0.138615	0.127533	0.123687	0.125779	0.0396288	0.0584453	0.0610278	0.0811567	0.0150227	0.0329815	0.0415585	0	0	0.0294807	0.0474225	0	0	0	0	0	0
Y_RNA_2	1	complement(81385902..81385998)	ENSRNOG00000059739	0	#N/A	#N/A	0	0	0	0	0	0	0	0	0	0	0	0	0	0	0	0	0	0	0	0	0	0	0	0	0
Cyp2b1	1	81518408..81542052	ENSRNOG00000063855	0.00173237	3.78864	#N/A	0	0	0	0	0	0	0	0	0	0	0	0	0.0069295	0.0152134	0.0138528	0	0	0	0	0	0	0	0	0	0
Cyp2b2	1	81594555..81608566	ENSRNOG00000062471	0.00182714	4.16284	#N/A	0	0	0	0	0	0	0	0	0	0	0	0	0	0	0	0	0	0	0	0	0	0.0150286	0.0159259	0	0
Cyp2b3	1	81652787..81732143	ENSRNOG00000033164	0	#N/A	#N/A	0	0	0	0	0	0	0	0	0	0	0	0	0	0	0	0	0	0	0	0	0	0	0	0	0
gene:ENSRNOG00000066079	1	81784649..81810482	ENSRNOG00000066079	0.0063341	-6.47187	#N/A	0	0	0	0	0.0222446	0.0115939	0	0	0	0	0	0	0.00883964	0.019407	0.0138528	0.0353564	0.0271391	0	0	0	0	0	0	0	0
Cyp2b21	1	complement(81886098..81915066)	ENSRNOG00000032004	0	#N/A	#N/A	0	0	0	0	0	0	0	0	0	0	0	0	0	0	0	0	0	0	0	0	0	0	0	0	0
AC142154.1	1	complement(81932016..81934442)	ENSRNOG00000050758	0.165886	1.31148	0.961497	0.553952	0.616849	0.313491	0.296038	0	0	0.603606	0.566005	0.204136	0.277615	0	0	0.00543053	0.0119225	0.0138528	0.988297	1.23483	0.372993	0.553262	0	0	0	0	0.956849	1.38579
gene:ENSRNOG00000068117	1	81955742..81956633	ENSRNOG00000068117	0	#N/A	#N/A	0	0	0	0	0	0	0	0	0	0	0	0	0	0	0	0	0	0	0	0	0	0	0	0	0
Cyp2b12	1	82007609..82080480	ENSRNOG00000031529	0	#N/A	#N/A	0	0	0	0	0	0	0	0	0	0	0	0	0	0	0	0	0	0	0	0	0	0	0	0	0
gene:ENSRNOG00000069620	1	82067121..82107370	ENSRNOG00000069620	0	#N/A	#N/A	0	0	0	0	0	0	0	0	0	0	0	0	0	0	0	0	0	0	0	0	0	0	0	0	0
Cyp2b15	1	82094180..82106492	ENSRNOG00000069949	0	#N/A	#N/A	0	0	0	0	0	0	0	0	0	0	0	0	0	0	0	0	0	0	0	0	0	0	0	0	0
Cyp2g1	1	82145073..82156828	ENSRNOG00000020827	0.00301973	6.96106	#N/A	0	0	0	0	0	0	0	0	0	0	0	0	0	0	0	0	0	0	0	0.0253719	0.0303824	0	0	0	0
Cyp2a3	1	82169949..82179979	ENSRNOG00000068556	0	#N/A	#N/A	0	0	0	0	0	0	0	0	0	0	0	0	0	0	0	0	0	0	0	0	0	0	0	0	0
gene:ENSRNOG00000064406	1	82183173..82191383	ENSRNOG00000064406	0	#N/A	#N/A	0	0	0	0	0	0	0	0	0	0	0	0	0	0	0	0	0	0	0	0	0	0	0	0	0
Cyp2a1	1	82231611..82244887	ENSRNOG00000020817	0	#N/A	#N/A	0	0	0	0	0	0	0	0	0	0	0	0	0	0	0	0	0	0	0	0	0	0	0	0	0
Cyp2a2	1	82263833..82289487	ENSRNOG00000069320	0.00321395	1.73887	0.865567	0.00487965	0.0110152	0.00533251	0.0102082	0.0134824	0.0231878	0.00551397	0.0104816	0.00529995	0.0146113	0.00544123	0.0135261	0	0	0	0.00535736	0.0135695	0.015771	0.0474225	0.00544826	0.0151912	0	0	0.00502134	0.0147424
gene:ENSRNOG00000066358	1	complement(82344119..82345480)	ENSRNOG00000066358	0	#N/A	#N/A	0	0	0	0	0	0	0	0	0	0	0	0	0	0	0	0	0	0	0	0	0	0	0	0	0
gene:ENSRNOG00000063331	1	complement(82347873..82356865)	ENSRNOG00000063331	0.00820122	6.3099	#N/A	0	0	0	0	0	0	0	0	0.035333	0.0146113	0	0	0	0	0	0.0357157	0.0135695	0	0	0	0	0	0	0.0334756	0.0147424
gene:ENSRNOG00000069496	1	82384549..82387296	ENSRNOG00000069496	0.00100386	-2.33707	#N/A	0.00873649	0.0110152	0	0	0	0	0	0	0	0	0	0	0	0	0	0	0	0	0	0	0	0	0	0	0
Cyp2f4	1	82416130..82429896	ENSRNOG00000032805	0	#N/A	#N/A	0	0	0	0	0	0	0	0	0	0	0	0	0	0	0	0	0	0	0	0	0	0	0	0	0
Cyp2t1	1	82446921..82451563	ENSRNOG00000028891	0.00498265	-6.48423	#N/A	0	0	0.0219548	0.0204164	0	0	0.0227019	0.0209632	0	0	0.0112012	0.0135261	0	0	0	0	0	0	0	0	0	0	0	0	0
Egln2	1	complement(82451555..82459751)	ENSRNOG00000020947	0.877226	1.38011	0.0377345	1.7524	1.76243	1.79534	1.53123	2.05779	1.57677	1.63366	1.38357	1.76059	2.16248	1.84416	2.04244	0.883871	1.94049	2.03637	2.10433	2.37467	1.28614	1.72302	1.76094	2.18753	1.77348	2.16592	1.72439	2.25559
Rab4b	1	complement(82461396..82472763)	ENSRNOG00000001500	0.374402	-2.31213	0.0153363	0.845561	0.616849	1.13854	0.704367	0.938681	0.521726	0.443614	0.272521	0.524795	0.467563	0.370415	0.297575	0.281834	0.618753	0.470996	0.563634	0.461364	0.292805	0.284535	0.320317	0.288633	0.215731	0.191111	0.155377	0.147424
Mia	1	complement(82473678..82475370)	ENSRNOG00000001499	0	#N/A	#N/A	0	0	0	0	0	0	0	0	0	0	0	0	0	0	0	0	0	0	0	0	0	0	0	0	0
Snrpa	1	complement(82481770..82490538)	ENSRNOG00000001501	0.0424169	-3.76145	0.328137	0.0743854	0.0440607	0.162578	0.0816658	0.102763	0.0463757	0.0420275	0.0209632	0.201981	0.146113	0.124419	0.0811567	0.0204181	0.044827	0.0277057	0	0	0	0	0	0	0.0442825	0.0318518	0.0382727	0.0294848
RGD1560854	1	82490363..82499841	ENSRNOG00000037715	0.0130785	1.521	0.881701	0	0	0.042357	0.0510411	0.0535465	0.0579696	0.0175194	0.0209632	0.0336787	0.0584453	0.00864413	0.0135261	0.0042557	0.00934317	0.0138528	0.0595762	0.0949867	0.0167029	0.031615	0.0432765	0.075956	0	0	0.0478625	0.0884545
Itpkc	1	complement(82500957..82522779)	ENSRNOG00000013945	0.0111992	-6.37812	0.244326	0.0201183	0.0330455	0.0439709	0.0612493	0.0370578	0.0463757	0	0	0.0145674	0.0292227	0	0	0.00736307	0.0161653	0.0277057	0	0	0	0	0	0	0	0	0.00690084	0.0147424
Coq8b	1	82526568..82549180	ENSRNOG00000020848	0.0262446	-1.49805	0.875343	0.064021	0.066091	0.116604	0.102082	0.0294815	0.0231878	0.0241144	0.0209632	0	0	0.0475927	0.0541045	0.00585773	0.0128604	0.0138528	0.0702885	0.0814172	0	0	0.0238271	0.0303824	0.0635208	0.0796295	0.02196	0.0294848
Numbl	1	82550054..82573776	ENSRNOG00000020867	0.00324985	1.28296	0.976325	0.00609802	0.0110152	0.00666395	0.0102082	0.0168487	0.0231878	0	0	0.00662325	0.0146113	0.0203994	0.0405784	0	0	0	0	0	0.00656958	0.0158075	0.0068086	0.0151912	0.00726044	0.0159259	0	0
Ltbp4	1	complement(82600136..82632178)	ENSRNOG00000020871	0.00465914	1.67835	0.859958	0.00439544	0.0110152	0.00480336	0.0102082	0.0121445	0.0231878	0.00993362	0.0209632	0	0	0.00490129	0.0135261	0.00965207	0.0211906	0.0554114	0.0144772	0.0407086	0	0	0.00490763	0.0151912	0.0209333	0.0637036	0.00452307	0.0147424
Shkbp1	1	complement(82636797..82650375)	ENSRNOG00000020882	0.0428128	-5.59864	0.137884	0.143245	0.165227	0.0626156	0.0612493	0.158314	0.139127	0.0215821	0.0209632	0	0	0.0425949	0.0541045	0.0157278	0.0345296	0.0415585	0.125815	0.162834	0.0411526	0.06323	0	0	0	0	0	0
Sptbn4	1	complement(82650751..82737228)	ENSRNOG00000055371	0.1449	1.24463	0.586428	0.280312	1.12355	0.255272	0.867699	0.46318	1.41446	0.310539	1.04816	0.229834	1.12507	0.291121	1.28498	0.176517	0.387533	1.62078	0.256461	1.15341	0.148034	0.790375	0.245471	1.2153	0.369738	1.79963	0.330871	1.72486
Blvrb	1	82738695..82770375	ENSRNOG00000024410	14.1225	1.5686	4.8918e-06	21.2559	18.8029	27.9914	20.9983	32.7023	22.04	24.413	18.1855	23.4925	25.3799	32.9915	32.1381	16.9466	37.2053	34.3412	29.5846	29.3645	22.1753	26.1298	31.8245	34.7727	32.9432	35.3874	25.4098	29.2342
Sertad3	1	82763149..82769001	ENSRNOG00000037690	0.929928	1.5984	6.42918e-05	1.41493	2.37928	1.66078	2.36831	2.12665	2.72457	1.96896	2.7881	1.38027	2.8346	1.83342	3.39506	0.931404	2.04485	3.58788	1.69728	3.20241	1.729	3.87284	1.87236	3.88895	2.09801	4.28407	1.98179	4.33427
Sertad1	1	82775252..82779091	ENSRNOG00000024363	0.162877	-1.95213	0.249388	0.193167	0.154212	0.361875	0.244997	0.514656	0.313036	0.405372	0.272521	0.149861	0.146113	0.0923134	0.0811567	0.0454479	0.0997787	0.083117	0.212077	0.189973	0.0297292	0.031615	0.277298	0.273442	0.164278	0.159259	0.113586	0.117939
Prx	1	82786815..82807407	ENSRNOG00000018369	0.0101391	-26.6161	0.0232793	0.0219852	0.0550758	0.0192205	0.0408329	0.0303725	0.0579696	0.0198745	0.0419263	0.0191031	0.0584453	0.00980618	0.0270522	0	0	0	0	0	0	0	0	0	0	0	0	0
Hipk4	1	82810708..82821077	ENSRNOG00000020835	0.00753163	-12.1197	0.167093	0	0	0.0109408	0.0102082	0	0	0	0	0.0434958	0.0584453	0	0	0	0	0	0.0219835	0.0271391	0	0	0	0	0	0	0	0
Pld3	1	complement(82821875..82844072)	ENSRNOG00000018390	0.122209	1.42025	0.642332	0.303075	0.308425	0.106458	0.091874	0.373836	0.289848	0.20793	0.178187	0.246885	0.306838	0.313815	0.351679	0.0891337	0.195689	0.207793	0.308978	0.352808	0.186578	0.25292	0.229623	0.288633	0.193312	0.238889	0.167076	0.221136
RGD1307554	1	82844286..82868320	ENSRNOG00000018408	0.0728911	-2.09258	0.223659	0.113557	0.132182	0.196485	0.193956	0.209171	0.185503	0.139012	0.136261	0.0616691	0.087668	0.0527609	0.0676306	0.0311704	0.0684331	0.083117	0.0519476	0.0678477	0.0815591	0.12646	0.0950923	0.136721	0.022534	0.0318518	0.0681652	0.103197
Akt2	1	82883547..82933817	ENSRNOG00000018677	10.4858	1.32883	0.0127922	24.2621	27.3286	21.3094	20.3552	22.7641	19.5358	22.4876	21.33	25.0561	34.4681	22.529	27.945	9.96411	21.8757	25.7109	22.0421	27.8582	22.4615	33.7016	20.4398	28.4379	19.9683	27.3129	19.2609	28.217
Ttc9b	1	82953434..82955616	ENSRNOG00000018850	0.129399	1.67228	0.577322	0.204696	0.0771062	0.127824	0.0408329	0.282786	0.0811574	0.264348	0.0838526	0.158805	0.0730567	0.260861	0.108209	0.176588	0.387691	0.152381	0.32105	0.135695	0.189021	0.094845	0.391797	0.182294	0.243716	0.111481	0.0902741	0.0442273
Map3k10	1	complement(82955207..82974084)	ENSRNOG00000023521	0.00807774	4.19232	0.447681	0.00597657	0.0110152	0.0391874	0.0612493	0	0	0.0270139	0.0419263	0.00649134	0.0146113	0	0	0.00328103	0.00720334	0.0138528	0	0	0.0386324	0.094845	0	0	0	0	0.0184503	0.0442273
gene:ENSRNOG00000018885	1	83009189..83082107	ENSRNOG00000018885	0.026384	-2.30717	0.11066	0.0623109	0.264364	0.0652565	0.234789	0.0717351	0.231878	0.0381392	0.136261	0.00563983	0.0292227	0.0144754	0.0676306	0.00997722	0.0219045	0.0969699	0.0456074	0.217113	0.0167824	0.094845	0.0260894	0.136721	0.0185472	0.0955555	0.00801504	0.0442273
U6_25	1	complement(83012643..83012749)	ENSRNOG00000067084	0	#N/A	#N/A	0	0	0	0	0	0	0	0	0	0	0	0	0	0	0	0	0	0	0	0	0	0	0	0	0
AABR07002774.4	1	83094305..83140793	ENSRNOG00000050995	0.0592339	1.26147	0.809008	0.131117	0.31944	0.0889354	0.183748	0.0999374	0.185503	0.204359	0.419263	0.0982137	0.292227	0.151248	0.405784	0.0769448	0.168928	0.429438	0.0992776	0.271391	0.131514	0.426802	0.090866	0.273442	0.139961	0.414074	0.0465255	0.147424
Zfp780b	1	83160399..83183254	ENSRNOG00000029805	0.0094987	-4.90305	0.323919	0.0221475	0.0550758	0.0387247	0.0816658	0.0244773	0.0463757	0	0	0	0	0	0	0.00486343	0.0106774	0.0277057	0.0194525	0.0542781	0.00954407	0.031615	0	0	0	0	0	0
AABR07002774.1	1	complement(83194775..83223764)	ENSRNOG00000018928	0.0080944	-19.5321	0.0838205	0.0226703	0.0440607	0	0	0.0313189	0.0463757	0.019213	0.0314447	0.0369345	0.087668	0.0126397	0.0270522	0.0031114	0.00683093	0.0138528	0.00622243	0.0135695	0	0	0	0	0	0	0	0
AABR07071891.3	1	complement(83195271..83223764)	ENSRNOG00000049295	0.0069545	-5.45779	#N/A	0.0605241	0.0330455	0	0	0	0	0	0	0	0	0	0	0	0	0	0	0	0	0	0	0	0.0240205	0.0159259	0	0
gene:ENSRNOG00000018936	1	complement(83244124..83268168)	ENSRNOG00000018936	0.0329729	-1.48919	0.677172	0.0549694	0.132182	0.0650768	0.132707	0.0949248	0.173909	0.08282	0.167705	0.0497534	0.146113	0.0408638	0.108209	0.0125738	0.0276052	0.0692642	0.0301754	0.0814172	0.0197401	0.06323	0.0153437	0.0455736	0.010908	0.0318518	0.0848484	0.265364
gene:ENSRNOG00000062668	1	complement(83268461..83272734)	ENSRNOG00000062668	0	#N/A	#N/A	0	0	0	0	0	0	0	0	0	0	0	0	0	0	0	0	0	0	0	0	0	0	0	0	0
AABR07002784.1	1	complement(83309355..83330251)	ENSRNOG00000053366	0.0100902	-3.25622	0.463309	0.0334372	0.0440607	0.0182702	0.0204164	0	0	0.0377837	0.0419263	0.0181586	0.0292227	0	0	0	0	0	0	0	0	0	0	0	0	0	0.0172041	0.0294848
U7_4	1	83316621..83316684	ENSRNOG00000056883	0	#N/A	#N/A	0	0	0	0	0	0	0	0	0	0	0	0	0	0	0	0	0	0	0	0	0	0	0	0	0
Psmc4	1	complement(83348592..83357494)	ENSRNOG00000018994	0.334944	1.42782	0.30592	0.531039	0.473652	0.647801	0.489995	0.716565	0.486945	0.781486	0.586968	0.710912	0.774401	0.702322	0.689832	0.372888	0.818657	0.761906	0.691496	0.692046	0.465666	0.553262	0.386087	0.425354	0.838122	0.907777	0.584584	0.678151
U2_4	1	complement(83363272..83363384)	ENSRNOG00000059438	0.0825351	-1.81762	#N/A	0.212459	0.0110152	0	0	0.293511	0.0115939	0.240077	0.0104816	0	0	0.23691	0.0135261	0	0	0	0	0	0	0	0	0	0.252959	0.0159259	0	0
Fcgbp	1	83372127..83413083	ENSRNOG00000019129	0.041941	-1.51206	0.431517	0.0687562	0.253349	0.058803	0.183748	0.128025	0.359412	0.08445	0.262039	0.162344	0.730567	0.0566685	0.229944	0.0295403	0.0648543	0.249351	0.0820514	0.339238	0.045088	0.221305	0.040053	0.182294	0.0711851	0.318518	0.0615241	0.294848
U6_26	1	83418191..83418290	ENSRNOG00000061255	0	#N/A	#N/A	0	0	0	0	0	0	0	0	0	0	0	0	0	0	0	0	0	0	0	0	0	0	0	0	0
Fcgbpl1	1	83424788..83462799	ENSRNOG00000042899	0.00123216	3.29477	#N/A	0.00304051	0.0110152	0	0	0	0	0	0	0.0033024	0.0146113	0	0	0	0	0	0.00333817	0.0135695	0	0	0.00339482	0.0151912	0.00362011	0.0159259	0.0031288	0.0147424
gene:ENSRNOG00000068057	1	complement(83449781..83451825)	ENSRNOG00000068057	0	#N/A	#N/A	0	0	0	0	0	0	0	0	0	0	0	0	0	0	0	0	0	0	0	0	0	0	0	0	0
Fbl	1	83469832..83478932	ENSRNOG00000019229	0.116065	-3.83432	0.0853479	0.201747	0.110152	0.352752	0.163332	0.167227	0.0695635	0.319161	0.146742	0.109562	0.0730567	0.157476	0.0946828	0.0443022	0.0972632	0.0554114	0.221497	0.135695	0.130409	0.094845	0.0450512	0.0303824	0	0	0	0
Dyrk1b	1	83479147..83487169	ENSRNOG00000019254	0.352744	-1.72624	0.0419786	0.492041	0.583804	0.771049	0.775825	0.936261	0.846356	0.986117	0.985268	0.574755	0.832846	0.652191	0.852146	0.254832	0.55947	0.692642	0.468862	0.624198	0.180031	0.284535	0.279871	0.410162	0.375819	0.541481	0.391688	0.604439
gene:ENSRNOG00000065487	1	83533456..83548442	ENSRNOG00000065487	0.00632952	-9.48654	0.464834	0.055085	0.066091	0	0	0	0	0	0	0	0	0.0307123	0.0405784	0	0	0	0	0	0	0	0	0	0	0	0	0
gene:ENSRNOG00000045545	1	complement(83545563..83546734)	ENSRNOG00000045545	0.014729	4.0559	0.57552	0.0409691	0.0220303	0.0895425	0.0408329	0	0	0	0	0	0	0.022842	0.0135261	0	0	0	0	0	0.0220686	0.0158075	0.0914862	0.0607648	0	0	0	0
Selenov	1	complement(83551473..83558756)	ENSRNOG00000051208	0.0028346	4.16284	#N/A	0	0	0	0	0	0	0	0	0	0	0	0	0	0	0	0	0	0	0	0	0	0.0233151	0.0159259	0	0
Timm50	1	complement(83556757..83582793)	ENSRNOG00000037638	0.226619	1.43778	0.539117	0.172011	0.154212	0.33567	0.255206	0.967504	0.660853	0.388743	0.293484	0.186827	0.204559	0.767231	0.757463	0.283294	0.621957	0.581819	0.404681	0.407086	0.450046	0.537455	0.425266	0.470927	0.380345	0.414074	0.417229	0.4865
Dll3	1	complement(83562014..83569750)	ENSRNOG00000019338	0.00176317	4.16284	#N/A	0	0	0	0	0	0	0	0	0.0132297	0.0146113	0	0	0	0	0	0	0	0	0	0	0	0.0145025	0.0159259	0	0
Supt5h	1	complement(83586718..83616892)	ENSRNOG00000032034	1.79508	1.30161	0.0714643	3.12096	5.55164	3.74896	5.65536	4.53401	6.14478	4.42932	6.63484	3.95474	8.59146	3.39728	6.65485	1.93772	4.25417	7.89612	4.05197	8.08744	2.50839	5.94362	3.1182	6.85123	3.09658	6.68888	3.95714	9.15504
Rps16	1	83643130..83646206	ENSRNOG00000019578	41.5083	1.2991	0.0442216	87.5446	41.8136	78.7079	31.8803	103.1	37.5179	104.319	41.9578	77.4507	45.1782	67.8658	35.6954	38.1344	83.7221	41.7247	86.2402	46.2178	77.6678	49.4142	71.3782	42.11	88.6637	51.4248	90.1816	56.0212
AABR07002788.1	1	83643919..83644044	ENSRNOG00000055387	0	#N/A	#N/A	0	0	0	0	0	0	0	0	0	0	0	0	0	0	0	0	0	0	0	0	0	0	0	0	0
Plekhg2	1	complement(83647748..83665063)	ENSRNOG00000030266	0.0274482	-64.5726	0.000207459	0.0140069	0.0330455	0.0612274	0.122499	0.122553	0.220284	0.0527591	0.104816	0	0	0.0364442	0.0946828	0.0307582	0.0675281	0.166234	0.0512606	0.135695	0	0	0	0	0	0	0	0
Paf1	1	83668813..83689237	ENSRNOG00000019746	0.202378	-2.51374	0.00476376	0.36847	0.495682	0.518992	0.592077	0.452479	0.463757	0.481137	0.545042	0.249018	0.409117	0.191742	0.284049	0.103389	0.226986	0.318615	0.152827	0.230682	0.105857	0.18969	0.0548543	0.0911472	0.233978	0.382222	0.101112	0.176909
Zfp36	1	complement(83669084..83671564)	ENSRNOG00000058388	1.25415	-8.9933	0	1.14008	0.947304	2.53522	1.78644	4.85322	3.07239	2.87615	2.01246	0.719926	0.730567	1.71475	1.56903	0.895156	1.96527	1.7039	1.33901	1.2484	0.0856911	0.094845	0.207221	0.212677	0.315675	0.318518	0.218266	0.235879
Med29	1	complement(83677961..83683365)	ENSRNOG00000019702	0.272727	2.1796	0.0330689	0.370206	0.220303	0.364107	0.183748	0.255719	0.115939	0.397414	0.19915	0.502616	0.365283	0.516015	0.338153	0.294693	0.646984	0.401732	0.711285	0.474934	0.438718	0.347765	0.413346	0.303824	0.264466	0.191111	0.228574	0.176909
Lrfn1	1	83682964..83761449	ENSRNOG00000019869	0.0221198	-4.45133	0.346078	0	0	0.108413	0.132707	0.0843401	0.0927514	0.00862324	0.0104816	0	0	0.051057	0.0811567	0.00418942	0.00919765	0.0138528	0.0586482	0.0949867	0.0164427	0.031615	0	0	0.00908594	0.0159259	0	0
Samd4b	1	complement(83689413..83713853)	ENSRNOG00000068139	0.106325	-1.54453	0.28728	0.145232	0.286394	0.195335	0.326663	0.285521	0.428975	0.334533	0.555524	0.163808	0.394506	0.14326	0.311101	0.076663	0.16831	0.346321	0.239174	0.529212	0.0962845	0.25292	0.0810775	0.197486	0.0931087	0.222963	0.137953	0.353818
gene:ENSRNOG00000063091	1	complement(83689413..83713853)	ENSRNOG00000063091	0.0897903	1.04758	0.99084	0.0893732	0.176243	0.207544	0.34708	0.270087	0.405787	0.246166	0.408782	0.175941	0.423729	0.137031	0.297575	0.0674634	0.148113	0.304762	0.153317	0.339238	0.120356	0.31615	0.149681	0.364589	0.126362	0.302592	0.160945	0.412788
Gmfg	1	83728776..83739183	ENSRNOG00000019838	1.4214	-18.3636	0	1.84676	1.03543	4.85215	2.30706	3.96264	1.69271	2.17563	1.02719	0.362756	0.248393	0.942019	0.581623	0.474563	1.04188	0.609525	1.05692	0.664907	0.0211656	0.0158075	0.219357	0.151912	0.140349	0.0955555	0.0808675	0.0589697
Ifnl1	1	complement(83798703..83800235)	ENSRNOG00000063917	0	#N/A	#N/A	0	0	0	0	0	0	0	0	0	0	0	0	0	0	0	0	0	0	0	0	0	0	0	0	0
Ifnl3	1	83814564..83816096	ENSRNOG00000071068	0	#N/A	#N/A	0	0	0	0	0	0	0	0	0	0	0	0	0	0	0	0	0	0	0	0	0	0	0	0	0
Sycn	1	83832102..83833538	ENSRNOG00000019879	0	#N/A	#N/A	0	0	0	0	0	0	0	0	0	0	0	0	0	0	0	0	0	0	0	0	0	0	0	0	0
Nccrp1	1	complement(83835083..83838676)	ENSRNOG00000054506	0.00389086	-3.88516	#N/A	0.0338616	0.0220303	0	0	0	0	0	0	0	0	0	0	0	0	0	0	0	0	0	0	0	0	0	0.0174224	0.0147424
Pak4	1	complement(83849904..83859413)	ENSRNOG00000019883	0.177982	-1.13977	0.921044	0.564786	0.693955	0.254718	0.265414	0.495395	0.463757	0.283646	0.293484	0.272636	0.409117	0.299898	0.405784	0.147646	0.32415	0.415585	0.383857	0.529212	0.222137	0.363572	0.150143	0.227868	0.362908	0.541481	0.258305	0.412788
Acp7	1	complement(83898153..83920634)	ENSRNOG00000047901	0	#N/A	#N/A	0	0	0	0	0	0	0	0	0	0	0	0	0	0	0	0	0	0	0	0	0	0	0	0	0
AABR07002848.1	1	83965986..83987778	ENSRNOG00000050453	0.00816256	1.96888	0.708568	0.0111535	0.0220303	0.0060943	0.0102082	0.00770423	0.0115939	0.018905	0.0314447	0.0121142	0.0292227	0.00621855	0.0135261	0.0214307	0.0470501	0.0969699	0.00612269	0.0135695	0.006008	0.0158075	0.0186798	0.0455736	0.0132796	0.0318518	0.0114774	0.0294848
Fbxo17	1	84002267..84024453	ENSRNOG00000019942	0.00576559	4.68376	0.401514	0	0	0.009434	0.0102082	0	0	0	0	0	0	0	0	0.0142178	0.0312145	0.0415585	0.0189559	0.0271391	0	0	0	0	0.0102785	0.0159259	0	0
Mrps12	1	complement(84025899..84028780)	ENSRNOG00000019949	0.27718	1.26532	0.841494	0.989416	0.374516	0.636023	0.204164	0.281415	0.0811574	0.559016	0.178187	0.41089	0.189947	0.584092	0.24347	0.239635	0.526106	0.207793	0.383392	0.162834	0.846472	0.426802	0.454881	0.212677	0.381125	0.175185	0.419237	0.206394
Sars2	1	84028986..84040725	ENSRNOG00000019962	0.0186951	1.18689	0.977794	0.073531	0.066091	0.026785	0.0204164	0.0677218	0.0463757	0	0	0.0532429	0.0584453	0.0273312	0.0270522	0.0269115	0.0590828	0.0554114	0.0134549	0.0135695	0.0792172	0.094845	0.0273665	0.0303824	0	0	0.0252221	0.0294848
Ccer2	1	84043328..84046228	ENSRNOG00000046971	0.00974558	-8.42542	0.450164	0	0	0.0170363	0.0102082	0	0	0.0704642	0.0419263	0	0	0	0	0	0	0	0	0	0.0335902	0.031615	0	0	0	0	0	0
Nfkbib	1	complement(84046295..84053862)	ENSRNOG00000020063	6.14311	1.48174	0.00186007	13.8624	14.5841	12.4258	11.0861	11.5859	9.28673	12.2334	10.838	13.8851	17.8404	13.2979	15.4063	5.41451	11.8873	13.0494	12.5641	14.8315	13.5695	19.0164	13.4904	17.5306	13.7873	17.6141	10.0199	13.7105
Sirt2	1	84052903..84076975	ENSRNOG00000020102	60.3595	1.45814	1.69956e-05	119.575	414.269	124.512	365.822	135.43	357.475	126.094	367.872	117.867	498.714	123.25	470.222	57.5545	126.358	456.783	115.964	450.793	123.622	570.508	131.557	562.971	127.087	534.665	116.959	527.012
Rinl	1	84077265..84088330	ENSRNOG00000025354	0.0423054	-3.87987	0.0935027	0.119999	0.165227	0.131136	0.153123	0.110519	0.115939	0.0180798	0.0209632	0.0347561	0.0584453	0	0	0	0	0	0.0351326	0.0542781	0.0172372	0.031615	0	0	0.0285748	0.0477777	0.032929	0.0589697
gene:ENSRNOG00000064851	1	complement(84097744..84100200)	ENSRNOG00000064851	0.0522805	2.07026	0.61624	0	0	0.104526	0.0510411	0	0	0.172932	0.0838526	0.0207775	0.0146113	0.127988	0.0811567	0.0630115	0.138339	0.083117	0.16802	0.108556	0	0	0.0427179	0.0303824	0.0911056	0.0637036	0.0787411	0.0589697
Hnrnpl	1	84100879..84111553	ENSRNOG00000020235	4.32173	1.33019	0.0143687	10.0331	10.4864	8.84513	7.83991	10.3373	8.23168	9.2533	8.14419	9.98158	12.7411	9.31927	10.7262	4.05001	8.8916	9.69699	9.51117	11.1542	8.77664	12.2192	8.76649	11.3174	8.53265	10.8296	8.66519	11.7792
Ech1	1	84112751..84120795	ENSRNOG00000020308	0.517115	-1.09192	0.92602	0.901503	0.925274	1.24319	1.08207	1.63091	1.27533	0.897419	0.775637	0.652768	0.818235	1.05312	1.1903	0.69523	1.52634	1.63463	0.62449	0.719185	0.693726	0.94845	0.683018	0.865898	0.983906	1.22629	0.717848	0.958257
Lgals4	1	84124764..84132481	ENSRNOG00000020338	0.00625233	-4.62404	#N/A	0.0455558	0.0220303	0	0	0	0	0	0	0	0	0	0	0.0250093	0.0549067	0.0277057	0	0	0	0	0	0	0	0	0	0
Lgals7	1	84150252..84152015	ENSRNOG00000020380	0	#N/A	#N/A	0	0	0	0	0	0	0	0	0	0	0	0	0	0	0	0	0	0	0	0	0	0	0	0	0
Capn12	1	84171059..84183119	ENSRNOG00000020389	0.00700049	12.0263	0.246523	0.0163765	0.0220303	0.00894814	0.0102082	0	0	0.0370105	0.0419263	0	0	0	0	0	0	0	0	0	0.00882143	0.0158075	0	0	0	0	0.033704	0.0589697
Actn4	1	complement(84182788..84251847)	ENSRNOG00000020433	0.509842	-1.36312	0.224416	0.893507	1.68532	1.36572	2.18456	1.34732	1.93618	0.989858	1.57224	0.65332	1.50497	0.716321	1.48787	0.256481	0.56309	1.10823	0.737337	1.5605	0.805314	2.02336	0.339062	0.789942	0.451954	1.03518	0.637006	1.5627
Eif3k	1	complement(84259673..84270302)	ENSRNOG00000020495	1.48051	1.31696	0.120439	2.78565	3.34861	2.63361	2.68476	3.55719	3.25789	4.35923	4.41274	2.44833	3.59439	2.43186	3.21922	1.46387	3.21386	4.03118	3.42053	4.61364	2.99119	4.78967	2.74193	4.07124	3.17483	4.63444	2.91368	4.55541
Map4k1	1	84271069..84292493	ENSRNOG00000020505	0.181848	-1.48713	0.392485	0.342847	0.440607	0.412132	0.449162	0.497323	0.486945	0.387415	0.419263	0.111713	0.175336	0.382304	0.541045	0.21645	0.475204	0.637231	0.263488	0.379947	0.203148	0.347765	0.124409	0.197486	0.224511	0.35037	0.185221	0.309591
Ryr1	1	complement(84292578..84423812)	ENSRNOG00000020557	0.00608831	-1.41086	0.876798	0.014006	0.0991365	0.0102039	0.0612493	0.0128995	0.0695635	0.0175852	0.104816	0.0185929	0.160725	0.0138826	0.108209	0.00170868	0.00375132	0.0277057	0.0102515	0.0814172	0.00335314	0.031615	0.00173757	0.0151912	0.0222346	0.191111	0.00320283	0.0294848
Rasgrp4	1	84433064..84451896	ENSRNOG00000033744	0.250079	-2.47708	0.0208774	0.17411	0.198273	0.877351	0.847282	0.641419	0.556508	0.56837	0.545042	0.189107	0.263004	0.409868	0.513993	0.116824	0.256482	0.304762	0.148676	0.189973	0.114629	0.173882	0.194399	0.273442	0.17275	0.238889	0.119444	0.176909
Fam98c	1	complement(84452814..84456385)	ENSRNOG00000024036	0.0663021	-5.29998	0.0914325	0.0631371	0.0440607	0	0	0.109029	0.0579696	0.267542	0.157224	0.0685752	0.0584453	0.140807	0.108209	0.121314	0.266339	0.19394	0.103977	0.0814172	0.0170049	0.0158075	0.0352472	0.0303824	0.0375863	0.0318518	0	0
Spred3	1	complement(84459314..84470249)	ENSRNOG00000051915	0.00737773	-1.70906	0.838517	0.00569042	0.0110152	0.0186556	0.0306247	0.0235838	0.0347818	0.00643013	0.0104816	0	0	0.0126906	0.0270522	0.00624788	0.0137169	0.0277057	0.037485	0.0814172	0	0	0	0	0.0271006	0.0637036	0.00585566	0.0147424
Ggn	1	84470508..84474114	ENSRNOG00000023931	0.0135733	-3.86915	0.429356	0.0364584	0.0440607	0.059763	0.0612493	0.0251835	0.0231878	0	0	0.0197993	0.0292227	0	0	0	0	0	0	0	0	0	0.0101767	0.0151912	0.0108521	0.0159259	0.0187586	0.0294848
Psmd8	1	complement(84474378..84481209)	ENSRNOG00000037580	5.60159	1.54838	1.05621e-05	10.9529	7.63351	12.0558	7.12534	10.2841	5.46074	10.6265	6.23654	10.2312	8.70835	12.7774	9.80644	5.61382	12.3249	8.96279	12.2334	9.56652	11.5615	10.7333	11.4528	9.85909	11.7235	9.92184	11.5637	10.4819
Catsperg	1	complement(84488730..84519559)	ENSRNOG00000060693	0.0201703	-1.6049	0.672913	0.030489	0.0771062	0.0571175	0.122499	0.0421203	0.0811574	0.0344523	0.0733711	0.0567686	0.175336	0.0534252	0.148787	0.0215202	0.0472464	0.124676	0.0191279	0.0542781	0.0516162	0.173882	0.0194524	0.0607648	0.0155575	0.0477777	0.00896408	0.0294848
Kcnk6	1	complement(84525590..84534677)	ENSRNOG00000020598	0.0235225	-8.75865	0.0966793	0.00977918	0.0110152	0.0748072	0.0714576	0.108079	0.0927514	0.0221008	0.0209632	0.0106215	0.0146113	0.0109046	0.0135261	0.0107372	0.023573	0.0277057	0.0214731	0.0271391	0	0	0	0	0	0	0.0100631	0.0147424
Yif1b	1	84539722..84549904	ENSRNOG00000055286	0.0329828	1.96606	0.612173	0.0526874	0.0330455	0.0383847	0.0204164	0.0242624	0.0115939	0.0793818	0.0419263	0.0190752	0.0146113	0.058751	0.0405784	0.0385659	0.0846695	0.0554114	0.0385636	0.0271391	0.0378411	0.031615	0.0784359	0.0607648	0.0836412	0.0637036	0.0722897	0.0589697
gene:ENSRNOG00000056651	1	complement(84549831..84550664)	ENSRNOG00000056651	0	#N/A	#N/A	0	0	0	0	0	0	0	0	0	0	0	0	0	0	0	0	0	0	0	0	0	0	0	0	0
Spint2	1	complement(84558166..84580616)	ENSRNOG00000020636	0.127385	-7.73532	0.00108944	0.179285	0.121167	0.267169	0.153123	0.450329	0.231878	0.257843	0.146742	0.0177025	0.0146113	0.163569	0.121735	0.0357906	0.0785765	0.0554114	0.0715769	0.0542781	0	0	0.0181979	0.0151912	0.0194055	0.0159259	0.0503157	0.0442273
Ppp1r14a	1	84586627..84590671	ENSRNOG00000020676	0	#N/A	#N/A	0	0	0	0	0	0	0	0	0	0	0	0	0	0	0	0	0	0	0	0	0	0	0	0	0
Dpf1	1	84602336..84615950	ENSRNOG00000020687	0.008197	2.87832	0.648188	0.00985141	0.0110152	0	0	0.0544386	0.0463757	0.011132	0.0104816	0	0	0	0	0	0	0	0.0216317	0.0271391	0.0318397	0.0474225	0.0109994	0.0151912	0.0117293	0.0159259	0.0101375	0.0147424
Sipa1l3	1	complement(84618719..84703802)	ENSRNOG00000020703	0.0400767	1.64043	0.489312	0.0390266	0.132182	0.0213243	0.0612493	0.130295	0.336224	0.0992245	0.283003	0.0741791	0.306838	0.0979157	0.365205	0.0285666	0.0627165	0.221645	0.114259	0.434225	0.073578	0.331957	0.0871486	0.364589	0.0387217	0.159259	0.0301199	0.132682
gene:ENSRNOG00000066678	1	84833447..84837066	ENSRNOG00000066678	0.000925984	-2.33703	#N/A	0	0	0.00827372	0.0102082	0	0	0	0	0	0	0	0	0	0	0	0	0	0	0	0	0	0	0	0	0
gene:ENSRNOG00000066718	1	84844325..84845332	ENSRNOG00000066718	0.00295428	3.78869	#N/A	0	0	0	0	0	0	0	0	0.0258688	0.0146113	0	0	0	0	0	0	0	0	0	0	0	0	0	0	0
AABR07002783.1	1	84871909..84892429	ENSRNOG00000054618	0.0015875	-2.12143	#N/A	0.00398339	0.0110152	0	0	0.00550302	0.0115939	0	0	0.00432649	0.0146113	0	0	0.00437362	0.00960206	0.0277057	0	0	0	0	0	0	0.00474272	0.0159259	0	0
AABR07002782.1	1	84898135..84901405	ENSRNOG00000054568	0.00095142	3.28442	#N/A	0	0	0	0	0	0	0.00842507	0.0104816	0	0	0	0	0	0	0	0	0	0	0	0	0	0	0	0.00767237	0.0147424
gene:ENSRNOG00000065238	1	84901758..84903623	ENSRNOG00000065238	0	#N/A	#N/A	0	0	0	0	0	0	0	0	0	0	0	0	0	0	0	0	0	0	0	0	0	0	0	0	0
gene:ENSRNOG00000066033	1	84919729..84921288	ENSRNOG00000066033	0.00891081	10.0605	#N/A	0	0	0	0	0.0425214	0.0231878	0	0	0	0	0	0	0	0	0	0	0	0	0	0	0	0.0732933	0.0637036	0	0
gene:ENSRNOG00000070886	1	84971839..84972955	ENSRNOG00000070886	0.291986	1.52263	0.746616	0.601809	0.308425	0.399294	0.17354	0.831395	0.32463	0.801475	0.345892	0.770366	0.482174	0	0	0.247787	0.544004	0.29091	0	0	0.208397	0.142267	0.479955	0.303824	0.486216	0.302592	0.641402	0.42753
Zfp84_1	1	84987377..85002370	ENSRNOG00000029043	0.0286692	-7.58315	0.00200252	0.0263575	0.0771062	0.0987552	0.244997	0.0832289	0.185503	0.0510578	0.125779	0.0204483	0.0730567	0.0209935	0.0676306	0.0165369	0.0363059	0.110823	0.0330718	0.108556	0.00811306	0.031615	0.0126124	0.0455736	0	0	0	0
AABR07002868.1	1	85004920..85015478	ENSRNOG00000055519	0.00898876	4.35366	0.297045	0.00866398	0.0110152	0.00946805	0.0102082	0	0	0	0	0.0282307	0.043834	0.0193222	0.0270522	0.0142691	0.0313271	0.0415585	0	0	0	0	0.0193471	0.0303824	0	0	0	0
gene:ENSRNOG00000066969	1	85038911..85052143	ENSRNOG00000066969	0.00223122	-3.88526	#N/A	0	0	0	0	0.0208465	0.0231878	0	0	0	0	0	0	0	0	0	0	0	0	0	0	0	0	0	0	0
AABR07002870.2	1	complement(85071905..85082919)	ENSRNOG00000056062	0.0120868	1.18932	0.96603	0.00724001	0.0110152	0.0474716	0.0612493	0.0300061	0.0347818	0.0245435	0.0314447	0.0393181	0.0730567	0	0	0.0158986	0.0349045	0.0554114	0.0238464	0.0407086	0.00779989	0.0158075	0.0161673	0.0303824	0.0172403	0.0318518	0.029801	0.0589697
Zfp420	1	85093085..85106693	ENSRNOG00000037556	0.0107226	-26.8863	0.0477657	0.0117226	0.0220303	0	0	0	0	0.0397393	0.0628895	0.0254646	0.0584453	0.0130717	0.0270522	0.0193065	0.0423864	0.083117	0.0128702	0.0271391	0	0	0	0	0	0	0	0
Zfp27	1	complement(85117483..85130178)	ENSRNOG00000070848	0.0069153	-15.8114	0.183697	0	0	0.0221338	0.0306247	0.0373079	0.0463757	0	0	0.0293315	0.0584453	0.0150567	0.0270522	0.00741277	0.0162744	0.0277057	0	0	0	0	0	0	0	0	0	0
gene:ENSRNOG00000020774	1	85132520..85143679	ENSRNOG00000020774	0.0075321	-1.90934	0.853593	0	0	0.015781	0.0204164	0.0199499	0.0231878	0.0326361	0.0419263	0	0	0.0483083	0.0811567	0	0	0	0.00792728	0.0135695	0	0	0.00806179	0.0151912	0.0171936	0.0318518	0	0
Zfp74	1	complement(85158980..85183522)	ENSRNOG00000069539	0.0102347	4.2579	0.375963	0.0142819	0.0220303	0.00780368	0.0102082	0	0	0	0	0.0387801	0.0730567	0.00796278	0.0135261	0.0196013	0.0430336	0.0692642	0	0	0.0153863	0.031615	0	0	0	0	0.0220449	0.0442273
Zfp84_2	1	85207579..85257505	ENSRNOG00000046652	0.0014213	1.99355	0.863261	0	0	0.00779209	0.0204164	0	0	0	0	0	0	0.00795096	0.0270522	0	0	0	0.0039142	0.0135695	0	0	0.0119418	0.0455736	0	0	0	0
Zfp14	1	complement(85268643..85285759)	ENSRNOG00000030932	0.0147706	-1.46525	0.813064	0.0292467	0.0881213	0.0599268	0.153123	0.0353536	0.0811574	0.00826214	0.0209632	0.0277951	0.102279	0.0203829	0.0676306	0.0100349	0.0220312	0.0692642	0.0280961	0.0949867	0.00393854	0.0158075	0.00816369	0.0303824	0.0348218	0.127407	0.015048	0.0589697
Zfp82	1	complement(85293220..85311318)	ENSRNOG00000052023	0.00505044	-1.97726	0.837424	0.0140479	0.0220303	0.0307033	0.0408329	0	0	0	0	0.0152579	0.0292227	0	0	0	0	0	0	0	0	0	0	0	0.0167258	0.0318518	0	0
gene:ENSRNOG00000068709	1	85312396..85314369	ENSRNOG00000068709	0.0246592	2.58515	0.504558	0.0135945	0.0110152	0.103993	0.0714576	0.0751228	0.0463757	0.0307234	0.0209632	0	0	0	0	0.0149263	0.0327699	0.0277057	0.0298507	0.0271391	0.0439373	0.0474225	0.0455359	0.0455736	0.0161859	0.0159259	0.0419678	0.0442273
Zfp566	1	complement(85318452..85333161)	ENSRNOG00000048138	0.0231736	2.00881	0.746616	0.12317	0.132182	0.0224335	0.0204164	0.0283597	0.0231878	0.0115984	0.0104816	0.0222965	0.0292227	0	0	0.0338091	0.0742261	0.083117	0.011269	0.0135695	0	0	0.0802216	0.106338	0.0366623	0.0477777	0.0739355	0.103197
gene:ENSRNOG00000070884	1	complement(85323022..85323143)	ENSRNOG00000070884	0	#N/A	#N/A	0	0	0	0	0	0	0	0	0	0	0	0	0	0	0	0	0	0	0	0	0	0	0	0	0
Zfp260	1	85336618..85350067	ENSRNOG00000020762	0.0525322	-1.61557	0.43754	0.102022	0.275379	0.160546	0.367496	0.112754	0.231878	0.0968389	0.220113	0.0930801	0.306838	0.0637077	0.189366	0.0403261	0.0885338	0.249351	0.0492844	0.149265	0.0307753	0.110652	0.0546771	0.182294	0.0340117	0.111481	0.075589	0.265364
Zfp382	1	85377484..85399667	ENSRNOG00000020777	0.0703756	1.36204	0.72365	0.249532	0.572789	0.110125	0.214373	0.139217	0.243472	0.13014	0.251558	0.156361	0.43834	0.0267548	0.0676306	0.0421504	0.0925391	0.221645	0.168591	0.434225	0.118905	0.363572	0.139305	0.394971	0.119982	0.334444	0.162955	0.4865
gene:ENSRNOG00000067450	1	complement(85409373..85436275)	ENSRNOG00000067450	0.0752843	-1.26095	0.782303	0.190131	0.407561	0.263932	0.479786	0.120684	0.197097	0.0987132	0.178187	0.0725566	0.189947	0.120331	0.284049	0.0620629	0.136256	0.304762	0.107193	0.257821	0.0719686	0.205497	0.109012	0.288633	0.116246	0.302592	0.0740304	0.206394
gene:ENSRNOG00000064421	1	85413938..85414801	ENSRNOG00000064421	0.0207108	-6.47187	#N/A	0	0	0	0	0	0	0.118986	0.0209632	0	0	0	0	0.0289033	0.0634557	0.0138528	0.115606	0.0271391	0	0	0	0	0	0	0	0
Cox7a1	1	85441871..85445151	ENSRNOG00000050015	0.0186013	23.4603	0.12721	0	0	0	0	0.0993016	0.0579696	0.064979	0.0419263	0	0	0	0	0	0	0	0	0	0.123901	0.12646	0.0321023	0.0303824	0	0	0	0
Capns1	1	complement(85444608..85454795)	ENSRNOG00000067065	7.76828	1.35736	0.0230681	18.2018	12.5353	17.2168	10.0551	16.0199	8.40559	17.9653	10.4187	17.7197	14.9036	19.1908	14.5541	6.89289	15.133	10.8745	15.6288	12.0769	17.1453	15.7285	17.5905	14.9633	16.187	13.537	13.3977	12.0003
U2_5	1	85460314..85460452	ENSRNOG00000062533	0	#N/A	#N/A	0	0	0	0	0	0	0	0	0	0	0	0	0	0	0	0	0	0	0	0	0	0	0	0	0
U6_27	1	complement(85468325..85468431)	ENSRNOG00000063644	0	#N/A	#N/A	0	0	0	0	0	0	0	0	0	0	0	0	0	0	0	0	0	0	0	0	0	0	0	0	0
Tbcb	1	complement(85477640..85483488)	ENSRNOG00000020781	0.037275	-2.50251	0.568302	0.133008	0.066091	0.096901	0.0408329	0	0	0.100198	0.0419263	0	0	0	0	0.0243396	0.0534364	0.0277057	0.0486763	0.0271391	0.0477644	0.031615	0	0	0.0527874	0.0318518	0	0
Polr2i	1	85483515..85484952	ENSRNOG00000020799	0.0430034	-4.48473	0.339557	0	0	0.258993	0.102082	0.130964	0.0463757	0	0	0	0	0.0528546	0.0270522	0	0	0	0	0	0	0	0	0	0.0564351	0.0318518	0	0
Ovol3	1	complement(85484956..85488592)	ENSRNOG00000062751	0.00154235	-2.77653	#N/A	0	0	0	0	0	0	0.013743	0.0104816	0	0	0.0135617	0.0135261	0	0	0	0	0	0	0	0	0	0	0	0	0
NEWGENE_1306714	1	complement(85491533..85530637)	ENSRNOG00000020807	0.162213	1.11035	0.896825	0.384995	0.859183	0.34521	0.653326	0.381854	0.64926	0.345802	0.649858	0.246604	0.672121	0.412791	1.01446	0.0921293	0.202265	0.470996	0.254695	0.637768	0.218018	0.648107	0.231462	0.63803	0.32322	0.875925	0.325066	0.943515
gene:ENSRNOG00000070097	1	85530950..85543455	ENSRNOG00000070097	0	#N/A	#N/A	0	0	0	0	0	0	0	0	0	0	0	0	0	0	0	0	0	0	0	0	0	0	0	0	0
Clip3	1	85547206..85563184	ENSRNOG00000050104	0.00251702	-5.04661	#N/A	0.0141598	0.0220303	0	0	0	0	0.00800021	0.0104816	0	0	0	0	0	0	0	0.00777299	0.0135695	0	0	0	0	0	0	0	0
Alkbh6	1	85563592..85568973	ENSRNOG00000025216	0.0182576	3.81941	0.538236	0.0413929	0.0220303	0	0	0	0	0	0	0.0449582	0.0292227	0.115392	0.0676306	0	0	0	0	0	0	0	0.0231082	0.0151912	0.0492834	0.0318518	0	0
Syne4	1	85569545..85573760	ENSRNOG00000049277	0	#N/A	#N/A	0	0	0	0	0	0	0	0	0	0	0	0	0	0	0	0	0	0	0	0	0	0	0	0	0
Sdhaf1_1	1	complement(85576041..85577366)	ENSRNOG00000047045	0.0632749	-8.03519	0.0170252	0.144844	0.0881213	0.158286	0.0816658	0.10005	0.0463757	0.163673	0.0838526	0.0393299	0.0292227	0.0807568	0.0541045	0.0596376	0.130931	0.083117	0.159024	0.108556	0.0390112	0.031615	0	0	0	0	0	0
Sdhaf1_2	1	85576626..85577203	ENSRNOG00000037541	0	#N/A	#N/A	0	0	0	0	0	0	0	0	0	0	0	0	0	0	0	0	0	0	0	0	0	0	0	0	0
Lrfn3	1	complement(85616868..85623725)	ENSRNOG00000020839	0.0071324	-10.137	#N/A	0.0509289	0.0550758	0	0	0	0	0.0115099	0.0104816	0	0	0	0	0	0	0	0	0	0	0	0	0	0	0	0	0
U2_6	1	complement(85618110..85618290)	ENSRNOG00000057115	0	#N/A	#N/A	0	0	0	0	0	0	0	0	0	0	0	0	0	0	0	0	0	0	0	0	0	0	0	0	0
Tyrobp	1	85672994..85676848	ENSRNOG00000020845	5.07237	-31.3061	0	8.03288	1.94968	13.7875	2.83789	13.1037	2.42313	10.8207	2.21161	0.690095	0.204559	3.74489	1.00093	1.99318	4.37593	1.10823	2.98959	0.814172	0.195572	0.06323	0.304032	0.0911472	0.378243	0.111481	0.0934027	0.0294848
Hcst	1	complement(85676979..85679012)	ENSRNOG00000020849	0.136315	-43.6643	6.84458e-05	0.144408	0.0440607	0.473431	0.122499	0.199499	0.0463757	0.407951	0.104816	0	0	0	0	0.0198194	0.0435125	0.0138528	0	0	0	0	0	0	0	0	0	0
Nfkbid	1	85680861..85690447	ENSRNOG00000025111	0.043615	-14.3374	0.0218289	0	0	0.16726	0.142915	0.181239	0.139127	0.0494148	0.0419263	0.0237484	0.0292227	0.0243815	0.0270522	0.0120036	0.0263532	0.0277057	0.0240056	0.0271391	0	0	0	0	0.0130166	0.0159259	0	0
Aplp1	1	complement(85696882..85707155)	ENSRNOG00000020851	0	#N/A	#N/A	0	0	0	0	0	0	0	0	0	0	0	0	0	0	0	0	0	0	0	0	0	0	0	0	0
Kirrel2	1	complement(85708793..85718670)	ENSRNOG00000020864	0.000753205	3.78862	#N/A	0	0	0	0	0	0	0	0	0	0	0	0	0	0	0	0.00645718	0.0135695	0	0	0	0	0	0	0	0
Nphs1	1	85720812..85749078	ENSRNOG00000020873	0.0032408	3.6869	0.465976	0.00418402	0.0110152	0.00457232	0.0102082	0	0	0	0	0.00454439	0.0146113	0.00466554	0.0135261	0.00229695	0.00504284	0.0138528	0	0	0.0180303	0.06323	0.00467157	0.0151912	0	0	0.00430551	0.0147424
Prodh2	1	85753644..85767162	ENSRNOG00000057578	0.00247206	-2.77654	#N/A	0	0	0	0	0.0230966	0.0115939	0	0	0	0	0	0	0.00917821	0.0201503	0.0138528	0	0	0	0	0	0	0	0	0	0
Arhgap33	1	complement(85776108..85789678)	ENSRNOG00000024677	0.0484143	1.37699	0.74592	0.0156812	0.0330455	0.154228	0.275622	0.115538	0.185503	0.129944	0.230595	0.119223	0.306838	0.139887	0.324627	0.0487826	0.1071	0.235498	0.0573878	0.135695	0.0506814	0.142267	0.0350169	0.0911472	0.0560112	0.143333	0.129092	0.353818
Proser3	1	complement(85793358..85805909)	ENSRNOG00000024625	0.462283	1.14393	0.675352	0.923123	1.52009	0.891832	1.2454	1.20136	1.50721	1.14895	1.5932	0.835528	1.6803	0.775751	1.40672	0.337852	0.741737	1.27446	0.785825	1.45194	0.763898	1.67559	0.888785	1.80775	0.724764	1.44926	0.791607	1.69538
Hspb6	1	85806146..85809071	ENSRNOG00000020922	0.0230713	1.20332	0.977139	0.0541023	0.0440607	0.0886849	0.0612493	0	0	0.0611351	0.0419263	0	0	0.0603287	0.0541045	0.0371265	0.0815093	0.0692642	0.0593988	0.0542781	0	0	0.09061	0.0911472	0	0	0.0556733	0.0589697
Lin37	1	complement(85809074..85812991)	ENSRNOG00000020929	0.706418	1.14563	0.887922	1.42878	0.727001	1.56138	0.673743	2.21311	0.85795	1.17419	0.503116	0.752411	0.467563	1.37596	0.770989	0.677416	1.48723	0.789612	1.04577	0.597059	1.28273	0.869412	1.7403	1.09377	1.08255	0.668888	0.579198	0.383303
Psenen	1	complement(85814905..85816192)	ENSRNOG00000020941	70.8165	1.41715	1.57882e-06	121.152	34.7969	156.536	38.1277	178.973	39.1643	157.615	38.1215	123.839	43.4395	145.273	45.9482	70.9736	155.819	46.6979	132.675	42.7576	129.033	49.3668	150.984	53.5642	164.885	57.5085	140.377	52.4388
U2af1l4	1	85815101..85818462	ENSRNOG00000024497	0.556164	1.89237	0.0817842	0.827087	0.407561	0.659563	0.275622	1.29702	0.486945	0.808305	0.335411	0.922605	0.555231	1.47065	0.798041	0.441784	0.969915	0.498702	0.809889	0.447795	0.481647	0.31615	1.79701	1.09377	1.35736	0.812221	0.966118	0.619182
Igflr1	1	85816326..85821030	ENSRNOG00000020957	0.0190087	-24.5529	0.119918	0	0	0.136259	0.11229	0	0	0	0	0	0	0.0631985	0.0676306	0.0124456	0.0273237	0.0277057	0.0746691	0.0814172	0	0	0	0	0	0	0	0
Kmt2b	1	complement(85821753..85841326)	ENSRNOG00000055525	0.0687354	-2.76174	0.000142706	0.0871331	0.352485	0.130927	0.449162	0.229462	0.707229	0.175381	0.59745	0.0975955	0.482174	0.127524	0.568097	0.0582983	0.127991	0.540261	0.107621	0.488503	0.0440021	0.237112	0.0273618	0.136721	0.0324196	0.159259	0.0420296	0.221136
Mir3569	1	85841616..85841691	ENSRNOG00000050364	0	#N/A	#N/A	0	0	0	0	0	0	0	0	0	0	0	0	0	0	0	0	0	0	0	0	0	0	0	0	0
Zbtb32	1	complement(85841931..85844236)	ENSRNOG00000042465	0.0579292	1.50832	0.743623	0.0820315	0.066091	0.149407	0.102082	0.151101	0.0927514	0.0617966	0.0419263	0.089097	0.087668	0.243926	0.216418	0.0450338	0.0988695	0.083117	0.0750518	0.0678477	0.088375	0.094845	0.122121	0.12153	0.0651125	0.0637036	0.0703446	0.0737121
Upk1a	1	complement(85859671..85870354)	ENSRNOG00000024331	0.0121122	16.3949	0.100202	0	0	0	0	0	0	0	0	0.0338426	0.0292227	0.0173724	0.0135261	0.0171056	0.0375546	0.0277057	0.0171046	0.0135695	0.0167842	0.0158075	0	0	0	0	0.0160318	0.0147424
Cox6b1	1	complement(85875109..85884001)	ENSRNOG00000024309	68.307	1.16954	0.339927	109.743	25.1256	159.939	31.0534	169.489	29.5645	176.69	34.0651	101.324	28.3314	107.513	27.1063	54.278	119.165	28.4676	102.528	26.3385	93.3503	28.4693	108.404	30.6558	122.071	33.9381	120.406	35.8536
Etv2	1	complement(85890559..85893431)	ENSRNOG00000024288	0.00247314	4.1628	#N/A	0	0	0	0	0	0	0	0	0	0	0	0	0	0	0	0	0	0	0	0.0207794	0.0151912	0	0	0	0
Rbm42	1	complement(85898625..85908573)	ENSRNOG00000024278	4.24263	1.37023	5.68607e-05	8.23618	6.34474	9.20368	6.01264	10.7263	6.2955	9.12908	5.92209	7.78079	7.32028	9.98128	8.46735	4.56861	10.0302	8.06235	9.23086	7.97888	7.42504	7.61921	8.89258	8.4615	9.56785	8.95036	8.59305	8.60957
Haus5	1	complement(85912374..85923337)	ENSRNOG00000024266	0.0368808	-1.58283	0.810973	0.131972	0.132182	0.0240366	0.0204164	0.151932	0.115939	0.0248545	0.0209632	0.0477796	0.0584453	0.0981067	0.108209	0.0664127	0.145806	0.152381	0.0241486	0.0271391	0.0710886	0.094845	0.0245584	0.0303824	0.0261882	0.0318518	0.045268	0.0589697
gene:ENSRNOG00000037485	1	85949096..85949889	ENSRNOG00000037485	0	#N/A	#N/A	0	0	0	0	0	0	0	0	0	0	0	0	0	0	0	0	0	0	0	0	0	0	0	0	0
Atp4a	1	85961708..85974844	ENSRNOG00000020985	0.00190516	6.96121	#N/A	0	0	0	0	0	0	0	0	0	0	0	0	0.00762064	0.0167307	0.0277057	0	0	0.00747743	0.0158075	0	0	0.00826377	0.0159259	0	0
Tmem147	1	complement(85977025..85978868)	ENSRNOG00000021006	0.00870507	-1.40224	0.966059	0	0	0.0383567	0.0204164	0	0	0.0396619	0.0209632	0	0	0.0391387	0.0270522	0	0	0	0	0	0	0	0	0	0	0	0.0361184	0.0294848
Gapdhs	1	complement(85979098..85993640)	ENSRNOG00000021009	0.0134025	3.31988	0.52696	0.0145591	0.0110152	0.0159102	0.0102082	0.0201132	0.0115939	0.0329032	0.0209632	0	0	0	0	0.00799266	0.0175475	0.0138528	0.0159844	0.0135695	0.0156849	0.0158075	0.0812779	0.075956	0	0	0.0149818	0.0147424
Sbsn	1	86001567..86006034	ENSRNOG00000021015	0.00323746	-3.88526	#N/A	0	0	0	0	0.0302478	0.0231878	0	0	0	0	0	0	0	0	0	0	0	0	0	0	0	0	0	0	0
Dmkn	1	86014188..86030006	ENSRNOG00000055934	0	#N/A	#N/A	0	0	0	0	0	0	0	0	0	0	0	0	0	0	0	0	0	0	0	0	0	0	0	0	0
gene:ENSRNOG00000062262	1	86038437..86041455	ENSRNOG00000062262	0	#N/A	#N/A	0	0	0	0	0	0	0	0	0	0	0	0	0	0	0	0	0	0	0	0	0	0	0	0	0
gene:ENSRNOG00000002340	1	complement(86062666..86062953)	ENSRNOG00000002340	0.0107133	3.28448	#N/A	0	0	0	0	0	0	0.0941969	0.0104816	0	0	0	0	0	0	0	0	0	0.089807	0.0158075	0	0	0	0	0	0
Ffar2	1	complement(86072184..86075033)	ENSRNOG00000021021	0.00649027	-6.90058	#N/A	0	0	0	0	0	0	0.0583413	0.0419263	0	0	0	0	0	0	0	0	0	0	0	0	0	0	0	0	0
gene:ENSRNOG00000063599	1	complement(86082052..86084878)	ENSRNOG00000063599	0.20038	2.22258	0.317012	0.267746	0.066091	0.390126	0.0816658	0.184945	0.0347818	0.201701	0.0419263	0.145404	0.043834	0.2488	0.0676306	0.171486	0.376488	0.0969699	0.489929	0.135695	0.192301	0.06323	0.498243	0.151912	0.6907	0.207037	0.275521	0.0884545
Ffar3	1	complement(86104920..86106849)	ENSRNOG00000037467	0	#N/A	#N/A	0	0	0	0	0	0	0	0	0	0	0	0	0	0	0	0	0	0	0	0	0	0	0	0	0
Ffar1	1	complement(86111368..86112272)	ENSRNOG00000024009	0	#N/A	#N/A	0	0	0	0	0	0	0	0	0	0	0	0	0	0	0	0	0	0	0	0	0	0	0	0	0
Cd22	1	complement(86117459..86132322)	ENSRNOG00000024000	0.165833	-32.7015	0	0.175335	0.297409	0.0993517	0.142915	0.197368	0.255066	0.198127	0.283003	0.317395	0.65751	0.40551	0.757463	0.117646	0.258286	0.457144	0.463425	0.88202	0.00699606	0.0158075	0	0	0.0154635	0.0318518	0.0133649	0.0294848
Mag	1	complement(86148228..86163656)	ENSRNOG00000021023	0.00132188	1.40538	#N/A	0.00913195	0.0110152	0	0	0	0	0	0	0.0099185	0.0146113	0	0	0	0	0	0	0	0	0	0	0	0.0108727	0.0159259	0	0
Hamp	1	complement(86170901..86172891)	ENSRNOG00000021029	0	#N/A	#N/A	0	0	0	0	0	0	0	0	0	0	0	0	0	0	0	0	0	0	0	0	0	0	0	0	0
Usf2	1	complement(86174703..86185617)	ENSRNOG00000053725	1.32398	1.45079	0.00856747	2.05782	1.78446	2.74853	2.02123	2.66738	1.76228	3.02866	2.21161	3.38019	3.57978	3.05953	2.92164	1.13668	2.49552	2.25801	2.62187	2.55107	2.40854	2.78212	3.14858	3.37245	2.35934	2.48444	2.09143	2.35879
Lsr	1	complement(86186431..86201952)	ENSRNOG00000021053	0.00551935	-6.83953	#N/A	0	0	0.0493157	0.0408329	0	0	0	0	0	0	0	0	0	0	0	0	0	0	0	0	0	0	0	0.0116095	0.0147424
Fam187b	1	86205218..86219917	ENSRNOG00000021060	0.00151031	4.16284	#N/A	0	0	0	0	0	0	0	0	0	0	0	0	0	0	0	0	0	0	0	0	0	0.0124226	0.0159259	0	0
Fxyd5	1	complement(86267406..86277519)	ENSRNOG00000021062	0.220611	-16.0728	5.97359e-09	0.298741	0.242334	0.504538	0.34708	0.750378	0.463757	0.444985	0.303966	0.0589949	0.0584453	0.121135	0.108209	0.0820017	0.18003	0.152381	0.19381	0.176404	0	0	0.0606458	0.0607648	0.0161676	0.0159259	0	0
Fxyd7	1	complement(86277678..86286954)	ENSRNOG00000021067	0	#N/A	#N/A	0	0	0	0	0	0	0	0	0	0	0	0	0	0	0	0	0	0	0	0	0	0	0	0	0
Fxyd1	1	complement(86287165..86291278)	ENSRNOG00000021079	0	#N/A	#N/A	0	0	0	0	0	0	0	0	0	0	0	0	0	0	0	0	0	0	0	0	0	0	0	0	0
Lgi4	1	86295074..86304874	ENSRNOG00000021087	0	#N/A	#N/A	0	0	0	0	0	0	0	0	0	0	0	0	0	0	0	0	0	0	0	0	0	0	0	0	0
Hpn	1	complement(86337087..86352811)	ENSRNOG00000021097	0.0202937	-1.71738	0.852655	0.0248015	0.0220303	0.0813098	0.0612493	0.0342631	0.0231878	0.0420383	0.0314447	0	0	0	0	0.0408468	0.0896771	0.083117	0.0272295	0.0271391	0	0	0.0276916	0.0303824	0.0295293	0.0318518	0.0127609	0.0147424
Scn1b	1	complement(86353917..86363739)	ENSRNOG00000021102	0.00780391	-8.34385	0.437844	0.0306418	0.0220303	0	0	0	0	0.0173125	0.0104816	0.0499216	0.043834	0	0	0.00841091	0.0184657	0.0138528	0	0	0	0	0	0	0	0	0	0
Gramd1a	1	complement(86367001..86393336)	ENSRNOG00000021106	0.162449	-2.59172	0.00267961	0.266754	0.396546	0.412973	0.520619	0.399229	0.452163	0.385161	0.482153	0.265586	0.482174	0.223091	0.365205	0.203394	0.44654	0.692642	0.211516	0.352808	0.0319314	0.06323	0.140646	0.25825	0.158802	0.286666	0.061	0.117939
RGD1561430	1	complement(86439099..86442415)	ENSRNOG00000069798	0	#N/A	#N/A	0	0	0	0	0	0	0	0	0	0	0	0	0	0	0	0	0	0	0	0	0	0	0	0	0
RGD1563307_1	1	complement(86449044..86453811)	ENSRNOG00000069776	0.00395908	1.96276	0.889789	0	0	0	0	0.0283719	0.0231878	0	0	0.022306	0.0292227	0	0	0	0	0	0	0	0.0331879	0.0474225	0	0	0	0	0	0
Scgb1b24	1	complement(86521226..86522514)	ENSRNOG00000064903	0	#N/A	#N/A	0	0	0	0	0	0	0	0	0	0	0	0	0	0	0	0	0	0	0	0	0	0	0	0	0
Scgb2b2	1	86528035..86530000	ENSRNOG00000023367	0	#N/A	#N/A	0	0	0	0	0	0	0	0	0	0	0	0	0	0	0	0	0	0	0	0	0	0	0	0	0
Scgb2b24	1	complement(86581504..86582416)	ENSRNOG00000023314	0	#N/A	#N/A	0	0	0	0	0	0	0	0	0	0	0	0	0	0	0	0	0	0	0	0	0	0	0	0	0
Apbh	1	86588137..86589425	ENSRNOG00000069356	0	#N/A	#N/A	0	0	0	0	0	0	0	0	0	0	0	0	0	0	0	0	0	0	0	0	0	0	0	0	0
gene:ENSRNOG00000063830	1	complement(86708099..86709522)	ENSRNOG00000063830	0	#N/A	#N/A	0	0	0	0	0	0	0	0	0	0	0	0	0	0	0	0	0	0	0	0	0	0	0	0	0
Scgb1b30	1	86717495..86718776	ENSRNOG00000062949	0	#N/A	#N/A	0	0	0	0	0	0	0	0	0	0	0	0	0	0	0	0	0	0	0	0	0	0	0	0	0
Wtip	1	complement(86731265..86765014)	ENSRNOG00000023296	0.0158852	-4.95376	0.235966	0.024056	0.0220303	0.0131443	0.0102082	0.0664664	0.0463757	0.0407746	0.0314447	0	0	0.0134123	0.0135261	0.00660316	0.0144969	0.0138528	0	0	0	0	0.0134296	0.0151912	0	0	0	0
AABR07002945.4	1	complement(86758702..86758828)	ENSRNOG00000061556	0	#N/A	#N/A	0	0	0	0	0	0	0	0	0	0	0	0	0	0	0	0	0	0	0	0	0	0	0	0	0
Uba2	1	complement(86775244..86802682)	ENSRNOG00000021113	0.442174	-1.22194	0.592066	1.08731	1.3769	1.1502	1.23519	0.913287	0.881138	0.815827	0.869971	0.434596	0.672121	0.70807	0.987407	0.329498	0.723395	0.955846	0.668505	0.949867	0.599755	1.01168	0.582727	0.911472	0.34177	0.525555	0.689234	1.13517
Pdcd2l	1	complement(86810292..86822554)	ENSRNOG00000021119	0.0381675	-3.31905	0.298071	0.0766413	0.0440607	0.125631	0.0612493	0.0529397	0.0231878	0.0866041	0.0419263	0.0624319	0.043834	0	0	0.0105187	0.0230932	0.0138528	0	0	0	0	0.021393	0.0151912	0	0	0.0394334	0.0294848
Gpi	1	complement(86828216..86856086)	ENSRNOG00000023150	0.402652	-4.6351	2.60562e-08	0.840492	0.859183	0.906718	0.786033	1.10159	0.85795	0.779281	0.670821	0.175555	0.21917	0.408532	0.459888	0.20113	0.44157	0.470996	0.414065	0.474934	0.0696528	0.094845	0.216561	0.273442	0.0769777	0.0955555	0.155238	0.206394
gene:ENSRNOG00000069365	1	complement(86856800..86859739)	ENSRNOG00000069365	0.00435493	6.30979	#N/A	0	0	0	0	0	0	0	0	0	0	0	0	0	0	0	0.0373346	0.0271391	0	0	0.018984	0.0151912	0	0	0	0
Garre1	1	complement(86862121..86939687)	ENSRNOG00000021129	0.611979	1.336	0.0325162	1.27683	4.07561	1.2558	3.39934	1.22045	2.96804	1.41941	3.81529	1.21065	4.71946	1.2814	4.5042	0.63844	1.40166	4.66841	1.44351	5.16999	0.892261	3.7938	1.23297	4.86118	1.21207	4.69814	1.19317	4.95345
Lsm14a	1	complement(86964828..87009276)	ENSRNOG00000021133	1.18287	-1.10682	0.718376	2.27618	3.01816	2.9141	3.27684	2.92648	2.95645	2.53452	2.83003	1.79553	2.90765	1.69518	2.47528	0.88018	1.93239	2.6736	1.93354	2.87674	1.80782	3.19311	1.51187	2.47617	1.77045	2.85074	1.58146	2.72735
Kctd15	1	complement(87258658..87273497)	ENSRNOG00000021137	0.00487056	4.05306	0.402131	0	0	0.0082503	0.0102082	0.0104298	0.0115939	0	0	0.00819992	0.0146113	0	0	0	0	0	0	0	0.0162669	0.031615	0.00842939	0.0151912	0	0	0.0155377	0.0294848
gene:ENSRNOG00000066257	1	complement(87300676..87436420)	ENSRNOG00000066257	0.00198584	4.16284	#N/A	0	0	0	0	0	0	0	0	0	0	0.0152976	0.0135261	0	0	0	0	0	0	0	0	0	0.0163339	0.0159259	0	0
gene:ENSRNOG00000069698	1	complement(87318941..87324424)	ENSRNOG00000069698	0	#N/A	#N/A	0	0	0	0	0	0	0	0	0	0	0	0	0	0	0	0	0	0	0	0	0	0	0	0	0
gene:ENSRNOG00000063196	1	87324520..87327129	ENSRNOG00000063196	0.00768788	-8.3197	0.388898	0	0	0.0154511	0.0102082	0.0390656	0.0231878	0.0159769	0.0104816	0.0153567	0.0146113	0	0	0.015524	0.0340822	0.0277057	0.0155231	0.0135695	0	0	0	0	0	0	0	0
gene:ENSRNOG00000062362	1	87435579..87457050	ENSRNOG00000062362	0.00329838	1.51662	0.914179	0.0128798	0.0330455	0.00938339	0.0204164	0	0	0	0	0.00932608	0.0292227	0.00478735	0.0135261	0.00235692	0.0051745	0.0138528	0.00942711	0.0271391	0.00925051	0.031615	0.00958707	0.0303824	0	0	0	0
RGD1560088	1	87479905..87480294	ENSRNOG00000062485	0.0158228	6.9612	#N/A	0	0	0	0	0	0	0	0	0	0	0	0	0	0	0	0	0	0.132638	0.031615	0	0	0	0	0	0
AABR07002969.1	1	87536609..87681231	ENSRNOG00000052945	0.0285243	3.16606	0.301731	0.0248915	0.0220303	0.0408024	0.0306247	0.0343875	0.0231878	0	0	0.0811065	0.087668	0.0832687	0.0811567	0.013665	0.0300008	0.0277057	0.0546567	0.0542781	0	0	0	0	0.0296365	0.0318518	0.0640358	0.0737121
gene:ENSRNOG00000069866	1	complement(87574260..87574391)	ENSRNOG00000069866	0	#N/A	#N/A	0	0	0	0	0	0	0	0	0	0	0	0	0	0	0	0	0	0	0	0	0	0	0	0	0
gene:ENSRNOG00000021144	1	complement(87684019..87694569)	ENSRNOG00000021144	0.132558	-1.39825	0.487204	0.243385	0.583804	0.411505	0.837074	0.26645	0.486945	0.269834	0.545042	0.179557	0.526008	0.240672	0.635728	0.0655466	0.143904	0.360174	0.206711	0.556351	0.148419	0.474225	0.215346	0.63803	0.114819	0.334444	0.0992359	0.309591
gene:ENSRNOG00000010918	1	complement(87759433..87762412)	ENSRNOG00000010918	0.15745	-5.9589	8.91234e-05	0.177239	0.242334	0.316944	0.367496	0.233725	0.243472	0.10014	0.115297	0.140004	0.233781	0.440192	0.66278	0.283058	0.62144	0.886582	0.176901	0.271391	0	0	0.071961	0.12153	0.0863286	0.143333	0.0414514	0.0737121
Slc7a10	1	87829175..87845071	ENSRNOG00000010938	0	#N/A	#N/A	0	0	0	0	0	0	0	0	0	0	0	0	0	0	0	0	0	0	0	0	0	0	0	0	0
Lrp3	1	complement(87844868..87859110)	ENSRNOG00000011451	0.00175931	-2.11743	0.875706	0.0135027	0.0330455	0	0	0	0	0	0	0	0	0.0100378	0.0270522	0.00247092	0.00542479	0.0138528	0	0	0	0	0.0050254	0.0151912	0	0	0	0
AC109741.1	1	87861022..87861136	ENSRNOG00000056667	0	#N/A	#N/A	0	0	0	0	0	0	0	0	0	0	0	0	0	0	0	0	0	0	0	0	0	0	0	0	0
Wdr88	1	complement(87884323..87924695)	ENSRNOG00000037393	0	#N/A	#N/A	0	0	0	0	0	0	0	0	0	0	0	0	0	0	0	0	0	0	0	0	0	0	0	0	0
Gpatch1	1	complement(87925618..87974544)	ENSRNOG00000011584	0.146885	1.24056	0.849111	0.360785	0.506698	0.222847	0.265414	0.530928	0.568102	0.212705	0.251558	0.272598	0.467563	0.139933	0.216418	0.155007	0.34031	0.498702	0.120554	0.189973	0.321087	0.600685	0.33277	0.577266	0.177427	0.302592	0.121063	0.221136
Snrpg_1	1	complement(87982626..87983118)	ENSRNOG00000032232	5.04211	1.68395	0.119466	8.13249	1.83953	6.54568	1.25561	7.33301	1.26374	12.2712	2.33739	15.2858	4.22267	7.00495	1.74487	4.7854	10.5061	2.47966	11.1742	2.83603	12.4338	3.74638	10.0588	2.81037	2.60912	0.716666	10.2228	3.00745
Rhpn2	1	87991144..88051902	ENSRNOG00000011885	0.00100168	3.28445	#N/A	0.0075378	0.0110152	0	0	0	0	0	0	0	0	0	0	0	0	0	0	0	0	0	0.00841616	0.0151912	0	0	0	0
Faap24	1	complement(88051911..88057989)	ENSRNOG00000022393	0.162097	1.2888	0.809964	0.280904	0.165227	0.286508	0.142915	0.517422	0.231878	0.380902	0.188668	0.284758	0.204559	0.167057	0.108209	0.164492	0.361133	0.221645	0.226162	0.149265	0.282451	0.221305	0.188182	0.136721	0.312154	0.222963	0.385414	0.294848
Cep89	1	88058227..88100112	ENSRNOG00000012140	2.18144	1.32203	0.0427955	5.05871	6.63113	4.61907	5.13474	5.16598	5.15929	4.76675	5.26175	4.32618	6.92577	4.32907	6.24907	1.7484	3.83853	5.25023	4.80666	7.06973	4.17343	7.28726	4.59737	7.44369	4.92247	7.83555	3.96906	6.76677
Slc7a9	1	88110644..88132641	ENSRNOG00000012344	0.0676059	1.9362	0.47605	0.120115	0.0881213	0.0984464	0.0612493	0.207422	0.115939	0	0	0.0978451	0.087668	0.117196	0.0946828	0.0247278	0.0542886	0.0415585	0.0494525	0.0407086	0.0970522	0.094845	0.201167	0.182294	0.232393	0.207037	0.0309006	0.0294848
Tdrd12	1	complement(88133373..88205705)	ENSRNOG00000012719	0.00288012	9.0416	0.248003	0.002492	0.0110152	0	0	0	0	0	0	0	0	0	0	0	0	0	0.00820787	0.0407086	0.0214776	0.12646	0	0	0	0	0.00256436	0.0147424
AC136661.1	1	88140403..88141307	ENSRNOG00000037380	1.58419	1.22163	0.667418	3.91966	1.49806	4.15744	1.34749	2.15006	0.626072	3.94067	1.26827	3.63119	1.69491	1.92827	0.811567	1.39235	3.05684	1.21905	2.68961	1.15341	3.32232	1.6914	2.25256	1.06338	4.15211	1.92703	2.254	1.12042
Nudt19	1	complement(88214480..88226207)	ENSRNOG00000059386	0.0261436	-23.0877	0.0714643	0	0	0.0725753	0.0408329	0	0	0	0	0.036066	0.0292227	0	0	0.0455737	0.100055	0.0692642	0.0911418	0.0678477	0	0	0	0	0	0	0	0
Rgs9bp	1	complement(88249438..88250151)	ENSRNOG00000012877	0.0227403	3.10635	0.65317	0	0	0	0	0.046452	0.0115939	0.0379954	0.0104816	0	0	0.112483	0.0405784	0.0184592	0.0405263	0.0138528	0	0	0	0	0.150171	0.0607648	0.0400341	0.0159259	0	0
Ankrd27	1	88251226..88303615	ENSRNOG00000052814	0.215723	1.21433	0.488247	0.47828	1.17862	0.517783	1.08207	0.524888	0.985483	0.41923	0.869971	0.441797	1.32963	0.408716	1.10914	0.230667	0.506417	1.30217	0.456398	1.26197	0.322643	1.0591	0.349354	1.06338	0.282065	0.844073	0.372576	1.19414
Pdcd5	1	complement(88305869..88311200)	ENSRNOG00000068327	0.190234	-1.68403	0.721841	0	0	0.311406	0.0816658	1.03338	0.243472	0.402503	0.104816	0.154752	0.0584453	0.0794388	0.0270522	0.136883	0.30052	0.0969699	0.195536	0.0678477	0.268622	0.110652	0.238624	0.0911472	0.29687	0.111481	0.146617	0.0589697
Dpy19l3	1	complement(88350303..88417339)	ENSRNOG00000021573	0.138952	-1.35848	0.45258	0.265002	0.925274	0.251672	0.7452	0.33559	0.892732	0.399266	1.17394	0.21587	0.920514	0.105536	0.405784	0.114307	0.250954	0.914287	0.131618	0.515642	0.169937	0.790375	0.16203	0.698795	0.24415	1.03518	0.172059	0.781348
Zfp507	1	complement(88438246..88468518)	ENSRNOG00000013565	0.214953	1.28877	0.45648	0.414823	0.793092	0.535171	0.867699	0.5094	0.742011	0.475257	0.765155	0.231534	0.540619	0.398319	0.838619	0.15182	0.333314	0.664936	0.442782	0.949867	0.391039	0.995872	0.373102	0.881089	0.356704	0.828147	0.46837	1.16465
Tshz3	1	89381858..89460874	ENSRNOG00000013938	0.00371425	1.95945	0.694478	0.00612967	0.0330455	0.00223285	0.0102082	0.0141135	0.0579696	0	0	0.00443842	0.0292227	0.00683512	0.0405784	0.00448678	0.00985049	0.0554114	0.0112163	0.0678477	0.00440245	0.031615	0.00684395	0.0455736	0.00973085	0.0637036	0.00210255	0.0147424
gene:ENSRNOG00000031859	1	89563034..89563740	ENSRNOG00000031859	41.6727	1.38528	0.0122226	75.1138	24.3655	81.825	22.5091	101.189	25.0081	109.896	30.0192	61.2983	24.284	62.6673	22.3857	42.4106	93.1103	31.5152	89.1779	32.4583	67.0938	28.9909	78.1794	31.3242	103.704	40.85	94.8016	39.9962
Zfp536	1	complement(90002858..90462990)	ENSRNOG00000014163	0	#N/A	#N/A	0	0	0	0	0	0	0	0	0	0	0	0	0	0	0	0	0	0	0	0	0	0	0	0	0
U6_28	1	complement(90511321..90511424)	ENSRNOG00000055997	0	#N/A	#N/A	0	0	0	0	0	0	0	0	0	0	0	0	0	0	0	0	0	0	0	0	0	0	0	0	0
Uri1	1	complement(90646393..90709026)	ENSRNOG00000014463	0.0803762	-1.54186	0.164341	0.133443	0.616849	0.195305	0.765617	0.171183	0.602884	0.223492	0.869971	0.103526	0.584453	0.0637718	0.324627	0.0313963	0.068929	0.332468	0.13081	0.678477	0.0795828	0.490032	0.0771572	0.440545	0.102138	0.573333	0.0588507	0.353818
Ccne1	1	complement(90781949..90791101)	ENSRNOG00000014786	0.0959682	1.40871	0.8179	0.221158	0.198273	0.214829	0.163332	0.203685	0.139127	0.222139	0.167705	0.213517	0.233781	0.0274011	0.0270522	0.0404705	0.088851	0.083117	0.134894	0.135695	0.211786	0.25292	0.0823095	0.0911472	0.307202	0.334444	0	0
U7_5	1	complement(90861537..90861598)	ENSRNOG00000056351	0	#N/A	#N/A	0	0	0	0	0	0	0	0	0	0	0	0	0	0	0	0	0	0	0	0	0	0	0	0	0
gene:ENSRNOG00000014966	1	90873549..90886208	ENSRNOG00000014966	0.264232	-5.70305	1.09929e-07	0.363989	0.782077	0.689093	1.25561	0.941955	1.54199	0.399719	0.723229	0.0222727	0.0584453	0.182931	0.432836	0.081618	0.179188	0.401732	0.157598	0.379947	0.0276152	0.0790375	0.148824	0.394971	0.0305193	0.0796295	0.0685811	0.191651
U6_29	1	complement(90890442..90890548)	ENSRNOG00000069896	0	#N/A	#N/A	0	0	0	0	0	0	0	0	0	0	0	0	0	0	0	0	0	0	0	0	0	0	0	0	0
Plekhf1	1	complement(90904742..90915820)	ENSRNOG00000027724	0.00362213	18.7133	0.151315	0	0	0	0	0	0	0	0	0	0	0.0269822	0.0811567	0.00221399	0.00486071	0.0138528	0	0	0.00434477	0.0158075	0	0	0.00480168	0.0159259	0	0
Pop4	1	complement(90960022..90968443)	ENSRNOG00000027646	0.0700008	1.45744	0.75063	0.149862	0.110152	0.131016	0.0816658	0.144923	0.0811574	0.203211	0.125779	0.0651079	0.0584453	0.0668436	0.0541045	0.0987259	0.216748	0.166234	0.0822665	0.0678477	0.0968705	0.094845	0.167325	0.151912	0.178429	0.159259	0.10795	0.103197
gene:ENSRNOG00000065242	1	90977492..90984497	ENSRNOG00000065242	0	#N/A	#N/A	0	0	0	0	0	0	0	0	0	0	0	0	0	0	0	0	0	0	0	0	0	0	0	0	0
gene:ENSRNOG00000051237	1	90986287..91027372	ENSRNOG00000051237	0.0318906	1.86348	0.376371	0.0783493	0.209288	0.0721016	0.163332	0.0512711	0.104345	0.0838744	0.188668	0.0313518	0.102279	0.041384	0.121735	0.0135829	0.0298205	0.083117	0.0498008	0.149265	0.0266552	0.094845	0.0966875	0.319015	0.0392777	0.127407	0.0891112	0.309591
gene:ENSRNOG00000027370	1	complement(91056598..91063835)	ENSRNOG00000027370	0.00177655	-3.60869	#N/A	0	0	0.00718596	0.0102082	0.00908429	0.0115939	0	0	0	0	0	0	0	0	0	0.00721945	0.0135695	0	0	0	0	0	0	0	0
U6_30	1	91061461..91061567	ENSRNOG00000064092	0	#N/A	#N/A	0	0	0	0	0	0	0	0	0	0	0	0	0	0	0	0	0	0	0	0	0	0	0	0	0
gene:ENSRNOG00000015168	1	complement(91079589..91083390)	ENSRNOG00000015168	0.0329362	1.37115	0.860701	0.0975138	0.110152	0.0532818	0.0510411	0.0808287	0.0695635	0.0550949	0.0524079	0.0953215	0.131502	0.0761154	0.0946828	0.0107067	0.0235059	0.0277057	0.0642361	0.0814172	0.0315164	0.0474225	0.0979891	0.136721	0.0928818	0.127407	0.0501727	0.0737121
gene:ENSRNOG00000067296	1	91087361..91112065	ENSRNOG00000067296	0.0152017	-4.83262	0.0869958	0.0216287	0.0440607	0.011818	0.0204164	0.0746998	0.115939	0.0305504	0.0524079	0	0	0.012059	0.0270522	0.00296845	0.00651707	0.0138528	0	0	0.00582532	0.0158075	0.0120745	0.0303824	0	0	0	0
Zfp939	1	91128294..91140943	ENSRNOG00000064970	0.00517785	-12.0151	0.135713	0	0	0	0	0.00929561	0.0115939	0	0	0.0146164	0.0292227	0	0	0.00369392	0.00810981	0.0138528	0.0221622	0.0407086	0	0	0	0	0	0	0	0
gene:ENSRNOG00000066986	1	91148121..91166403	ENSRNOG00000066986	0.0096295	3.37856	0.363904	0	0	0	0	0.0298732	0.0463757	0.0061087	0.0104816	0.0176148	0.043834	0.0421968	0.0946828	0.00296778	0.00651561	0.0138528	0.0178056	0.0407086	0.011648	0.031615	0.0120718	0.0303824	0.0128729	0.0318518	0.0111259	0.0294848
gene:ENSRNOG00000069276	1	91171756..91194601	ENSRNOG00000069276	0.188847	-1.37294	0.409756	0.357858	0.627864	0.39793	0.592077	0.529072	0.707229	0.418566	0.618413	0.252302	0.540619	0.231025	0.446362	0.113739	0.249708	0.457144	0.206785	0.407086	0.243493	0.56907	0.210294	0.455736	0.261625	0.557407	0.271342	0.619182
U6_31	1	complement(91197476..91197582)	ENSRNOG00000065397	0	#N/A	#N/A	0	0	0	0	0	0	0	0	0	0	0	0	0	0	0	0	0	0	0	0	0	0	0	0	0
AABR07003049.1	1	91287876..91288130	ENSRNOG00000037364	0.0120998	4.16284	#N/A	0	0	0	0	0	0	0	0	0	0	0	0	0	0	0	0	0	0.101429	0.0158075	0	0	0	0	0	0
Vstm2b	1	92592070..92620491	ENSRNOG00000017456	0.00451039	-6.4458	#N/A	0	0	0	0	0	0	0.0132659	0.0104816	0	0	0	0	0	0	0	0.0386673	0.0407086	0	0	0	0	0	0	0	0
MGC114499	1	92671461..92677999	ENSRNOG00000027112	0.00388008	1.982	0.860537	0	0	0.0217997	0.0204164	0	0	0	0	0	0	0	0	0.0109513	0.024043	0.0277057	0	0	0.0107455	0.0158075	0.0111365	0.0151912	0	0	0.0102638	0.0147424
gene:ENSRNOG00000027102	1	92746607..92752133	ENSRNOG00000027102	0	#N/A	#N/A	0	0	0	0	0	0	0	0	0	0	0	0	0	0	0	0	0	0	0	0	0	0	0	0	0
gene:ENSRNOG00000014455	1	complement(92752704..92754388)	ENSRNOG00000014455	0.119202	1.67821	0.59574	0.136797	0.0440607	0.261612	0.0714576	0.377968	0.0927514	0.115935	0.0314447	0.14858	0.0584453	0.190676	0.0676306	0.093874	0.206096	0.0692642	0.225284	0.0814172	0.221063	0.094845	0.305475	0.12153	0.285029	0.111481	0.175962	0.0737121
gene:ENSRNOG00000064485	1	complement(92890617..92917709)	ENSRNOG00000064485	0.0596346	1.38172	0.766699	0.137837	0.187258	0.124047	0.142915	0.212823	0.220284	0.0641341	0.0733711	0.044032	0.0730567	0.0632881	0.0946828	0.0756698	0.166129	0.235498	0.106821	0.162834	0.174701	0.31615	0.0905284	0.151912	0.0868826	0.143333	0.100122	0.176909
gene:ENSRNOG00000066874	1	92898827..92899972	ENSRNOG00000066874	0.0149784	-6.60495	#N/A	0	0	0	0	0.139944	0.0347818	0	0	0.110024	0.043834	0	0	0	0	0	0	0	0	0	0	0	0	0	0	0
gene:ENSRNOG00000065068	1	93019320..93040224	ENSRNOG00000065068	0.0518366	-1.50578	0.5725	0.113156	0.330455	0.148389	0.367496	0.114638	0.255066	0.0895056	0.220113	0.0491608	0.175336	0.084119	0.270522	0.0331309	0.0727373	0.221645	0.0331289	0.108556	0.0731437	0.284535	0.0168455	0.0607648	0.121253	0.43	0.0853905	0.324333
Zfp141	1	93130598..93163404	ENSRNOG00000070234	0.0335679	1.53651	0.698297	0.0522478	0.066091	0.0666129	0.0714576	0.07218	0.0695635	0.0590397	0.0628895	0.0756641	0.116891	0.0776812	0.108209	0.0286831	0.0629724	0.083117	0.0764837	0.108556	0.0562882	0.094845	0.0486135	0.075956	0	0	0.0716867	0.117939
AABR07003176.1	1	93173713..93197478	ENSRNOG00000014380	0.0284655	1.22307	0.949492	0.0486646	0.066091	0.088635	0.102082	0.0448199	0.0463757	0.0733209	0.0838526	0.0352375	0.0584453	0.0361769	0.0541045	0.0222633	0.0488781	0.0692642	0.0534288	0.0814172	0.0349519	0.06323	0.0815031	0.136721	0.0772551	0.127407	0	0
Vom2r37	1	93257993..93318667	ENSRNOG00000043280	0.00978007	21.6606	0.114116	0	0	0	0	0	0	0	0	0.0301105	0.043834	0	0	0.0253655	0.0556886	0.0692642	0	0	0	0	0.0206355	0.0303824	0	0	0	0
Vom2r38	1	93358333..93420361	ENSRNOG00000063010	0.000953652	-2.33703	#N/A	0	0	0.00852093	0.0102082	0	0	0	0	0	0	0	0	0	0	0	0	0	0	0	0	0	0	0	0	0
U6_32	1	93594415..93594521	ENSRNOG00000052529	0	#N/A	#N/A	0	0	0	0	0	0	0	0	0	0	0	0	0	0	0	0	0	0	0	0	0	0	0	0	0
gene:ENSRNOG00000070319	1	93607776..93627485	ENSRNOG00000070319	0	#N/A	#N/A	0	0	0	0	0	0	0	0	0	0	0	0	0	0	0	0	0	0	0	0	0	0	0	0	0
U6_33	1	93610984..93611083	ENSRNOG00000056570	0	#N/A	#N/A	0	0	0	0	0	0	0	0	0	0	0	0	0	0	0	0	0	0	0	0	0	0	0	0	0
gene:ENSRNOG00000069023	1	93672928..93675279	ENSRNOG00000069023	0.00640304	6.96114	#N/A	0	0	0	0	0	0	0	0	0	0	0	0	0	0	0	0	0	0	0	0.0257497	0.0151912	0.0274586	0.0159259	0	0
AABR07003187.1	1	complement(93693837..93694943)	ENSRNOG00000037348	0	#N/A	#N/A	0	0	0	0	0	0	0	0	0	0	0	0	0	0	0	0	0	0	0	0	0	0	0	0	0
Zfp17	1	complement(93708470..93724125)	ENSRNOG00000024056	0.0549913	-2.29858	0.0416358	0.0936694	0.253349	0.137967	0.316455	0.13503	0.278254	0.128856	0.293484	0.0265402	0.087668	0.063578	0.189366	0.0335366	0.073628	0.207793	0.0581266	0.176404	0.0263251	0.094845	0.0363772	0.12153	0.0436403	0.143333	0.0377176	0.132682
Siglec5	1	93768319..93776694	ENSRNOG00000021474	1.57427	-6.20862	0	2.16139	2.45638	4.13081	3.98121	5.07476	4.3941	2.88044	2.75666	0.505303	0.701344	1.42663	1.78545	0.771532	1.69386	2.00866	1.18117	1.50622	0.323697	0.490032	0.259722	0.364589	0.611616	0.844073	0.329134	0.4865
Siglec10	1	93817335..93825931	ENSRNOG00000037339	0.0615388	-100.861	1.41335e-07	0.0711345	0.0881213	0.0777362	0.0816658	0.0491359	0.0463757	0.060286	0.0628895	0.183496	0.277615	0.0793211	0.108209	0.0488145	0.10717	0.138528	0.165959	0.230682	0	0	0	0	0	0	0	0
C1H19orf84	1	93835395..93836380	ENSRNOG00000068198	0.0178417	8.83101	#N/A	0	0	0	0	0	0	0	0	0	0	0.0495757	0.0135261	0.0488145	0.10717	0.0277057	0	0	0	0	0	0	0	0	0	0
Lim2	1	93837597..93843769	ENSRNOG00000017681	0.00417694	4.16284	#N/A	0	0	0	0	0	0	0	0	0	0	0	0	0	0	0	0	0	0	0	0	0	0.0343562	0.0159259	0	0
Nkg7	1	93844902..93845983	ENSRNOG00000017749	0.0569924	-28.3462	0.00486896	0.156064	0.066091	0.0568493	0.0204164	0	0	0.293919	0.104816	0	0	0	0	0	0	0	0	0	0	0	0	0	0	0	0	0
Cldnd2	1	93848533..93851217	ENSRNOG00000037333	0	#N/A	#N/A	0	0	0	0	0	0	0	0	0	0	0	0	0	0	0	0	0	0	0	0	0	0	0	0	0
Vsig10l	1	93851774..93879566	ENSRNOG00000023411	0.0239313	-15.7992	0.00368975	0.0950102	0.176243	0.0648923	0.102082	0.032814	0.0463757	0.0201301	0.0314447	0.0128992	0.0292227	0.0132431	0.0270522	0.00325993	0.00715701	0.0138528	0	0	0	0	0.00663009	0.0151912	0	0	0	0
Etfb	1	93851858..93866068	ENSRNOG00000017851	0.0216422	1.35118	0.970056	0	0	0	0	0.14189	0.0463757	0.0580294	0.0209632	0	0	0.0572639	0.0270522	0	0	0	0.112762	0.0542781	0	0	0	0	0	0	0.158535	0.0884545
Iglon5	1	complement(93881991..93898754)	ENSRNOG00000017918	0.00305741	-1.51579	#N/A	0.0123244	0.0110152	0	0	0	0	0.0139264	0.0104816	0.0267718	0.0292227	0	0	0	0	0	0	0	0	0	0	0	0.0146737	0.0159259	0	0
gene:ENSRNOG00000032990	1	complement(93900773..93913028)	ENSRNOG00000032990	0.00252427	-5.04655	#N/A	0.0068909	0.0110152	0	0	0	0	0.0155733	0.0209632	0	0	0	0	0.00378298	0.00830534	0.0138528	0	0	0	0	0	0	0	0	0	0
Siglecl1	1	complement(93916970..93924758)	ENSRNOG00000059992	0	#N/A	#N/A	0	0	0	0	0	0	0	0	0	0	0	0	0	0	0	0	0	0	0	0	0	0	0	0	0
Cd33	1	complement(93930971..93950149)	ENSRNOG00000037331	0.252832	-7.18634	5.77195e-08	0.382166	0.429591	0.66393	0.63291	0.866396	0.742011	0.37648	0.356374	0.0638589	0.087668	0.17483	0.216418	0.0699342	0.153537	0.180087	0.118343	0.149265	0	0	0.087528	0.12153	0.116671	0.159259	0.0100837	0.0147424
gene:ENSRNOG00000023233	1	93992469..94005687	ENSRNOG00000023233	0.00526775	-3.00455	0.723175	0.0146524	0.0220303	0.0320244	0.0408329	0	0	0	0	0	0	0	0	0.0160878	0.0353199	0.0554114	0	0	0	0	0	0	0.00872273	0.0159259	0	0
gene:ENSRNOG00000033729	1	93992492..94023023	ENSRNOG00000033729	0.0182734	-3.13581	0.113517	0.0224478	0.066091	0.0327081	0.0816658	0.0465171	0.104345	0.0634145	0.157224	0.0325083	0.116891	0.0208593	0.0676306	0.020539	0.0450924	0.138528	0.0533983	0.176404	0.020153	0.0790375	0.00835451	0.0303824	0.00890895	0.0318518	0.00384993	0.0147424
gene:ENSRNOG00000070104	1	94024973..94034229	ENSRNOG00000070104	0.00436884	12.4835	#N/A	0	0	0	0	0	0	0	0	0.017854	0.0292227	0	0	0	0	0	0	0	0	0	0.0367072	0.0607648	0	0	0	0
Zfp819	1	94035679..94048760	ENSRNOG00000030160	0.0194863	-1.87164	0.810973	0.0179969	0.0220303	0.0590014	0.0612493	0.0745878	0.0695635	0	0	0.117282	0.175336	0	0	0.01976	0.043382	0.0554114	0.00987938	0.0135695	0.0193886	0.031615	0	0	0.0642827	0.0955555	0	0
Ceacam18	1	94071010..94085254	ENSRNOG00000022701	0.0117351	-6.69994	#N/A	0	0	0	0	0.109642	0.0463757	0	0	0	0	0	0	0.021785	0.0478278	0.0277057	0	0	0	0	0	0	0	0	0	0
Siglec8	1	complement(94093395..94103034)	ENSRNOG00000022640	1.42087	-6.45976	0	1.62615	1.8175	3.85569	3.65454	4.84703	4.12744	2.55028	2.40028	0.503103	0.686733	1.24183	1.52845	0.416606	0.914638	1.06667	0.660037	0.827741	0.212352	0.31615	0.286101	0.394971	0.492834	0.668888	0.324532	0.471757
Ctu1	1	94115420..94121221	ENSRNOG00000018334	0.0341904	-4.14396	0.315918	0	0	0.0465589	0.0408329	0.220719	0.173909	0.0481433	0.0419263	0.0231373	0.0292227	0.0237541	0.0270522	0	0	0	0	0	0.0458996	0.06323	0.0118924	0.0151912	0.0507265	0.0637036	0.0109605	0.0147424
Klk14	1	94131998..94137240	ENSRNOG00000033706	0.00810557	7.70026	#N/A	0	0	0	0	0	0	0.0451018	0.0209632	0	0	0	0	0	0	0	0	0	0.0214999	0.0158075	0.0222822	0.0151912	0.0237609	0.0159259	0	0
gene:ENSRNOG00000065885	1	complement(94148267..94148671)	ENSRNOG00000065885	0	#N/A	#N/A	0	0	0	0	0	0	0	0	0	0	0	0	0	0	0	0	0	0	0	0	0	0	0	0	0
Klk13	1	94165381..94177002	ENSRNOG00000022353	0	#N/A	#N/A	0	0	0	0	0	0	0	0	0	0	0	0	0	0	0	0	0	0	0	0	0	0	0	0	0
Klk12	1	94223045..94227637	ENSRNOG00000034012	0.00381707	-2.77653	#N/A	0	0	0	0	0.0356631	0.0115939	0	0	0	0	0	0	0	0	0	0.0283421	0.0135695	0	0	0	0	0	0	0	0
Klk11	1	94228741..94233281	ENSRNOG00000018742	0	#N/A	#N/A	0	0	0	0	0	0	0	0	0	0	0	0	0	0	0	0	0	0	0	0	0	0	0	0	0
Klk10	1	94235096..94239376	ENSRNOG00000030281	0	#N/A	#N/A	0	0	0	0	0	0	0	0	0	0	0	0	0	0	0	0	0	0	0	0	0	0	0	0	0
Klk9	1	94246339..94250631	ENSRNOG00000022313	0	#N/A	#N/A	0	0	0	0	0	0	0	0	0	0	0	0	0	0	0	0	0	0	0	0	0	0	0	0	0
Klk8	1	94251803..94258646	ENSRNOG00000018580	0	#N/A	#N/A	0	0	0	0	0	0	0	0	0	0	0	0	0	0	0	0	0	0	0	0	0	0	0	0	0
gene:ENSRNOG00000018664	1	94266605..94271332	ENSRNOG00000018664	0	#N/A	#N/A	0	0	0	0	0	0	0	0	0	0	0	0	0	0	0	0	0	0	0	0	0	0	0	0	0
Klk6	1	94280340..94286121	ENSRNOG00000031927	0	#N/A	#N/A	0	0	0	0	0	0	0	0	0	0	0	0	0	0	0	0	0	0	0	0	0	0	0	0	0
Klk5	1	94296168..94304666	ENSRNOG00000018831	0.0872886	2.07716	0.398449	0.211834	0.132182	0.0964557	0.0510411	0.0731619	0.0347818	0.119686	0.0628895	0.249253	0.189947	0.0984223	0.0676306	0.0872199	0.191487	0.124676	0.19381	0.135695	0.399377	0.331957	0.157679	0.12153	0.0420358	0.0318518	0.127158	0.103197
Klk4	1	94344195..94349424	ENSRNOG00000018864	0	#N/A	#N/A	0	0	0	0	0	0	0	0	0	0	0	0	0	0	0	0	0	0	0	0	0	0	0	0	0
gene:ENSRNOG00000069419	1	94376135..94377744	ENSRNOG00000069419	0	#N/A	#N/A	0	0	0	0	0	0	0	0	0	0	0	0	0	0	0	0	0	0	0	0	0	0	0	0	0
Klk1c12	1	complement(94378054..94382176)	ENSRNOG00000069309	0	#N/A	#N/A	0	0	0	0	0	0	0	0	0	0	0	0	0	0	0	0	0	0	0	0	0	0	0	0	0
gene:ENSRNOG00000071144	1	complement(94395534..94397417)	ENSRNOG00000071144	0	#N/A	#N/A	0	0	0	0	0	0	0	0	0	0	0	0	0	0	0	0	0	0	0	0	0	0	0	0	0
Klk1c10	1	complement(94402993..94407052)	ENSRNOG00000046297	0	#N/A	#N/A	0	0	0	0	0	0	0	0	0	0	0	0	0	0	0	0	0	0	0	0	0	0	0	0	0
gene:ENSRNOG00000064814	1	94432638..94433770	ENSRNOG00000064814	0	#N/A	#N/A	0	0	0	0	0	0	0	0	0	0	0	0	0	0	0	0	0	0	0	0	0	0	0	0	0
Klk1c4	1	complement(94434534..94438709)	ENSRNOG00000070291	0.00709228	6.96122	#N/A	0	0	0	0	0	0	0	0	0	0	0	0	0	0	0	0	0	0	0	0	0	0.0583355	0.0318518	0	0
gene:ENSRNOG00000069479	1	complement(94459406..94464664)	ENSRNOG00000069479	0	#N/A	#N/A	0	0	0	0	0	0	0	0	0	0	0	0	0	0	0	0	0	0	0	0	0	0	0	0	0
Klk1c6	1	complement(94467672..94475806)	ENSRNOG00000068628	0	#N/A	#N/A	0	0	0	0	0	0	0	0	0	0	0	0	0	0	0	0	0	0	0	0	0	0	0	0	0
Klk1c2	1	complement(94492332..94496481)	ENSRNOG00000068685	0	#N/A	#N/A	0	0	0	0	0	0	0	0	0	0	0	0	0	0	0	0	0	0	0	0	0	0	0	0	0
Klk15_1	1	complement(94499413..94502789)	ENSRNOG00000033805	0	#N/A	#N/A	0	0	0	0	0	0	0	0	0	0	0	0	0	0	0	0	0	0	0	0	0	0	0	0	0
gene:ENSRNOG00000066972	1	94518965..94532051	ENSRNOG00000066972	0.00655208	6.31002	#N/A	0	0	0	0	0	0	0	0	0.0573723	0.0292227	0	0	0	0	0	0	0	0	0	0	0	0	0	0	0
gene:ENSRNOG00000065143	1	94542790..94544544	ENSRNOG00000065143	0	#N/A	#N/A	0	0	0	0	0	0	0	0	0	0	0	0	0	0	0	0	0	0	0	0	0	0	0	0	0
Klk1c8	1	94547774..94551636	ENSRNOG00000070110	0	#N/A	#N/A	0	0	0	0	0	0	0	0	0	0	0	0	0	0	0	0	0	0	0	0	0	0	0	0	0
gene:ENSRNOG00000067174	1	94557968..94568968	ENSRNOG00000067174	0.00441245	3.78862	#N/A	0	0	0	0	0	0	0	0	0	0	0.0387984	0.0135261	0	0	0	0	0	0	0	0	0	0	0	0	0
Klk1c9	1	94597359..94601245	ENSRNOG00000067884	0	#N/A	#N/A	0	0	0	0	0	0	0	0	0	0	0	0	0	0	0	0	0	0	0	0	0	0	0	0	0
AABR07003241.3	1	complement(94602120..94603186)	ENSRNOG00000055194	0	#N/A	#N/A	0	0	0	0	0	0	0	0	0	0	0	0	0	0	0	0	0	0	0	0	0	0	0	0	0
gene:ENSRNOG00000068507	1	94635889..94640675	ENSRNOG00000068507	0	#N/A	#N/A	0	0	0	0	0	0	0	0	0	0	0	0	0	0	0	0	0	0	0	0	0	0	0	0	0
Klk1	1	94642687..94646754	ENSRNOG00000068378	0	#N/A	#N/A	0	0	0	0	0	0	0	0	0	0	0	0	0	0	0	0	0	0	0	0	0	0	0	0	0
gene:ENSRNOG00000064968	1	complement(94647417..94652228)	ENSRNOG00000064968	0	#N/A	#N/A	0	0	0	0	0	0	0	0	0	0	0	0	0	0	0	0	0	0	0	0	0	0	0	0	0
gene:ENSRNOG00000068886	1	94651856..94654712	ENSRNOG00000068886	0	#N/A	#N/A	0	0	0	0	0	0	0	0	0	0	0	0	0	0	0	0	0	0	0	0	0	0	0	0	0
Klk1c3	1	94671618..94675417	ENSRNOG00000033414	0	#N/A	#N/A	0	0	0	0	0	0	0	0	0	0	0	0	0	0	0	0	0	0	0	0	0	0	0	0	0
Klk15_2	1	94703158..94706329	ENSRNOG00000049445	0	#N/A	#N/A	0	0	0	0	0	0	0	0	0	0	0	0	0	0	0	0	0	0	0	0	0	0	0	0	0
Klk1b3	1	94709105..94713308	ENSRNOG00000068069	0	#N/A	#N/A	0	0	0	0	0	0	0	0	0	0	0	0	0	0	0	0	0	0	0	0	0	0	0	0	0
gene:ENSRNOG00000064179	1	complement(94713619..94730844)	ENSRNOG00000064179	0	#N/A	#N/A	0	0	0	0	0	0	0	0	0	0	0	0	0	0	0	0	0	0	0	0	0	0	0	0	0
gene:ENSRNOG00000070289	1	94719674..94727866	ENSRNOG00000070289	0.0029143	-4.62419	#N/A	0.0113781	0.0110152	0.0124341	0.0102082	0	0	0	0	0	0	0	0	0	0	0	0.0249841	0.0271391	0	0	0	0	0	0	0	0
Fv1	1	94730606..94737594	ENSRNOG00000019132	0.0490383	1.21883	0.830896	0.0770895	0.231318	0.0842439	0.214373	0.162284	0.371005	0.120296	0.303966	0.0478454	0.175336	0.106429	0.351679	0.0463513	0.101762	0.318615	0.0725455	0.244252	0.0711865	0.284535	0.0819739	0.303824	0.0568191	0.207037	0.135991	0.530727
Gm26247	1	94732155..94732245	ENSRNOG00000057316	0	#N/A	#N/A	0	0	0	0	0	0	0	0	0	0	0	0	0	0	0	0	0	0	0	0	0	0	0	0	0
gene:ENSRNOG00000065477	1	94734299..94734388	ENSRNOG00000065477	0	#N/A	#N/A	0	0	0	0	0	0	0	0	0	0	0	0	0	0	0	0	0	0	0	0	0	0	0	0	0
gene:ENSRNOG00000066898	1	94734604..94734693	ENSRNOG00000066898	0	#N/A	#N/A	0	0	0	0	0	0	0	0	0	0	0	0	0	0	0	0	0	0	0	0	0	0	0	0	0
Gm23991	1	94734937..94735027	ENSRNOG00000054326	0	#N/A	#N/A	0	0	0	0	0	0	0	0	0	0	0	0	0	0	0	0	0	0	0	0	0	0	0	0	0
Acp4	1	complement(94735514..94744623)	ENSRNOG00000021659	0.000994367	3.78862	#N/A	0	0	0	0	0	0	0	0	0	0	0	0	0	0	0	0.00852464	0.0135695	0	0	0	0	0	0	0	0
gene:ENSRNOG00000066597	1	94744661..94747123	ENSRNOG00000066597	0.0256148	1.50595	0.788402	0.042342	0.0440607	0.0578394	0.0510411	0.0584951	0.0463757	0.0478461	0.0419263	0.0689834	0.087668	0.0354112	0.0405784	0.023245	0.0510332	0.0554114	0.0116218	0.0135695	0.0684244	0.094845	0.0709139	0.0911472	0.0630167	0.0796295	0.0108929	0.0147424
Clec11a	1	complement(94801496..94804633)	ENSRNOG00000019138	0.00331809	2.35011	#N/A	0	0	0.0136432	0.0102082	0	0	0	0	0.0135599	0.0146113	0	0	0	0	0	0	0	0	0	0.0278788	0.0303824	0	0	0	0
Shank1	1	94808276..94855824	ENSRNOG00000019207	0.00402725	2.9926	0.452639	0	0	0.00340506	0.0102082	0.00430457	0.0115939	0.00704185	0.0209632	0.00338426	0.0146113	0.00694896	0.0270522	0.00342113	0.00751092	0.0277057	0.0171046	0.0678477	0.00671367	0.031615	0.00695794	0.0303824	0	0	0.00320636	0.0147424
RGD1309036	1	complement(94857115..94871813)	ENSRNOG00000037298	0.00287548	6.96106	#N/A	0	0	0	0	0	0	0	0	0	0	0	0	0.00593957	0.01304	0.0138528	0	0	0	0	0.0241599	0.0303824	0	0	0	0
Syt3	1	94881247..94895246	ENSRNOG00000019318	0.00279246	5.4924	#N/A	0	0	0	0	0	0	0.0108994	0.0104816	0	0	0	0	0	0	0	0	0	0	0	0	0	0.0229686	0.0318518	0	0
Lrrc4b	1	94935603..94956263	ENSRNOG00000019418	0.00572958	-1.22406	0.9859	0	0	0.0194484	0.0204164	0.0122931	0.0115939	0.0201102	0.0209632	0.0193297	0.0292227	0	0	0.00488506	0.0107249	0.0138528	0	0	0	0	0.0198706	0.0303824	0	0	0.00915679	0.0147424
Emc10	1	complement(94943587..94988847)	ENSRNOG00000019532	0.271318	-1.23889	0.768222	0.584301	0.749031	0.741818	0.80645	0.617276	0.602884	0.495191	0.534561	0.503969	0.789012	0.459915	0.649254	0.179254	0.393544	0.526408	0.433957	0.624198	0.361028	0.616492	0.460509	0.729177	0.081845	0.127407	0.415582	0.692894
Aspdh	1	94958316..94960722	ENSRNOG00000019424	0	#N/A	#N/A	0	0	0	0	0	0	0	0	0	0	0	0	0	0	0	0	0	0	0	0	0	0	0	0	0
Josd2	1	94961107..94964749	ENSRNOG00000019442	0.082045	7.13629	0.0644245	0	0	0.0624666	0.0204164	0.0789684	0.0231878	0	0	0	0	0.254961	0.108209	0.125523	0.275579	0.110823	0.156894	0.0678477	0.400283	0.205497	0	0	0.102087	0.0477777	0.176464	0.0884545
Fam71e1	1	94988613..94993539	ENSRNOG00000031739	0.0168471	-2.92123	0.680084	0	0	0.0592234	0.0408329	0	0	0.091858	0.0628895	0	0	0.0604309	0.0541045	0	0	0	0.0297497	0.0271391	0	0	0	0	0	0	0.0278838	0.0294848
Mybpc2	1	complement(94994104..95017584)	ENSRNOG00000019627	0.00208227	-5.4332	#N/A	0.011714	0.0220303	0	0	0	0	0.00661838	0.0104816	0	0	0	0	0	0	0	0	0	0	0	0	0	0.0069735	0.0159259	0	0
Spib	1	complement(95018947..95024780)	ENSRNOG00000019660	0.0582349	-10.5415	2.31862e-05	0.12134	0.154212	0.0947146	0.102082	0.143683	0.139127	0.117525	0.125779	0.131791	0.204559	0.0966457	0.135261	0.0666132	0.146246	0.19394	0.133218	0.189973	0.0186747	0.031615	0	0	0	0	0.0178376	0.0294848
Pold1	1	complement(95025499..95036465)	ENSRNOG00000019681	0.0282125	-1.26331	0.925587	0.0578329	0.0881213	0.0948002	0.122499	0.0599218	0.0695635	0.0408442	0.0524079	0.0628142	0.116891	0.0322444	0.0541045	0.00793731	0.017426	0.0277057	0.0634946	0.108556	0.0155763	0.031615	0.048429	0.0911472	0.0430358	0.0796295	0.0297561	0.0589697
Nr1h2	1	complement(95041967..95047377)	ENSRNOG00000019812	0.28789	-1.80846	0.0895543	0.558876	0.517713	0.649727	0.510411	0.837793	0.59129	0.550905	0.429745	0.439116	0.496785	0.384525	0.392258	0.15667	0.343962	0.332468	0.496093	0.515642	0.179347	0.221305	0.146043	0.167103	0.339785	0.382222	0.29367	0.353818
Napsa	1	95064900..95077094	ENSRNOG00000019854	1.11305	-12.3331	0	1.76173	1.12355	3.26534	1.76602	3.12579	1.5188	1.89316	1.01671	0.300152	0.233781	1.27113	0.892724	0.474097	1.04086	0.692642	0.986062	0.705616	0.07443	0.06323	0.115707	0.0911472	0.267336	0.207037	0.088867	0.0737121
Kcnc3	1	95080960..95095160	ENSRNOG00000019959	0.00905551	-2.87375	0.356374	0.00816734	0.0220303	0.0178506	0.0408329	0.00564156	0.0115939	0.0184581	0.0419263	0.022177	0.0730567	0.0136609	0.0405784	0.015693	0.0344533	0.0969699	0.0089669	0.0271391	0.0131984	0.0474225	0.00455953	0.0151912	0	0	0.00420225	0.0147424
Myh14	1	complement(95096266..95158836)	ENSRNOG00000020014	0.00187928	1.28301	0.973064	0.00363206	0.0110152	0.00793826	0.0204164	0.00501766	0.0115939	0	0	0.00394489	0.0146113	0	0	0.00199393	0.00437758	0.0138528	0.00797525	0.0271391	0.00782585	0.031615	0.00405529	0.0151912	0	0	0	0
Izumo2	1	95196459..95209092	ENSRNOG00000065701	0	#N/A	#N/A	0	0	0	0	0	0	0	0	0	0	0	0	0	0	0	0	0	0	0	0	0	0	0	0	0
Zfp473	1	complement(95223433..95243325)	ENSRNOG00000026572	0.00738807	2.11535	0.601747	0.00551019	0.0110152	0.00602156	0.0102082	0.0304491	0.0463757	0.00622647	0.0104816	0.0119696	0.0292227	0	0	0.00604999	0.0132824	0.0277057	0.00604962	0.0135695	0.0178089	0.0474225	0.0123045	0.0303824	0.0196817	0.0477777	0.0113404	0.0294848
Vrk3	1	95243364..95270780	ENSRNOG00000026517	1.21068	1.40302	0.0314306	2.1424	1.8175	2.49731	1.79665	2.94178	1.9014	2.28885	1.63513	2.34103	2.42548	2.91019	2.71875	1.3187	2.89515	2.56277	2.42341	2.30682	2.19617	2.48178	1.78316	1.86852	1.85512	1.91111	2.00419	2.21136
Nup62	1	95295526..95315174	ENSRNOG00000048733	0.0619261	-2.20969	0.0246905	0.158301	0.517713	0.110421	0.306247	0.134938	0.336224	0.152237	0.419263	0.10243	0.409117	0.0863819	0.311101	0.059169	0.129903	0.443291	0.0665611	0.244252	0.0616856	0.268727	0.0338453	0.136721	0.0401015	0.159259	0.0346591	0.147424
Il4i1	1	95295601..95324562	ENSRNOG00000020148	0.0110009	-44.82	0.00272853	0	0	0	0	0	0	0.00432675	0.0104816	0.0748586	0.263004	0	0	0	0	0	0.0210193	0.0678477	0	0	0	0	0	0	0	0
Atf5	1	complement(95295610..95299707)	ENSRNOG00000020060	5.18164	1.45001	0.0280221	10.2061	8.12919	9.70247	6.55368	11.3103	6.8636	9.76696	6.55099	14.2545	13.8662	12.7069	11.1455	4.616	10.1342	8.42253	8.1838	7.31398	10.8166	11.4762	9.29544	9.1451	6.83325	6.60925	7.25781	7.51863
Tbc1d17	1	complement(95322737..95333005)	ENSRNOG00000020191	1.45267	1.39753	0.0134312	3.31951	6.39981	2.49747	4.08329	4.12019	6.05203	2.80197	4.54901	2.5691	6.04909	2.96251	6.28965	1.37068	3.00927	6.05369	2.8102	6.07915	3.17612	8.15667	2.95996	7.04872	3.06796	7.18258	2.81033	7.04688
Akt1s1	1	95332898..95339677	ENSRNOG00000020289	0.0502381	1.27241	0.903911	0.0836247	0.121167	0.0249233	0.0306247	0.136532	0.150721	0.206171	0.251558	0.0577993	0.102279	0.0339086	0.0541045	0.050082	0.109952	0.166234	0.233702	0.379947	0.0737111	0.142267	0.0848811	0.151912	0.108617	0.191111	0.0860529	0.162167
Pnkp	1	95341620..95346920	ENSRNOG00000020318	0.10909	-1.74898	0.440753	0.365602	0.330455	0.306308	0.234789	0.134687	0.0927514	0.165251	0.125779	0.251492	0.277615	0.217428	0.216418	0.0535224	0.117506	0.110823	0.187317	0.189973	0.15755	0.18969	0.0544273	0.0607648	0.145098	0.159259	0.0376219	0.0442273
Ptov1	1	complement(95347068..95353613)	ENSRNOG00000020358	4.37647	1.38032	0.0106934	6.45508	5.10002	9.12621	6.11473	11.9608	7.19982	8.99564	5.98498	7.81363	7.53945	8.86144	7.70989	4.58465	10.0654	8.29785	11.4035	10.1093	6.53369	6.87626	7.6587	7.47407	8.23336	7.89925	8.13458	8.35895
Med25	1	complement(95360284..95375877)	ENSRNOG00000020363	17.2272	-1.8453	6.68247e-08	22.9357	40.9984	34.1216	51.7251	51.4953	70.1316	47.2942	71.1909	27.0061	58.9567	24.6751	48.5723	13.4911	29.6191	55.2451	25.9387	52.0256	12.6069	30.0184	12.2881	27.1315	13.9694	30.3229	16.9245	39.3475
Fuz	1	95379587..95384530	ENSRNOG00000053084	0.038749	-1.68962	0.752155	0.116614	0.0881213	0.0318591	0.0204164	0.060413	0.0347818	0.0658864	0.0419263	0.063329	0.0584453	0.195052	0.162313	0	0	0	0.0800188	0.0678477	0.0314079	0.031615	0.0325506	0.0303824	0.0173554	0.0159259	0.0900001	0.0884545
Ap2a1	1	complement(95384309..95414147)	ENSRNOG00000026243	0.322905	1.19525	0.631093	0.719983	1.56415	0.792342	1.45978	0.50433	0.834762	0.876599	1.60368	0.506646	1.34424	0.695421	1.66371	0.26165	0.574438	1.30217	0.617901	1.50622	0.595401	1.72302	0.634047	1.70141	0.682161	1.79963	0.469578	1.32682
Tsks	1	95414157..95441662	ENSRNOG00000020443	0.00268645	-3.88501	#N/A	0	0	0.0240036	0.0204164	0	0	0	0	0	0	0	0	0	0	0	0	0	0	0	0	0	0	0	0	0
Cpt1c	1	complement(95442817..95457342)	ENSRNOG00000026163	0	#N/A	#N/A	0	0	0	0	0	0	0	0	0	0	0	0	0	0	0	0	0	0	0	0	0	0	0	0	0
Prmt1	1	complement(95458850..95468345)	ENSRNOG00000026109	0.106054	-1.58264	0.539566	0.312693	0.297409	0.278433	0.224581	0.159994	0.115939	0.1963	0.157224	0.163524	0.189947	0.129141	0.135261	0.0254316	0.0558337	0.0554114	0.114435	0.122126	0.0748608	0.094845	0.193961	0.227868	0.165467	0.191111	0.19068	0.235879
Bcl2l12	1	complement(95472272..95480991)	ENSRNOG00000020486	0.0562152	2.47442	0.297615	0.120039	0.0991365	0.0583021	0.0408329	0.147408	0.0927514	0.180858	0.125779	0.028973	0.0292227	0.0297454	0.0270522	0.0219665	0.0482263	0.0415585	0.0585738	0.0542781	0.114953	0.12646	0.0744596	0.075956	0.174682	0.175185	0.013725	0.0147424
Irf3	1	95479821..95484935	ENSRNOG00000043388	0.151393	-2.84589	0.024245	0.174286	0.176243	0.309499	0.265414	0.48155	0.371005	0.406192	0.345892	0.165635	0.204559	0.230783	0.256996	0.0717599	0.157545	0.166234	0.239185	0.271391	0.0234704	0.031615	0.0972975	0.12153	0.155632	0.191111	0.0448367	0.0589697
Scaf1	1	complement(95485448..95496029)	ENSRNOG00000056946	0.113934	-1.59364	0.26757	0.239959	0.440607	0.242561	0.377704	0.306639	0.428975	0.237258	0.366855	0.208502	0.467563	0.133787	0.270522	0.131733	0.289213	0.554114	0.21076	0.434225	0.0710916	0.173882	0.187544	0.425354	0.0999953	0.222963	0.104944	0.250621
Rras	1	95500566..95504357	ENSRNOG00000037247	0.0969339	-3.8017	0.193171	0.0999288	0.0440607	0.081902	0.0306247	0.448665	0.150721	0.254067	0.0943342	0.108536	0.0584453	0.0557146	0.0270522	0.0685739	0.150551	0.0692642	0.137139	0.0678477	0.0538281	0.031615	0.0836799	0.0455736	0	0	0	0
Prr12	1	complement(95509931..95533652)	ENSRNOG00000059408	0.0361429	-1.7735	0.351069	0.0465205	0.154212	0.0435753	0.122499	0.105583	0.26666	0.131419	0.366855	0.0288728	0.116891	0.0704009	0.256996	0.0364842	0.0800991	0.277057	0.0547229	0.203543	0.0214791	0.094845	0.0333909	0.136721	0.0356068	0.143333	0.0307744	0.132682
Prrg2	1	complement(95534290..95543425)	ENSRNOG00000020517	0.0483344	1.63167	0.71708	0	0	0.106506	0.0612493	0.134642	0.0695635	0.11013	0.0628895	0.105855	0.087668	0.144903	0.108209	0.0624217	0.137044	0.0969699	0.0356674	0.0271391	0.087498	0.0790375	0.0725452	0.0607648	0.135379	0.111481	0.0501455	0.0442273
Nosip	1	95543360..95558650	ENSRNOG00000020543	0.114284	-1.09617	0.983429	0.143224	0.0881213	0.254338	0.132707	0.395725	0.185503	0.242763	0.125779	0.07778	0.0584453	0.199634	0.135261	0.147426	0.323667	0.207793	0.196556	0.135695	0.173587	0.142267	0.159913	0.12153	0.0426314	0.0318518	0.239497	0.191651
Rcn3	1	complement(95564380..95573725)	ENSRNOG00000043007	0.0172664	-15.1118	0.0951232	0.0271276	0.0220303	0.0296451	0.0204164	0.0374765	0.0231878	0.0613078	0.0419263	0	0	0.0302496	0.0270522	0	0	0	0	0	0	0	0	0	0	0	0	0
Fcgrt	1	complement(95567175..95584084)	ENSRNOG00000020583	0.00916341	-10.1319	0.348776	0	0	0	0	0	0	0.0328038	0.0209632	0.0157653	0.0146113	0.0647421	0.0541045	0	0	0	0	0	0	0	0	0	0	0	0	0
gene:ENSRNOG00000065292	1	complement(95587760..95603022)	ENSRNOG00000065292	0.0245856	-21.2095	0.0724587	0.0338616	0.0220303	0	0	0.0467796	0.0231878	0	0	0	0	0.0377586	0.0270522	0.0464736	0.10203	0.0692642	0.0743532	0.0542781	0	0	0	0	0	0	0	0
Mir150	1	95605024..95605108	ENSRNOG00000035560	0	#N/A	#N/A	0	0	0	0	0	0	0	0	0	0	0	0	0	0	0	0	0	0	0	0	0	0	0	0	0
Rps11	1	complement(95605692..95607874)	ENSRNOG00000020595	14.2018	1.34183	0.0229414	29.6234	18.3623	28.1585	14.8019	36.6282	17.2981	33.4942	17.4833	27.2145	20.602	26.6718	18.2062	15.7847	34.6544	22.4139	32.7965	22.8104	28.6978	23.6954	23.492	17.9864	33.3449	25.0992	30.2458	24.384
Snord35b	1	complement(95606510..95606596)	ENSRNOG00000052300	0	#N/A	#N/A	0	0	0	0	0	0	0	0	0	0	0	0	0	0	0	0	0	0	0	0	0	0	0	0	0
AC099450.1	1	complement(95609370..95620463)	ENSRNOG00000020618	17.1956	1.37956	0.00493149	39.3382	47.938	35.0274	36.1984	37.2252	34.5615	39.7023	40.7419	35.5105	52.8492	32.3448	43.4053	17.9487	39.4054	50.1057	42.2962	57.8333	34.4924	55.9901	33.6178	50.6019	36.2686	53.6703	37.6621	59.6921
Snord35a	1	complement(95610185..95610264)	ENSRNOG00000060031	0.037224	3.78869	#N/A	0	0	0	0	0	0	0	0	0.325947	0.0146113	0	0	0	0	0	0	0	0	0	0	0	0	0	0	0
SNORD34_1	1	complement(95610432..95610498)	ENSRNOG00000060311	0	#N/A	#N/A	0	0	0	0	0	0	0	0	0	0	0	0	0	0	0	0	0	0	0	0	0	0	0	0	0
SNORD33_1	1	complement(95610699..95610783)	ENSRNOG00000053764	0	#N/A	#N/A	0	0	0	0	0	0	0	0	0	0	0	0	0	0	0	0	0	0	0	0	0	0	0	0	0
SNORD33_2	1	complement(95611222..95611304)	ENSRNOG00000055560	0.0363611	-2.33704	#N/A	0	0	0	0	0	0	0.326852	0.0104816	0	0	0	0	0	0	0	0	0	0	0	0	0	0	0	0	0
Aldh16a1	1	complement(95613558..95640131)	ENSRNOG00000020623	0.109473	-1.71892	0.285005	0.273929	0.616849	0.14433	0.275622	0.405461	0.695635	0.165823	0.314447	0.122197	0.336061	0.109091	0.270522	0.0429663	0.0943303	0.221645	0.187966	0.474934	0.168635	0.50584	0.0983085	0.273442	0.0640644	0.175185	0.0503362	0.147424
Pih1d1	1	95639592..95645290	ENSRNOG00000020634	0.433154	1.09253	0.953624	0.847891	0.594819	0.943739	0.561452	0.932746	0.498539	1.17102	0.691784	0.477515	0.409117	0.892946	0.689832	0.241359	0.529891	0.387879	1.05157	0.827741	0.828879	0.774567	0.946694	0.820325	0.355201	0.302592	0.694778	0.633924
Slc17a7	1	95649745..95661588	ENSRNOG00000020650	0.0122038	-2.14978	0.72525	0	0	0.0529841	0.0612493	0.0111635	0.0115939	0.0456559	0.0524079	0	0	0.0270322	0.0405784	0	0	0	0.00887183	0.0135695	0.0174113	0.031615	0.00902237	0.0151912	0.0192423	0.0318518	0.0166308	0.0294848
Gfy	1	complement(95661773..95665893)	ENSRNOG00000047401	0.0135492	-2.707	0.532849	0	0	0.00883663	0.0102082	0.055855	0.0579696	0.0182747	0.0209632	0.0175653	0.0292227	0.0631176	0.0946828	0.0133175	0.0292379	0.0415585	0.0088778	0.0135695	0.017423	0.031615	0	0	0	0	0.016642	0.0294848
Kash5	1	complement(95668886..95691368)	ENSRNOG00000025378	0.0111623	1.29273	0.967285	0	0	0.0470811	0.0408329	0.0297593	0.0231878	0.0243416	0.0209632	0.0233968	0.0292227	0	0	0	0	0	0.0709507	0.0814172	0	0	0.0360773	0.0455736	0	0	0.0443338	0.0589697
Dkkl1	1	complement(95694010..95699259)	ENSRNOG00000020686	0.00267069	-2.77653	#N/A	0	0	0	0	0	0	0.0237971	0.0104816	0	0	0.0234832	0.0135261	0	0	0	0	0	0	0	0	0	0	0	0	0
Tead2	1	95703005..95719186	ENSRNOG00000020695	0.00816677	-1.83486	0.858738	0.0212084	0.0220303	0.0231766	0.0204164	0.0292992	0.0231878	0	0	0	0	0.0236492	0.0270522	0	0	0	0.0116423	0.0135695	0	0	0.0236797	0.0303824	0	0	0	0
Cd37	1	complement(95719190..95724648)	ENSRNOG00000020699	0.383318	-9.38331	6.78274e-15	0.493248	0.572789	1.09878	1.08207	1.10075	0.973889	0.771738	0.754674	0.309076	0.43834	0.401933	0.513993	0.223918	0.4916	0.595672	0.458222	0.597059	0	0	0.074136	0.106338	0.0903497	0.127407	0.0780878	0.117939
Slc6a16	1	95726140..95750266	ENSRNOG00000025220	0.00209466	6.30978	#N/A	0	0	0	0	0	0	0	0	0	0	0.0184182	0.0270522	0	0	0	0	0	0	0	0	0	0	0	0	0
RGD1562492	1	95754447..95765851	ENSRNOG00000037219	0	#N/A	#N/A	0	0	0	0	0	0	0	0	0	0	0	0	0	0	0	0	0	0	0	0	0	0	0	0	0
Trpm4	1	complement(95782000..95812532)	ENSRNOG00000020714	0.00292846	2.81734	0.637703	0	0	0	0	0.0127663	0.0231878	0	0	0.00501842	0.0146113	0.0103044	0.0270522	0	0	0	0.0101456	0.0271391	0	0	0	0	0.00550123	0.0159259	0.00475462	0.0147424
Hrc	1	95813253..95816984	ENSRNOG00000020719	0.00256309	-3.60881	#N/A	0	0	0	0	0.0239471	0.0231878	0	0	0	0	0.00966457	0.0135261	0	0	0	0	0	0	0	0	0	0	0	0	0
Ppfia3	1	complement(95817110..95845798)	ENSRNOG00000020731	0.00121842	-3.88509	#N/A	0.00513648	0.0110152	0.00561317	0.0102082	0	0	0	0	0	0	0	0	0	0	0	0	0	0.00553368	0.0158075	0	0	0	0	0	0
Lin7b	1	complement(95846243..95849977)	ENSRNOG00000020746	0.00170757	3.78862	#N/A	0	0	0	0	0	0	0	0	0	0	0.0150145	0.0135261	0	0	0	0	0	0	0	0	0	0	0	0	0
Snrnp70	1	complement(95856036..95876392)	ENSRNOG00000020763	0.425786	-1.74982	0.00852024	0.937419	1.24471	0.897498	1.01061	1.01999	1.03186	0.974909	1.09008	0.919048	1.49036	0.767789	1.12267	0.391663	0.859875	1.19134	0.537365	0.800602	0.411114	0.727145	0.481646	0.789942	0.395085	0.637036	0.273172	0.471757
Kcna7	1	95886073..95891565	ENSRNOG00000020779	0.000967488	4.16284	#N/A	0	0	0	0	0	0	0	0	0	0	0	0	0	0	0	0	0	0	0	0	0	0.00795779	0.0159259	0	0
Ntf4	1	95893457..95897243	ENSRNOG00000020783	0.00618471	-1.22419	0.982356	0.0189936	0.0220303	0	0	0.0262395	0.0231878	0.0107313	0.0104816	0	0	0.0211795	0.0270522	0	0	0	0.0104265	0.0135695	0	0	0.0106034	0.0151912	0	0	0.0195451	0.0294848
Lhb_1	1	95898267..95901963	ENSRNOG00000047040	0	#N/A	#N/A	0	0	0	0	0	0	0	0	0	0	0	0	0	0	0	0	0	0	0	0	0	0	0	0	0
Lhb_2	1	95900984..95901972	ENSRNOG00000063034	0	#N/A	#N/A	0	0	0	0	0	0	0	0	0	0	0	0	0	0	0	0	0	0	0	0	0	0	0	0	0
Ruvbl2	1	complement(95901701..95915342)	ENSRNOG00000020793	0.044733	-2.64336	0.306735	0.0855515	0.0881213	0.0467456	0.0408329	0.0590944	0.0463757	0.0725044	0.0628895	0.11615	0.146113	0.202719	0.229944	0.0117416	0.025778	0.0277057	0.0469634	0.0542781	0	0	0.0238801	0.0303824	0.0381974	0.0477777	0.0660268	0.0884545
Gys1	1	95915443..95935292	ENSRNOG00000020812	0.0310881	-7.50575	0.00473396	0.0130089	0.0220303	0.0426485	0.0612493	0	0	0.0293999	0.0419263	0.0282587	0.0584453	0.0942892	0.17584	0.0285666	0.0627165	0.110823	0.0856945	0.162834	0	0	0.0145248	0.0303824	0.0154887	0.0318518	0	0
Ftl1_1	1	complement(95936387..95939725)	ENSRNOG00000064385	735.801	-1.09604	0.664482	1472.39	1628.76	1670.4	1567	1756.39	1480.29	1723.02	1605.03	1417.21	1914.63	1406.86	1713.8	602.099	1321.88	1525.78	1296.07	1608.7	1118.7	1648.44	1138.97	1556.25	1028.01	1380.92	1101.42	1584.65
Bax	1	complement(95938808..95945368)	ENSRNOG00000020876	0.0930874	1.81751	0.415085	0.120886	0.110152	0.237788	0.183748	0.167003	0.115939	0.0546399	0.0419263	0.0919084	0.102279	0.310035	0.311101	0.0530913	0.116559	0.110823	0.291984	0.29853	0.0651169	0.0790375	0.0134972	0.0151912	0.115143	0.127407	0.199033	0.235879
Dhdh	1	complement(95953092..95965197)	ENSRNOG00000020883	0.0237851	-3.20208	0.260907	0.024793	0.0330455	0.0270939	0.0306247	0.0799198	0.0811574	0.0840477	0.0943342	0.0448808	0.0730567	0.0368618	0.0541045	0.0181479	0.0398428	0.0554114	0.0544403	0.0814172	0.00890341	0.0158075	0.0369094	0.0607648	0	0	0	0
Tulp2	1	95962496..96000628	ENSRNOG00000020927	0.00252584	-3.88501	#N/A	0	0	0.0225686	0.0204164	0	0	0	0	0	0	0	0	0	0	0	0	0	0	0	0	0	0	0	0	0
Nucb1	1	complement(95968326..96003220)	ENSRNOG00000020889	0.333196	1.31793	0.279434	0.980485	2.69872	0.551047	1.28624	0.790605	1.65793	0.524576	1.21586	0.834563	2.80538	0.727397	2.20476	0.268036	0.58846	1.69005	0.755728	2.33396	0.487194	1.78625	0.513857	1.74699	0.586077	1.95889	0.444764	1.59218
Ppp1r15a	1	complement(96000058..96003171)	ENSRNOG00000020938	4.95325	1.2107	0.250494	9.39641	8.91127	10.6365	8.55449	11.1679	8.06937	13.3741	10.6807	8.86852	10.2718	8.32785	8.6973	4.64198	10.1912	10.0849	10.6478	11.3306	8.65901	10.9388	8.7536	10.2541	8.72605	10.0492	10.2191	12.6048
Plekha4	1	96006000..96028826	ENSRNOG00000020942	0.012416	1.88761	0.71708	0.0322578	0.0440607	0	0	0	0	0.0364511	0.0419263	0.0175181	0.0292227	0.0539554	0.0811567	0.00885449	0.0194396	0.0277057	0.0177079	0.0271391	0.00868808	0.0158075	0.0360167	0.0607648	0.0288052	0.0477777	0.0165973	0.0294848
Hsd17b14	1	96029284..96039883	ENSRNOG00000020949	0.00766517	11.5965	#N/A	0	0	0	0	0	0	0	0	0.067119	0.0584453	0	0	0	0	0	0	0	0	0	0	0	0.0183941	0.0159259	0	0
Bcat2	1	96042625..96060007	ENSRNOG00000020956	0.103194	-1.91065	0.397914	0.101055	0.0771062	0.12621	0.0816658	0.239327	0.139127	0.277323	0.178187	0.156799	0.146113	0.257567	0.216418	0.0317015	0.0695991	0.0554114	0.412095	0.352808	0.0311057	0.031615	0.12895	0.12153	0.171884	0.159259	0.0891342	0.0884545
Fgf21	1	complement(96083441..96090454)	ENSRNOG00000020990	0	#N/A	#N/A	0	0	0	0	0	0	0	0	0	0	0	0	0	0	0	0	0	0	0	0	0	0	0	0	0
Fut1	1	96086635..96090616	ENSRNOG00000020995	0.00194415	5.48896	#N/A	0	0	0.0159878	0.0204164	0	0	0	0	0	0	0	0	0	0	0	0	0	0	0	0.0163348	0.0303824	0	0	0	0
Rasip1	1	96091074..96109562	ENSRNOG00000021004	0.0140877	2.14481	0.515141	0.00929457	0.0220303	0.0253929	0.0510411	0.0385212	0.0695635	0.0105028	0.0209632	0.0151427	0.043834	0.0259106	0.0676306	0.00255128	0.0056012	0.0138528	0.0510225	0.135695	0.01502	0.0474225	0.0415106	0.12153	0.0165995	0.0477777	0.0430401	0.132682
Mamstr	1	96110343..96115744	ENSRNOG00000024580	0	#N/A	#N/A	0	0	0	0	0	0	0	0	0	0	0	0	0	0	0	0	0	0	0	0	0	0	0	0	0
Fut2	1	complement(96119371..96140360)	ENSRNOG00000021011	0.272056	1.46925	0.0780278	0.5582	1.16761	0.621514	1.10249	0.443775	0.707229	0.440343	0.775637	0.428971	1.09585	0.675291	1.5555	0.318006	0.698166	1.52381	0.572376	1.34338	0.431168	1.20137	0.505652	1.30644	0.5204	1.32185	0.482287	1.31208
gene:ENSRNOG00000021014	1	complement(96151436..96156838)	ENSRNOG00000021014	0	#N/A	#N/A	0	0	0	0	0	0	0	0	0	0	0	0	0	0	0	0	0	0	0	0	0	0	0	0	0
Ntn5	1	96156985..96165630	ENSRNOG00000021016	0.00174475	3.78862	#N/A	0	0	0	0	0	0	0	0	0	0	0.0153415	0.0135261	0	0	0	0	0	0	0	0	0	0	0	0	0
Ca11	1	96170080..96175191	ENSRNOG00000021017	0.653874	2.30071	0.000783892	0.762732	0.462637	0.654907	0.336871	0.702472	0.32463	1.33386	0.681303	1.10457	0.818235	1.37702	0.919776	0.348938	0.766077	0.484849	1.39567	0.949867	1.29126	1.04329	1.41935	1.06338	1.25408	0.923703	1.43895	1.13517
Dbp	1	96175440..96180745	ENSRNOG00000021027	0.0594637	-6.98524	0.0171105	0.033601	0.0440607	0.275395	0.306247	0.162468	0.162315	0.0664454	0.0733711	0.0729902	0.116891	0.065569	0.0946828	0.055339	0.121494	0.166234	0.0092226	0.0135695	0.0180997	0.031615	0	0	0.0200031	0.0318518	0.00864416	0.0147424
Sphk2	1	complement(96180887..96188391)	ENSRNOG00000021032	0.303862	1.11087	0.899697	0.538791	0.749031	0.926484	1.09228	0.547306	0.579696	0.71627	0.838526	0.567986	0.964348	0.697986	1.06856	0.23054	0.506138	0.7342	0.556741	0.86845	0.606064	1.12233	0.415794	0.713986	0.509424	0.859999	0.42398	0.766606
Rpl18	1	96188112..96191452	ENSRNOG00000021035	0.857642	-1.32291	0.241817	1.55922	1.66329	2.07631	1.87831	2.23965	1.82025	1.85525	1.66657	0.796291	1.0374	1.01326	1.1903	0.561209	1.23211	1.37143	1.7232	2.06257	0.834336	1.18556	0.979985	1.29125	1.06961	1.38555	1.04133	1.44476
Fam83e	1	96191742..96201192	ENSRNOG00000021039	0.00743902	1.98327	0.756133	0	0	0.0246174	0.0408329	0.0155603	0.0231878	0.00636376	0.0104816	0.024467	0.0584453	0	0	0	0	0	0.012366	0.0271391	0	0	0.0125759	0.0303824	0.0134104	0.0318518	0.0347713	0.0884545
Spaca4	1	complement(96195315..96196237)	ENSRNOG00000021037	0.00329858	3.78862	#N/A	0	0	0	0	0	0	0	0	0	0	0.0290042	0.0135261	0	0	0	0	0	0	0	0	0	0	0	0	0
Sult2b1	1	complement(96200156..96261295)	ENSRNOG00000021046	0.00190174	-2.33703	#N/A	0	0	0.0169922	0.0102082	0	0	0	0	0	0	0	0	0	0	0	0	0	0	0	0	0	0	0	0	0
AC095693.1	1	96260977..96280672	ENSRNOG00000021048	0.00629773	3.31682	0.407451	0.00476252	0.0110152	0	0	0	0	0.0161448	0.0314447	0.0103455	0.0292227	0	0	0.00522908	0.0114802	0.0277057	0.00522876	0.0135695	0.0153924	0.0474225	0.0265874	0.075956	0.00567038	0.0159259	0.00490082	0.0147424
Cyth2	1	complement(96284252..96291092)	ENSRNOG00000021051	0.280381	-1.20123	0.82399	0.632949	0.473652	0.563003	0.357288	0.711732	0.405787	0.615428	0.387818	0.52759	0.482174	0.311862	0.256996	0.153537	0.337082	0.263204	0.42018	0.352808	0.285444	0.284535	0.410875	0.37978	0.420616	0.382222	0.42412	0.412788
Kcnj14	1	complement(96293435..96495459)	ENSRNOG00000021056	0.0128591	-3.74117	0.385821	0.0087652	0.0110152	0.086208	0.091874	0	0	0.0198092	0.0209632	0.0190403	0.0292227	0	0	0	0	0	0	0	0	0	0.00978659	0.0151912	0	0	0.00901972	0.0147424
Grwd1	1	complement(96301261..96307201)	ENSRNOG00000021058	0.0358391	-12.8543	0.0228321	0.0333752	0.0330455	0.0243151	0.0204164	0.169061	0.127533	0.10057	0.0838526	0	0	0.0124054	0.0135261	0	0	0	0	0	0.0119854	0.0158075	0.0372643	0.0455736	0.0132458	0.0159259	0	0
Grin2d	1	complement(96308365..96344793)	ENSRNOG00000021063	0.00446744	1.422	0.934412	0.0091389	0.0220303	0.00998704	0.0204164	0.018938	0.0347818	0	0	0.00992605	0.0292227	0.00509533	0.0135261	0.00752564	0.0165222	0.0415585	0.00501679	0.0135695	0	0	0.0153057	0.0455736	0.021762	0.0637036	0	0
Kdelr1	1	96347150..96358157	ENSRNOG00000021082	0.129078	-1.74443	0.615307	0.0922789	0.066091	0.554636	0.336871	0.382448	0.208691	0.139033	0.0838526	0.133636	0.116891	0.291547	0.229944	0.0675459	0.148294	0.110823	0.236396	0.189973	0	0	0.25758	0.227868	0.0366232	0.0318518	0.142438	0.132682
Syngr4	1	complement(96360456..96371663)	ENSRNOG00000021093	0.00381767	6.30978	#N/A	0	0	0	0	0	0	0	0	0	0	0.0335685	0.0270522	0	0	0	0	0	0	0	0	0	0	0	0	0
Tmem143	1	96371938..96387991	ENSRNOG00000021096	0.00265081	6.96122	#N/A	0	0	0	0	0	0	0	0	0	0	0.0102101	0.0135261	0	0	0	0	0	0	0	0	0	0.0218035	0.0318518	0	0
Emp3	1	complement(96388652..96391988)	ENSRNOG00000021104	0.349917	-11.6966	1.63657e-05	0.298853	0.132182	1.19749	0.449162	1.16978	0.394193	0.506553	0.188668	0.054099	0.0292227	0.333247	0.162313	0	0	0	0.10937	0.0542781	0	0	0.111226	0.0607648	0.0593037	0.0318518	0	0
Odad1	1	96394824..96420925	ENSRNOG00000021109	0.00470025	-1.63208	0.910907	0	0	0	0	0.0128007	0.0115939	0.0209407	0.0209632	0	0	0.041329	0.0541045	0	0	0	0	0	0	0	0	0	0	0	0.0190699	0.0294848
Abcc6	1	complement(96447251..96501464)	ENSRNOG00000028781	0	#N/A	#N/A	0	0	0	0	0	0	0	0	0	0	0	0	0	0	0	0	0	0	0	0	0	0	0	0	0
Nomo1	1	96505484..96556279	ENSRNOG00000021118	0.136225	1.40681	0.283037	0.269024	0.594819	0.22866	0.428745	0.295947	0.498539	0.315254	0.586968	0.395005	1.06663	0.277764	0.676306	0.125809	0.276208	0.637231	0.240664	0.597059	0.150281	0.44261	0.189123	0.516501	0.26099	0.70074	0.164051	0.471757
gene:ENSRNOG00000066508	1	complement(96556634..96563246)	ENSRNOG00000066508	0	#N/A	#N/A	0	0	0	0	0	0	0	0	0	0	0	0	0	0	0	0	0	0	0	0	0	0	0	0	0
Ncr3lg1	1	96574455..96580466	ENSRNOG00000070704	0	#N/A	#N/A	0	0	0	0	0	0	0	0	0	0	0	0	0	0	0	0	0	0	0	0	0	0	0	0	0
Kcnj11	1	complement(96591049..96594082)	ENSRNOG00000021128	0.00589189	-3.06819	0.661827	0.0158259	0.0220303	0.0259419	0.0306247	0.0109317	0.0115939	0	0	0	0	0	0	0.0130322	0.0286115	0.0415585	0.00868761	0.0135695	0	0	0	0	0	0	0.00814272	0.0147424
Abcc8	1	complement(96598647..96679510)	ENSRNOG00000021130	0.000575311	-2.33707	#N/A	0.00500686	0.0110152	0	0	0	0	0	0	0	0	0	0	0	0	0	0	0	0	0	0	0	0	0	0	0
Ush1c	1	complement(96695307..96743671)	ENSRNOG00000021149	0.00107932	1.40535	#N/A	0	0	0	0	0.0100841	0.0115939	0	0	0	0	0.00813952	0.0135261	0	0	0	0	0	0	0	0.00815003	0.0151912	0	0	0	0
Otog	1	96746336..96815415	ENSRNOG00000010983	0.000654364	-3.88516	#N/A	0	0	0	0	0.00330445	0.0115939	0.00270287	0.0104816	0	0	0	0	0	0	0	0	0	0	0	0	0	0	0	0	0
Myod1	1	96884948..96887554	ENSRNOG00000011306	0.00535388	-1.81762	#N/A	0.0137818	0.0110152	0	0	0.0190395	0.0115939	0.0155733	0.0104816	0	0	0	0	0	0	0	0.015131	0.0135695	0	0	0	0	0	0	0.014182	0.0147424
gene:ENSRNOG00000065728	1	complement(96891443..96900307)	ENSRNOG00000065728	0.00343315	2.35006	#N/A	0	0	0	0	0.0181437	0.0115939	0	0	0	0	0	0	0	0	0	0.0144191	0.0135695	0.014149	0.0158075	0.0146638	0.0151912	0	0	0	0
Kcnc1	1	96902953..96944744	ENSRNOG00000055401	0.00396811	4.05319	0.481852	0	0	0.00660024	0.0102082	0	0	0.0136497	0.0209632	0	0	0.00673481	0.0135261	0	0	0	0	0	0.0130135	0.031615	0	0	0.00719104	0.0159259	0.0124302	0.0294848
Sergef	1	complement(96949661..97152496)	ENSRNOG00000011488	0.101987	2.06366	0.237694	0.238016	0.165227	0.121382	0.0714576	0.0657635	0.0347818	0.107583	0.0628895	0.275751	0.233781	0.176939	0.135261	0.0958222	0.210373	0.152381	0.226475	0.176404	0.256422	0.237112	0.212601	0.182294	0.188925	0.159259	0.0816425	0.0737121
Tph1	1	complement(97157409..97178344)	ENSRNOG00000011672	0.00301236	-2.30322	0.845585	0	0	0.0269156	0.0408329	0	0	0	0	0	0	0	0	0	0	0	0.00676025	0.0135695	0	0	0	0	0.00733121	0.0159259	0.00633624	0.0147424
gene:ENSRNOG00000011895	1	complement(97198800..97222156)	ENSRNOG00000011895	0.014597	-2.23236	0.745233	0.0162215	0.0220303	0.070908	0.0816658	0.0448199	0.0463757	0	0	0	0	0	0	0.00890534	0.0195512	0.0277057	0.044524	0.0678477	0.017476	0.031615	0	0	0.0193138	0.0318518	0	0
gene:ENSRNOG00000055531	1	complement(97247598..97321019)	ENSRNOG00000055531	0.214733	-1.96107	0.000615764	0.314239	0.991365	0.522735	1.39853	0.593297	1.42605	0.508959	1.35212	0.235121	0.905903	0.307577	1.06856	0.136093	0.298785	0.983551	0.207002	0.732755	0.12037	0.50584	0.179327	0.698795	0.174599	0.668888	0.18324	0.751863
Gtf2h1	1	97321394..97349455	ENSRNOG00000012360	0.426274	-1.38673	0.193072	0.940803	1.48705	0.98242	1.31686	1.02051	1.22896	0.889854	1.18442	0.454149	0.87668	0.637217	1.10914	0.218071	0.478764	0.789612	0.550883	0.977006	0.600625	1.2646	0.630259	1.23049	0.680383	1.30592	0.401591	0.825576
Ldha	1	97366021..97433472	ENSRNOG00000013009	0.519625	-9.35678	0	1.10231	1.39893	1.42277	1.53123	1.10316	1.06664	1.03964	1.11105	0.27339	0.423729	0.46457	0.649254	0.233483	0.512601	0.678789	0.285881	0.407086	0.0280525	0.0474225	0.125984	0.197486	0.144679	0.222963	0.0446584	0.0737121
Ldhc	1	97382379..97403378	ENSRNOG00000013103	0.0203337	-3.81292	0.423588	0	0	0.0594583	0.0408329	0	0	0.122963	0.0838526	0	0	0.0303353	0.0270522	0	0	0	0	0	0	0	0.0303745	0.0303824	0	0	0	0
Tsg101	1	complement(97410848..97442554)	ENSRNOG00000013381	2.03223	1.2435	0.103908	4.0658	6.8294	4.64379	6.61493	5.39945	6.90998	4.20158	5.94306	4.45161	9.13208	4.61415	8.53498	1.96565	4.31547	7.56365	3.84465	7.24613	4.32369	9.67419	4.09294	8.49188	3.7009	7.54888	3.19863	6.98791
Uevld	1	complement(97453946..97486000)	ENSRNOG00000013624	0.044374	-2.10921	0.510337	0.0839437	0.0991365	0.0611561	0.0612493	0.128853	0.115939	0.105395	0.104816	0.0202609	0.0292227	0.083204	0.108209	0.0921672	0.202348	0.249351	0.0819214	0.108556	0.0703384	0.110652	0.0728975	0.106338	0	0	0.00959791	0.0147424
Gm9999	1	97524328..97529198	ENSRNOG00000066101	0	#N/A	#N/A	0	0	0	0	0	0	0	0	0	0	0	0	0	0	0	0	0	0	0	0	0	0	0	0	0
Spty2d1	1	complement(97531508..97549581)	ENSRNOG00000070392	0.215271	-1.25821	0.56558	0.386473	0.914259	0.544462	1.09228	0.540342	0.973889	0.468281	0.932861	0.217466	0.628287	0.384221	1.00093	0.181492	0.398457	0.983551	0.316953	0.841311	0.265868	0.837797	0.192359	0.562074	0.310459	0.891851	0.268324	0.825576
AABR07003273.1	1	97568938..97569371	ENSRNOG00000050257	0	#N/A	#N/A	0	0	0	0	0	0	0	0	0	0	0	0	0	0	0	0	0	0	0	0	0	0	0	0	0
Tmem86a	1	97595842..97600260	ENSRNOG00000013663	0.0063312	-2.12549	0.847508	0.0266903	0.0220303	0.0291673	0.0204164	0	0	0	0	0	0	0	0	0.00732624	0.0160844	0.0138528	0.0146516	0.0135695	0.0143771	0.0158075	0	0	0	0	0	0
Ptpn5	1	complement(97620642..97679882)	ENSRNOG00000013981	0.00265008	-1.80513	#N/A	0	0	0.0236787	0.0306247	0	0	0	0	0	0	0	0	0	0	0	0.00792966	0.0135695	0	0	0.00806422	0.0151912	0	0	0	0
Mrgprx3	1	complement(97721436..97746900)	ENSRNOG00000014227	0.0139646	-9.9751	#N/A	0	0	0.0408342	0.0204164	0	0	0.0844474	0.0419263	0	0	0	0	0	0	0	0	0	0	0	0	0	0	0	0	0
gene:ENSRNOG00000063455	1	97791143..97797638	ENSRNOG00000063455	0	#N/A	#N/A	0	0	0	0	0	0	0	0	0	0	0	0	0	0	0	0	0	0	0	0	0	0	0	0	0
Mrgprx4	1	complement(97806099..97807112)	ENSRNOG00000014242	0	#N/A	#N/A	0	0	0	0	0	0	0	0	0	0	0	0	0	0	0	0	0	0	0	0	0	0	0	0	0
Mrgprb4	1	complement(97852704..97853774)	ENSRNOG00000033021	0.00287076	3.78862	#N/A	0	0	0	0	0	0	0	0	0	0	0	0	0	0	0	0.0246108	0.0135695	0	0	0	0	0	0	0	0
gene:ENSRNOG00000064833	1	complement(97950502..97951143)	ENSRNOG00000064833	0	#N/A	#N/A	0	0	0	0	0	0	0	0	0	0	0	0	0	0	0	0	0	0	0	0	0	0	0	0	0
Mrgprb5	1	97959193..97960254	ENSRNOG00000022703	0	#N/A	#N/A	0	0	0	0	0	0	0	0	0	0	0	0	0	0	0	0	0	0	0	0	0	0	0	0	0
Mrgprb13	1	complement(98041013..98041999)	ENSRNOG00000064327	0	#N/A	#N/A	0	0	0	0	0	0	0	0	0	0	0	0	0	0	0	0	0	0	0	0	0	0	0	0	0
gene:ENSRNOG00000070585	1	complement(98049409..98050395)	ENSRNOG00000070585	0	#N/A	#N/A	0	0	0	0	0	0	0	0	0	0	0	0	0	0	0	0	0	0	0	0	0	0	0	0	0
gene:ENSRNOG00000064044	1	complement(98057852..98058838)	ENSRNOG00000064044	0	#N/A	#N/A	0	0	0	0	0	0	0	0	0	0	0	0	0	0	0	0	0	0	0	0	0	0	0	0	0
gene:ENSRNOG00000068609	1	complement(98119267..98135359)	ENSRNOG00000068609	0	#N/A	#N/A	0	0	0	0	0	0	0	0	0	0	0	0	0	0	0	0	0	0	0	0	0	0	0	0	0
gene:ENSRNOG00000022729	1	complement(98185431..98204311)	ENSRNOG00000022729	0.00287426	-2.33704	#N/A	0	0	0	0	0	0	0.0258369	0.0104816	0	0	0	0	0	0	0	0	0	0	0	0	0	0	0	0	0
Mrgprb3	1	complement(98272099..98286242)	ENSRNOG00000028982	0.00517458	11.3523	#N/A	0	0	0	0	0	0	0	0	0.0109149	0.0146113	0.0224118	0.0270522	0.00551691	0.0121121	0.0138528	0	0	0.0108265	0.0158075	0	0	0	0	0	0
gene:ENSRNOG00000064687	1	complement(98348507..98351417)	ENSRNOG00000064687	0.115736	1.1873	0.937082	0.11033	0.0550758	0.385823	0.163332	0.274357	0.104345	0.274279	0.115297	0.119833	0.0730567	0.246056	0.135261	0.169594	0.372336	0.19394	0.145358	0.0814172	0.285269	0.18969	0.147824	0.0911472	0.236452	0.143333	0.158948	0.103197
gene:ENSRNOG00000014266	1	complement(98376446..98387603)	ENSRNOG00000014266	0.00143739	3.78862	#N/A	0	0	0	0	0	0	0	0	0	0	0	0	0	0	0	0.0123227	0.0135695	0	0	0	0	0	0	0	0
Mrgprx1	1	complement(98401538..98415284)	ENSRNOG00000037156	0.00184655	4.16284	#N/A	0	0	0	0	0	0	0	0	0	0	0	0	0	0	0	0	0	0	0	0	0	0.0151883	0.0159259	0	0
AABR07003302.1	1	complement(98433780..98434019)	ENSRNOG00000058668	0	#N/A	#N/A	0	0	0	0	0	0	0	0	0	0	0	0	0	0	0	0	0	0	0	0	0	0	0	0	0
Zdhhc13	1	98487358..98525905	ENSRNOG00000014277	0.119096	1.60659	0.457988	0.181649	0.198273	0.319816	0.296038	0.292771	0.243472	0.114034	0.104816	0.263059	0.350672	0.22506	0.270522	0.0941817	0.206771	0.235498	0.221591	0.271391	0.184824	0.268727	0.0901403	0.12153	0.360459	0.477777	0.342693	0.4865
Csrp3	1	complement(98528068..98546653)	ENSRNOG00000014327	0.00313393	-2.33704	#N/A	0	0	0	0	0	0	0.0281711	0.0104816	0	0	0	0	0	0	0	0	0	0	0	0	0	0	0	0	0
E2f8	1	complement(98565717..98584098)	ENSRNOG00000022537	0.080286	1.35816	0.595549	0.192138	0.451622	0.235576	0.469578	0.148904	0.26666	0.142978	0.283003	0.101799	0.292227	0.0679331	0.17584	0.0694627	0.152502	0.374027	0.216093	0.56992	0.19185	0.600685	0.162204	0.470927	0.106013	0.302592	0.178428	0.54547
Nav2	1	98663759..99322337	ENSRNOG00000014530	0.00160265	3.32686	0.568472	0.00199368	0.0110152	0	0	0.00275425	0.0115939	0	0	0	0	0.00222313	0.0135261	0.00437798	0.00961163	0.0554114	0.00218886	0.0135695	0	0	0.00445199	0.0303824	0.00474745	0.0318518	0	0
Dbx1	1	complement(99349608..99354038)	ENSRNOG00000014706	0	#N/A	#N/A	0	0	0	0	0	0	0	0	0	0	0	0	0	0	0	0	0	0	0	0	0	0	0	0	0
Htatip2	1	99469245..99488629	ENSRNOG00000022189	0.00935135	2.90937	0.742774	0.0729354	0.066091	0	0	0	0	0	0	0	0	0.0271097	0.0270522	0	0	0	0	0	0.0523836	0.06323	0	0	0	0	0.0250177	0.0294848
Prmt3	1	99492724..99579435	ENSRNOG00000014829	0.105821	-1.58867	0.407774	0.163581	0.187258	0.294432	0.28583	0.172813	0.150721	0.217465	0.209632	0.167219	0.233781	0.300435	0.378731	0.121498	0.266743	0.318615	0.190159	0.244252	0.0725655	0.110652	0.107437	0.151912	0.194763	0.27074	0.138625	0.206394
U4_3	1	99557854..99557970	ENSRNOG00000059537	0	#N/A	#N/A	0	0	0	0	0	0	0	0	0	0	0	0	0	0	0	0	0	0	0	0	0	0	0	0	0
Slc6a5	1	99645389..99697010	ENSRNOG00000031662	0.000929403	2.35009	#N/A	0	0	0	0	0.0046985	0.0115939	0	0	0	0	0	0	0	0	0	0.00373398	0.0135695	0.00366403	0.0158075	0	0	0.00404935	0.0159259	0	0
Nell1	1	99709793..100573860	ENSRNOG00000015675	0.000954869	-2.33707	#N/A	0.0083101	0.0110152	0	0	0	0	0	0	0	0	0	0	0	0	0	0	0	0	0	0	0	0	0	0	0
Ano5	1	101087341..101187555	ENSRNOG00000015972	0.00153576	-8.3196	0.382051	0.00303667	0.0110152	0.00331849	0.0102082	0	0	0.00343141	0.0104816	0.00329822	0.0146113	0.00677229	0.0270522	0	0	0	0.00333395	0.0135695	0	0	0	0	0	0	0	0
Slc17a6	1	101212489..101252542	ENSRNOG00000016147	0.000774649	-2.77653	#N/A	0.00604885	0.0110152	0	0	0	0	0	0	0	0	0	0	0	0	0	0.00664102	0.0135695	0	0	0	0	0	0	0	0
Fancf	1	complement(101450389..101451923)	ENSRNOG00000023968	0.011451	-8.23963	#N/A	0.0447074	0.0220303	0	0	0	0	0	0	0	0	0	0	0	0	0	0.0981683	0.0542781	0	0	0	0	0	0	0	0
Gas2	1	101482591..101582619	ENSRNOG00000016717	0.110144	1.67815	0.409504	0.171269	0.187258	0.198173	0.183748	0.180935	0.150721	0.204917	0.188668	0.31733	0.423729	0.337023	0.405784	0.0442464	0.0971408	0.110823	0.210158	0.257821	0.206221	0.300342	0.0674917	0.0911472	0.143941	0.191111	0.196977	0.280106
Svip	1	complement(101587128..101593116)	ENSRNOG00000037137	9.67192	1.34923	0.000563876	18.276	11.5549	22.5043	12.0661	22.9856	11.0722	23.3094	12.4102	17.2766	13.3401	18.6114	12.958	8.66545	19.0246	12.5507	18.2289	12.9318	18.2064	15.3333	21.5922	16.8622	19.3951	14.8907	20.0437	16.482
Ccdc179	1	complement(101600369..101604269)	ENSRNOG00000049297	0.00905213	3.78864	#N/A	0	0	0	0	0	0	0	0	0	0	0	0	0.0362085	0.079494	0.0138528	0	0	0	0	0	0	0	0	0	0
gene:ENSRNOG00000068350	1	101614667..101637056	ENSRNOG00000068350	0.13265	1.40404	0.895681	0.321534	0.066091	0.0585624	0.0102082	0.51823	0.0811574	0.302776	0.0524079	0.11641	0.0292227	0.418295	0.0946828	0	0	0	0.117671	0.0271391	0.346398	0.094845	0.119667	0.0303824	0.191413	0.0477777	0.165435	0.0442273
gene:ENSRNOG00000068795	1	complement(102526287..102527474)	ENSRNOG00000068795	0	#N/A	#N/A	0	0	0	0	0	0	0	0	0	0	0	0	0	0	0	0	0	0	0	0	0	0	0	0	0
U6_34	1	complement(103004250..103004356)	ENSRNOG00000068758	0	#N/A	#N/A	0	0	0	0	0	0	0	0	0	0	0	0	0	0	0	0	0	0	0	0	0	0	0	0	0
gene:ENSRNOG00000065133	1	103575380..103655206	ENSRNOG00000065133	0.00236029	-2.3371	#N/A	0	0	0	0	0.0220523	0.0115939	0	0	0	0	0	0	0	0	0	0	0	0	0	0	0	0	0	0	0
gene:ENSRNOG00000064243	1	complement(103587276..103596261)	ENSRNOG00000064243	0.000879364	3.78864	#N/A	0	0	0	0	0	0	0	0	0	0	0	0	0.00351745	0.00772239	0.0138528	0	0	0	0	0	0	0	0	0	0
gene:ENSRNOG00000065819	1	104515030..104515165	ENSRNOG00000065819	0	#N/A	#N/A	0	0	0	0	0	0	0	0	0	0	0	0	0	0	0	0	0	0	0	0	0	0	0	0	0
U1_6	1	complement(104816658..104816811)	ENSRNOG00000057480	0	#N/A	#N/A	0	0	0	0	0	0	0	0	0	0	0	0	0	0	0	0	0	0	0	0	0	0	0	0	0
Luzp2	1	105597307..105981183	ENSRNOG00000021507	0.00111975	3.78862	#N/A	0	0	0	0	0	0	0	0	0	0	0.00984585	0.0135261	0	0	0	0	0	0	0	0	0	0	0	0	0
gene:ENSRNOG00000069456	1	complement(105816865..105818333)	ENSRNOG00000069456	0	#N/A	#N/A	0	0	0	0	0	0	0	0	0	0	0	0	0	0	0	0	0	0	0	0	0	0	0	0	0
U6_35	1	complement(105964547..105964651)	ENSRNOG00000065828	0	#N/A	#N/A	0	0	0	0	0	0	0	0	0	0	0	0	0	0	0	0	0	0	0	0	0	0	0	0	0
U6_36	1	106391996..106392102	ENSRNOG00000069682	0	#N/A	#N/A	0	0	0	0	0	0	0	0	0	0	0	0	0	0	0	0	0	0	0	0	0	0	0	0	0
U7_6	1	106488765..106488826	ENSRNOG00000066800	0	#N/A	#N/A	0	0	0	0	0	0	0	0	0	0	0	0	0	0	0	0	0	0	0	0	0	0	0	0	0
U7_7	1	106488917..106488976	ENSRNOG00000051903	0	#N/A	#N/A	0	0	0	0	0	0	0	0	0	0	0	0	0	0	0	0	0	0	0	0	0	0	0	0	0
Siglech	1	106593721..106598022	ENSRNOG00000021499	0	#N/A	#N/A	0	0	0	0	0	0	0	0	0	0	0	0	0	0	0	0	0	0	0	0	0	0	0	0	0
AABR07003537.1	1	106622141..106623699	ENSRNOG00000021484	0.019286	-1.27797	0.982673	0	0	0.172322	0.0408329	0	0	0	0	0.0856346	0.0292227	0.0439587	0.0135261	0	0	0	0	0	0.0424703	0.0158075	0	0	0	0	0.0405665	0.0147424
Tubgcp5	1	106636526..106672175	ENSRNOG00000011480	0.108708	1.44374	0.536432	0.252988	0.429591	0.241022	0.34708	0.233001	0.301442	0.249224	0.356374	0.126821	0.263004	0.086801	0.162313	0.0356117	0.0781838	0.138528	0.235023	0.447795	0.174712	0.395187	0.0651849	0.136721	0.216256	0.445925	0.220283	0.4865
Cyfip1	1	106711016..106799386	ENSRNOG00000011945	0.0602611	-1.49095	0.612047	0.110538	0.231318	0.212833	0.377704	0.15998	0.255066	0.0594798	0.104816	0.0686053	0.175336	0.0997818	0.229944	0.0491248	0.107851	0.235498	0.0693485	0.162834	0.0567078	0.158075	0.0764023	0.197486	0.0626713	0.159259	0.0487492	0.132682
U6_37	1	complement(106789754..106789860)	ENSRNOG00000063677	0	#N/A	#N/A	0	0	0	0	0	0	0	0	0	0	0	0	0	0	0	0	0	0	0	0	0	0	0	0	0
Nipa2	1	complement(106800903..106824126)	ENSRNOG00000012690	0.280454	-2.13375	0.00287898	0.420664	0.462637	0.634829	0.592077	0.857879	0.718823	0.622478	0.576487	0.130542	0.175336	0.290381	0.351679	0.126465	0.277649	0.318615	0.263912	0.325669	0.161855	0.237112	0.156561	0.212677	0.298127	0.398148	0.175213	0.250621
Nipa1	1	complement(106834000..106874790)	ENSRNOG00000042702	0.0138313	3.11618	0.113994	0.0180185	0.0550758	0.0354434	0.091874	0.039828	0.0927514	0.0203608	0.0524079	0.0078282	0.0292227	0.0120553	0.0405784	0.00593511	0.0130302	0.0415585	0.007913	0.0271391	0.0349414	0.142267	0.0201182	0.075956	0.025744	0.0955555	0.0333751	0.132682
Herc2	1	106880084..107108134	ENSRNOG00000013718	0.820097	1.20777	0.276059	2.0175	14.2977	1.7648	10.6063	1.81444	9.79686	1.7669	10.5445	1.58858	13.7493	1.52001	11.8624	0.69799	1.5324	11.3316	1.55801	12.389	1.57404	14.859	1.50115	13.1404	1.40646	12.1037	1.57705	14.536
Oca2	1	107116278..107446074	ENSRNOG00000014465	0.00228208	6.9562	#N/A	0	0	0	0	0	0	0	0	0	0	0.0191494	0.0270522	0	0	0	0	0	0	0	0.0191741	0.0303824	0	0	0	0
Gabrg3	1	complement(107627390..108246763)	ENSRNOG00000014862	0.00298674	1.8373	#N/A	0	0	0	0	0.0150826	0.0115939	0.0123368	0.0104816	0.011858	0.0146113	0	0	0	0	0	0	0	0	0	0	0	0	0	0.0224693	0.0294848
Gabra5	1	complement(108268776..108380917)	ENSRNOG00000010803	0.00126293	4.16284	#N/A	0	0	0	0	0	0	0	0	0	0	0	0	0.00505171	0.0110908	0.0138528	0	0	0.00991354	0.0158075	0	0	0	0	0	0
Gabrb3	1	108296124..108698961	ENSRNOG00000060599	0.00464101	-2.72699	0.739121	0.00910424	0.0110152	0.00994917	0.0102082	0.0125774	0.0115939	0	0	0	0	0.020304	0.0270522	0	0	0	0.019991	0.0271391	0	0	0	0	0.0108397	0.0159259	0	0
Gm23911	1	108932965..108933098	ENSRNOG00000055881	0	#N/A	#N/A	0	0	0	0	0	0	0	0	0	0	0	0	0	0	0	0	0	0	0	0	0	0	0	0	0
gene:ENSRNOG00000068737	1	complement(109086517..109086648)	ENSRNOG00000068737	0	#N/A	#N/A	0	0	0	0	0	0	0	0	0	0	0	0	0	0	0	0	0	0	0	0	0	0	0	0	0
gene:ENSRNOG00000066632	1	complement(109429008..109430103)	ENSRNOG00000066632	0.0128913	-4.61711	#N/A	0.100662	0.0220303	0	0	0	0	0	0	0	0	0	0	0	0	0	0.110517	0.0271391	0	0	0	0	0	0	0	0
Atp10a	1	109556782..109730437	ENSRNOG00000056228	0.00334688	-3.93828	0.549809	0.00877161	0.0220303	0.00958566	0.0204164	0.00605896	0.0115939	0	0	0.00476356	0.0146113	0.00489055	0.0135261	0	0	0	0.0192606	0.0542781	0	0	0	0	0.00522184	0.0159259	0	0
Ube3a	1	110070480..110157250	ENSRNOG00000015734	2.90085	1.32717	0.0206684	5.55605	19.1113	7.02355	20.4879	6.98992	18.3184	6.54607	18.9612	3.92336	16.4816	4.00653	15.1763	2.19753	4.82456	17.316	5.23156	20.1915	4.39526	20.1387	5.37039	22.8172	5.83355	24.3666	5.47023	24.4724
SNORD115_1	1	complement(110178175..110178252)	ENSRNOG00000061338	0	#N/A	#N/A	0	0	0	0	0	0	0	0	0	0	0	0	0	0	0	0	0	0	0	0	0	0	0	0	0
SNORD115_2	1	complement(110180033..110180111)	ENSRNOG00000058715	0	#N/A	#N/A	0	0	0	0	0	0	0	0	0	0	0	0	0	0	0	0	0	0	0	0	0	0	0	0	0
SNORD115_3	1	complement(110182787..110182865)	ENSRNOG00000057912	0	#N/A	#N/A	0	0	0	0	0	0	0	0	0	0	0	0	0	0	0	0	0	0	0	0	0	0	0	0	0
SNORD115_4	1	complement(110184594..110184670)	ENSRNOG00000061412	0	#N/A	#N/A	0	0	0	0	0	0	0	0	0	0	0	0	0	0	0	0	0	0	0	0	0	0	0	0	0
SNORD115_5	1	complement(110186394..110186471)	ENSRNOG00000067136	0	#N/A	#N/A	0	0	0	0	0	0	0	0	0	0	0	0	0	0	0	0	0	0	0	0	0	0	0	0	0
SNORD115_6	1	complement(110189568..110189645)	ENSRNOG00000053838	0	#N/A	#N/A	0	0	0	0	0	0	0	0	0	0	0	0	0	0	0	0	0	0	0	0	0	0	0	0	0
SNORD115_7	1	complement(110190139..110190216)	ENSRNOG00000062771	0	#N/A	#N/A	0	0	0	0	0	0	0	0	0	0	0	0	0	0	0	0	0	0	0	0	0	0	0	0	0
SNORD115_8	1	complement(110193908..110193985)	ENSRNOG00000068769	0	#N/A	#N/A	0	0	0	0	0	0	0	0	0	0	0	0	0	0	0	0	0	0	0	0	0	0	0	0	0
SNORD115_9	1	complement(110197442..110197520)	ENSRNOG00000063641	0	#N/A	#N/A	0	0	0	0	0	0	0	0	0	0	0	0	0	0	0	0	0	0	0	0	0	0	0	0	0
SNORD115_10	1	complement(110200168..110200253)	ENSRNOG00000070203	0	#N/A	#N/A	0	0	0	0	0	0	0	0	0	0	0	0	0	0	0	0	0	0	0	0	0	0	0	0	0
SNORD115_11	1	complement(110208959..110209036)	ENSRNOG00000069038	0	#N/A	#N/A	0	0	0	0	0	0	0	0	0	0	0	0	0	0	0	0	0	0	0	0	0	0	0	0	0
SNORD115_12	1	complement(110210797..110210874)	ENSRNOG00000069514	0	#N/A	#N/A	0	0	0	0	0	0	0	0	0	0	0	0	0	0	0	0	0	0	0	0	0	0	0	0	0
SNORD115_13	1	complement(110212636..110212713)	ENSRNOG00000068228	0	#N/A	#N/A	0	0	0	0	0	0	0	0	0	0	0	0	0	0	0	0	0	0	0	0	0	0	0	0	0
SNORD115_14	1	complement(110214472..110214549)	ENSRNOG00000062905	0	#N/A	#N/A	0	0	0	0	0	0	0	0	0	0	0	0	0	0	0	0	0	0	0	0	0	0	0	0	0
SNORD115_15	1	complement(110223936..110224013)	ENSRNOG00000059948	0	#N/A	#N/A	0	0	0	0	0	0	0	0	0	0	0	0	0	0	0	0	0	0	0	0	0	0	0	0	0
SNORD115_16	1	complement(110225775..110225852)	ENSRNOG00000065052	0	#N/A	#N/A	0	0	0	0	0	0	0	0	0	0	0	0	0	0	0	0	0	0	0	0	0	0	0	0	0
SNORD115_17	1	complement(110227613..110227690)	ENSRNOG00000063140	0	#N/A	#N/A	0	0	0	0	0	0	0	0	0	0	0	0	0	0	0	0	0	0	0	0	0	0	0	0	0
SNORD115_18	1	complement(110236867..110236944)	ENSRNOG00000065632	0	#N/A	#N/A	0	0	0	0	0	0	0	0	0	0	0	0	0	0	0	0	0	0	0	0	0	0	0	0	0
SNORD115_19	1	complement(110238704..110238780)	ENSRNOG00000060933	0	#N/A	#N/A	0	0	0	0	0	0	0	0	0	0	0	0	0	0	0	0	0	0	0	0	0	0	0	0	0
SNORD115_20	1	complement(110240543..110240620)	ENSRNOG00000066273	0	#N/A	#N/A	0	0	0	0	0	0	0	0	0	0	0	0	0	0	0	0	0	0	0	0	0	0	0	0	0
SNORD115_21	1	complement(110242382..110242458)	ENSRNOG00000067875	0	#N/A	#N/A	0	0	0	0	0	0	0	0	0	0	0	0	0	0	0	0	0	0	0	0	0	0	0	0	0
SNORD115_22	1	complement(110244217..110244294)	ENSRNOG00000064306	0	#N/A	#N/A	0	0	0	0	0	0	0	0	0	0	0	0	0	0	0	0	0	0	0	0	0	0	0	0	0
SNORD115_23	1	complement(110246052..110246129)	ENSRNOG00000062579	0	#N/A	#N/A	0	0	0	0	0	0	0	0	0	0	0	0	0	0	0	0	0	0	0	0	0	0	0	0	0
SNORD115_24	1	complement(110247891..110247968)	ENSRNOG00000067371	0	#N/A	#N/A	0	0	0	0	0	0	0	0	0	0	0	0	0	0	0	0	0	0	0	0	0	0	0	0	0
SNORD115_25	1	complement(110249730..110249807)	ENSRNOG00000062847	0	#N/A	#N/A	0	0	0	0	0	0	0	0	0	0	0	0	0	0	0	0	0	0	0	0	0	0	0	0	0
SNORD115_26	1	complement(110251568..110251645)	ENSRNOG00000065437	0	#N/A	#N/A	0	0	0	0	0	0	0	0	0	0	0	0	0	0	0	0	0	0	0	0	0	0	0	0	0
SNORD115_27	1	complement(110253404..110253481)	ENSRNOG00000069192	0	#N/A	#N/A	0	0	0	0	0	0	0	0	0	0	0	0	0	0	0	0	0	0	0	0	0	0	0	0	0
SNORD115_28	1	complement(110255243..110255320)	ENSRNOG00000064681	0	#N/A	#N/A	0	0	0	0	0	0	0	0	0	0	0	0	0	0	0	0	0	0	0	0	0	0	0	0	0
SNORD115_29	1	complement(110257081..110257158)	ENSRNOG00000069139	0	#N/A	#N/A	0	0	0	0	0	0	0	0	0	0	0	0	0	0	0	0	0	0	0	0	0	0	0	0	0
SNORD115_30	1	complement(110258920..110258997)	ENSRNOG00000064522	0	#N/A	#N/A	0	0	0	0	0	0	0	0	0	0	0	0	0	0	0	0	0	0	0	0	0	0	0	0	0
SNORD115_31	1	complement(110260759..110260836)	ENSRNOG00000070216	0	#N/A	#N/A	0	0	0	0	0	0	0	0	0	0	0	0	0	0	0	0	0	0	0	0	0	0	0	0	0
SNORD115_32	1	complement(110267359..110267436)	ENSRNOG00000063743	0	#N/A	#N/A	0	0	0	0	0	0	0	0	0	0	0	0	0	0	0	0	0	0	0	0	0	0	0	0	0
SNORD115_33	1	complement(110269195..110269271)	ENSRNOG00000064960	0	#N/A	#N/A	0	0	0	0	0	0	0	0	0	0	0	0	0	0	0	0	0	0	0	0	0	0	0	0	0
SNORD115_34	1	complement(110271033..110271110)	ENSRNOG00000064470	0	#N/A	#N/A	0	0	0	0	0	0	0	0	0	0	0	0	0	0	0	0	0	0	0	0	0	0	0	0	0
SNORD115_35	1	complement(110272865..110272942)	ENSRNOG00000069190	0	#N/A	#N/A	0	0	0	0	0	0	0	0	0	0	0	0	0	0	0	0	0	0	0	0	0	0	0	0	0
SNORD115_36	1	complement(110274700..110274777)	ENSRNOG00000071006	0	#N/A	#N/A	0	0	0	0	0	0	0	0	0	0	0	0	0	0	0	0	0	0	0	0	0	0	0	0	0
SNORD115_37	1	complement(110283559..110283636)	ENSRNOG00000064098	0	#N/A	#N/A	0	0	0	0	0	0	0	0	0	0	0	0	0	0	0	0	0	0	0	0	0	0	0	0	0
SNORD115_38	1	complement(110285396..110285473)	ENSRNOG00000071174	0	#N/A	#N/A	0	0	0	0	0	0	0	0	0	0	0	0	0	0	0	0	0	0	0	0	0	0	0	0	0
SNORD115_39	1	complement(110287232..110287309)	ENSRNOG00000065994	0	#N/A	#N/A	0	0	0	0	0	0	0	0	0	0	0	0	0	0	0	0	0	0	0	0	0	0	0	0	0
SNORD115_40	1	complement(110289065..110289142)	ENSRNOG00000064367	0	#N/A	#N/A	0	0	0	0	0	0	0	0	0	0	0	0	0	0	0	0	0	0	0	0	0	0	0	0	0
SNORD115_41	1	complement(110290902..110290979)	ENSRNOG00000068275	0	#N/A	#N/A	0	0	0	0	0	0	0	0	0	0	0	0	0	0	0	0	0	0	0	0	0	0	0	0	0
SNORD115_42	1	complement(110292739..110292816)	ENSRNOG00000063396	0	#N/A	#N/A	0	0	0	0	0	0	0	0	0	0	0	0	0	0	0	0	0	0	0	0	0	0	0	0	0
SNORD115_43	1	complement(110294577..110294654)	ENSRNOG00000069147	0	#N/A	#N/A	0	0	0	0	0	0	0	0	0	0	0	0	0	0	0	0	0	0	0	0	0	0	0	0	0
SNORD115_44	1	complement(110296410..110296487)	ENSRNOG00000067904	0	#N/A	#N/A	0	0	0	0	0	0	0	0	0	0	0	0	0	0	0	0	0	0	0	0	0	0	0	0	0
SNORD115_45	1	complement(110299683..110299760)	ENSRNOG00000068948	0	#N/A	#N/A	0	0	0	0	0	0	0	0	0	0	0	0	0	0	0	0	0	0	0	0	0	0	0	0	0
SNORD115_46	1	complement(110301514..110301588)	ENSRNOG00000068102	0	#N/A	#N/A	0	0	0	0	0	0	0	0	0	0	0	0	0	0	0	0	0	0	0	0	0	0	0	0	0
SNORD115_47	1	complement(110303346..110303423)	ENSRNOG00000063955	0	#N/A	#N/A	0	0	0	0	0	0	0	0	0	0	0	0	0	0	0	0	0	0	0	0	0	0	0	0	0
SNORD115_48	1	complement(110305181..110305258)	ENSRNOG00000068901	0	#N/A	#N/A	0	0	0	0	0	0	0	0	0	0	0	0	0	0	0	0	0	0	0	0	0	0	0	0	0
SNORD115_49	1	complement(110307020..110307096)	ENSRNOG00000065481	0	#N/A	#N/A	0	0	0	0	0	0	0	0	0	0	0	0	0	0	0	0	0	0	0	0	0	0	0	0	0
SNORD115_50	1	complement(110308960..110309037)	ENSRNOG00000064817	0	#N/A	#N/A	0	0	0	0	0	0	0	0	0	0	0	0	0	0	0	0	0	0	0	0	0	0	0	0	0
SNORD115_51	1	complement(110311820..110311899)	ENSRNOG00000068398	0	#N/A	#N/A	0	0	0	0	0	0	0	0	0	0	0	0	0	0	0	0	0	0	0	0	0	0	0	0	0
SNORD115_52	1	complement(110313740..110313816)	ENSRNOG00000062791	0	#N/A	#N/A	0	0	0	0	0	0	0	0	0	0	0	0	0	0	0	0	0	0	0	0	0	0	0	0	0
SNORD115_53	1	complement(110315578..110315662)	ENSRNOG00000067806	0	#N/A	#N/A	0	0	0	0	0	0	0	0	0	0	0	0	0	0	0	0	0	0	0	0	0	0	0	0	0
SNORD115_54	1	complement(110322055..110322131)	ENSRNOG00000070315	0	#N/A	#N/A	0	0	0	0	0	0	0	0	0	0	0	0	0	0	0	0	0	0	0	0	0	0	0	0	0
gene:ENSRNOG00000065457	1	complement(110451056..110481030)	ENSRNOG00000065457	0.00776235	2.42286	0.618811	0.00752834	0.0110152	0.0246811	0.0306247	0	0	0	0	0.0163535	0.0292227	0.0251843	0.0405784	0.00826585	0.0181473	0.0277057	0.00826535	0.0135695	0.016221	0.031615	0.0084056	0.0151912	0	0	0.00774695	0.0147424
SNORD116_1	1	complement(110462563..110462655)	ENSRNOG00000066494	0	#N/A	#N/A	0	0	0	0	0	0	0	0	0	0	0	0	0	0	0	0	0	0	0	0	0	0	0	0	0
SNORD116_2	1	complement(110467179..110467271)	ENSRNOG00000066483	0	#N/A	#N/A	0	0	0	0	0	0	0	0	0	0	0	0	0	0	0	0	0	0	0	0	0	0	0	0	0
SNORD116_3	1	complement(110469365..110469457)	ENSRNOG00000064435	0	#N/A	#N/A	0	0	0	0	0	0	0	0	0	0	0	0	0	0	0	0	0	0	0	0	0	0	0	0	0
SNORD116_4	1	complement(110477332..110477424)	ENSRNOG00000065172	0	#N/A	#N/A	0	0	0	0	0	0	0	0	0	0	0	0	0	0	0	0	0	0	0	0	0	0	0	0	0
SNORD116_5	1	complement(110479954..110480046)	ENSRNOG00000062886	0	#N/A	#N/A	0	0	0	0	0	0	0	0	0	0	0	0	0	0	0	0	0	0	0	0	0	0	0	0	0
SNORD116_6	1	complement(110482541..110482633)	ENSRNOG00000068157	0	#N/A	#N/A	0	0	0	0	0	0	0	0	0	0	0	0	0	0	0	0	0	0	0	0	0	0	0	0	0
SNORD116_7	1	complement(110485165..110485257)	ENSRNOG00000069804	0	#N/A	#N/A	0	0	0	0	0	0	0	0	0	0	0	0	0	0	0	0	0	0	0	0	0	0	0	0	0
SNORD116_8	1	complement(110487777..110487869)	ENSRNOG00000062499	0	#N/A	#N/A	0	0	0	0	0	0	0	0	0	0	0	0	0	0	0	0	0	0	0	0	0	0	0	0	0
SNORD116_9	1	complement(110490401..110490493)	ENSRNOG00000069614	0	#N/A	#N/A	0	0	0	0	0	0	0	0	0	0	0	0	0	0	0	0	0	0	0	0	0	0	0	0	0
SNORD116_10	1	complement(110492982..110493074)	ENSRNOG00000065738	0	#N/A	#N/A	0	0	0	0	0	0	0	0	0	0	0	0	0	0	0	0	0	0	0	0	0	0	0	0	0
SNORD116_11	1	complement(110495552..110495645)	ENSRNOG00000063802	0	#N/A	#N/A	0	0	0	0	0	0	0	0	0	0	0	0	0	0	0	0	0	0	0	0	0	0	0	0	0
SNORD116_12	1	complement(110498125..110498217)	ENSRNOG00000063530	0	#N/A	#N/A	0	0	0	0	0	0	0	0	0	0	0	0	0	0	0	0	0	0	0	0	0	0	0	0	0
SNORD116_13	1	complement(110946457..110946549)	ENSRNOG00000066907	0	#N/A	#N/A	0	0	0	0	0	0	0	0	0	0	0	0	0	0	0	0	0	0	0	0	0	0	0	0	0
SNORD116_14	1	complement(110949030..110949122)	ENSRNOG00000070984	0	#N/A	#N/A	0	0	0	0	0	0	0	0	0	0	0	0	0	0	0	0	0	0	0	0	0	0	0	0	0
SNORD116_15	1	complement(110951599..110951691)	ENSRNOG00000065473	0	#N/A	#N/A	0	0	0	0	0	0	0	0	0	0	0	0	0	0	0	0	0	0	0	0	0	0	0	0	0
SNORD116_16	1	complement(110954171..110954263)	ENSRNOG00000070975	0	#N/A	#N/A	0	0	0	0	0	0	0	0	0	0	0	0	0	0	0	0	0	0	0	0	0	0	0	0	0
SNORD116_17	1	complement(110956744..110956836)	ENSRNOG00000062857	0	#N/A	#N/A	0	0	0	0	0	0	0	0	0	0	0	0	0	0	0	0	0	0	0	0	0	0	0	0	0
SNORD116_18	1	complement(110959315..110959407)	ENSRNOG00000064394	0	#N/A	#N/A	0	0	0	0	0	0	0	0	0	0	0	0	0	0	0	0	0	0	0	0	0	0	0	0	0
SNORD116_19	1	complement(110961886..110961978)	ENSRNOG00000062338	0	#N/A	#N/A	0	0	0	0	0	0	0	0	0	0	0	0	0	0	0	0	0	0	0	0	0	0	0	0	0
SNORD116_20	1	complement(110964463..110964555)	ENSRNOG00000066430	0	#N/A	#N/A	0	0	0	0	0	0	0	0	0	0	0	0	0	0	0	0	0	0	0	0	0	0	0	0	0
SNORD116_21	1	complement(110967037..110967129)	ENSRNOG00000065136	0	#N/A	#N/A	0	0	0	0	0	0	0	0	0	0	0	0	0	0	0	0	0	0	0	0	0	0	0	0	0
SNORD116_22	1	complement(110969611..110969703)	ENSRNOG00000066821	0	#N/A	#N/A	0	0	0	0	0	0	0	0	0	0	0	0	0	0	0	0	0	0	0	0	0	0	0	0	0
SNORD116_23	1	complement(110972130..110972222)	ENSRNOG00000064313	0	#N/A	#N/A	0	0	0	0	0	0	0	0	0	0	0	0	0	0	0	0	0	0	0	0	0	0	0	0	0
SNORD116_24	1	complement(110974703..110974795)	ENSRNOG00000064016	0	#N/A	#N/A	0	0	0	0	0	0	0	0	0	0	0	0	0	0	0	0	0	0	0	0	0	0	0	0	0
SNORD116_25	1	complement(110977274..110977366)	ENSRNOG00000065900	0	#N/A	#N/A	0	0	0	0	0	0	0	0	0	0	0	0	0	0	0	0	0	0	0	0	0	0	0	0	0
SNORD116_26	1	complement(110979851..110979943)	ENSRNOG00000066861	0	#N/A	#N/A	0	0	0	0	0	0	0	0	0	0	0	0	0	0	0	0	0	0	0	0	0	0	0	0	0
SNORD116_27	1	complement(110982423..110982515)	ENSRNOG00000068627	0	#N/A	#N/A	0	0	0	0	0	0	0	0	0	0	0	0	0	0	0	0	0	0	0	0	0	0	0	0	0
SNORD116_28	1	complement(110985002..110985094)	ENSRNOG00000068998	0	#N/A	#N/A	0	0	0	0	0	0	0	0	0	0	0	0	0	0	0	0	0	0	0	0	0	0	0	0	0
SNORD116_29	1	complement(110987576..110987668)	ENSRNOG00000069415	0	#N/A	#N/A	0	0	0	0	0	0	0	0	0	0	0	0	0	0	0	0	0	0	0	0	0	0	0	0	0
SNORD116_30	1	complement(110990216..110990308)	ENSRNOG00000069284	0	#N/A	#N/A	0	0	0	0	0	0	0	0	0	0	0	0	0	0	0	0	0	0	0	0	0	0	0	0	0
SNORD116_31	1	complement(110992583..110992674)	ENSRNOG00000053726	0	#N/A	#N/A	0	0	0	0	0	0	0	0	0	0	0	0	0	0	0	0	0	0	0	0	0	0	0	0	0
SNORD116_32	1	complement(110995192..110995284)	ENSRNOG00000070373	0	#N/A	#N/A	0	0	0	0	0	0	0	0	0	0	0	0	0	0	0	0	0	0	0	0	0	0	0	0	0
SNORD116_33	1	complement(110997780..110997872)	ENSRNOG00000069626	0	#N/A	#N/A	0	0	0	0	0	0	0	0	0	0	0	0	0	0	0	0	0	0	0	0	0	0	0	0	0
SNORD116_34	1	complement(111000373..111000465)	ENSRNOG00000069343	0	#N/A	#N/A	0	0	0	0	0	0	0	0	0	0	0	0	0	0	0	0	0	0	0	0	0	0	0	0	0
SNORD116_35	1	complement(111002979..111003070)	ENSRNOG00000064859	0	#N/A	#N/A	0	0	0	0	0	0	0	0	0	0	0	0	0	0	0	0	0	0	0	0	0	0	0	0	0
SNORD116_36	1	complement(111005695..111005787)	ENSRNOG00000063303	0.0324513	-2.33704	#N/A	0	0	0	0	0	0	0.291707	0.0104816	0	0	0	0	0	0	0	0	0	0	0	0	0	0	0	0	0
SNORD116_37	1	complement(111014871..111014964)	ENSRNOG00000059451	0	#N/A	#N/A	0	0	0	0	0	0	0	0	0	0	0	0	0	0	0	0	0	0	0	0	0	0	0	0	0
SNORD116_38	1	complement(111034987..111035076)	ENSRNOG00000054771	0	#N/A	#N/A	0	0	0	0	0	0	0	0	0	0	0	0	0	0	0	0	0	0	0	0	0	0	0	0	0
SNORD116_39	1	complement(111037433..111037527)	ENSRNOG00000053202	0	#N/A	#N/A	0	0	0	0	0	0	0	0	0	0	0	0	0	0	0	0	0	0	0	0	0	0	0	0	0
gene:ENSRNOG00000065497	1	complement(111056725..111100648)	ENSRNOG00000065497	0.00220218	2.71462	0.507065	0.00497814	0.0330455	0	0	0.00229242	0.0115939	0.00187508	0.0104816	0.0018023	0.0146113	0.00185035	0.0135261	0.00182194	0.00399997	0.0277057	0.00728731	0.0542781	0.0017877	0.0158075	0.00555822	0.0455736	0.00395139	0.0318518	0.00683025	0.0589697
gene:ENSRNOG00000070519	1	complement(111092851..111096099)	ENSRNOG00000070519	0.0195743	2.99428	0.35611	0.0179163	0.0220303	0.00978954	0.0102082	0.0371269	0.0347818	0.0101227	0.0104816	0.0291893	0.043834	0.0599348	0.0811567	0.0147536	0.0323908	0.0415585	0.0491757	0.0678477	0.0386036	0.06323	0.010002	0.0151912	0	0	0.064528	0.103197
gene:ENSRNOG00000064509	1	complement(111094909..111094975)	ENSRNOG00000064509	0	#N/A	#N/A	0	0	0	0	0	0	0	0	0	0	0	0	0	0	0	0	0	0	0	0	0	0	0	0	0
Snord107	1	complement(111099306..111099377)	ENSRNOG00000058701	0	#N/A	#N/A	0	0	0	0	0	0	0	0	0	0	0	0	0	0	0	0	0	0	0	0	0	0	0	0	0
Snrpn	1	complement(111101329..111123634)	ENSRNOG00000054391	0.00405987	6.31002	#N/A	0	0	0	0	0	0	0	0	0.0355497	0.0292227	0	0	0	0	0	0	0	0	0	0	0	0.0194849	0.0159259	0	0
gene:ENSRNOG00000064891	1	complement(111123956..111136929)	ENSRNOG00000064891	0.00344287	-3.09168	0.67047	0	0	0	0	0.017386	0.0347818	0.0142209	0.0314447	0.00911261	0.0292227	0	0	0	0	0	0	0	0	0	0.00468381	0.0151912	0	0	0	0
gene:ENSRNOG00000064120	1	complement(111140251..111241825)	ENSRNOG00000064120	0	#N/A	#N/A	0	0	0	0	0	0	0	0	0	0	0	0	0	0	0	0	0	0	0	0	0	0	0	0	0
gene:ENSRNOG00000069377	1	complement(111427415..111428185)	ENSRNOG00000069377	0.110544	2.16697	0.506977	0.14639	0.0330455	0.159975	0.0306247	0.269648	0.0463757	0.0551397	0.0104816	0.105999	0.0292227	0.163237	0.0405784	0.107154	0.23525	0.0554114	0.267868	0.0678477	0.36799	0.110652	0.217931	0.0607648	0.232393	0.0637036	0.100427	0.0294848
AC080157.1	1	complement(113280886..113287665)	ENSRNOG00000058277	0.0119496	1.93824	0.781514	0.0259966	0.0220303	0.0142046	0.0102082	0.0179571	0.0115939	0.014688	0.0104816	0	0	0.057977	0.0541045	0	0	0	0.0142708	0.0135695	0.0560139	0.06323	0.014513	0.0151912	0.0154761	0.0159259	0.0133758	0.0147424
U2_7	1	complement(113515184..113515344)	ENSRNOG00000068866	0	#N/A	#N/A	0	0	0	0	0	0	0	0	0	0	0	0	0	0	0	0	0	0	0	0	0	0	0	0	0
gene:ENSRNOG00000063232	1	113551568..113566433	ENSRNOG00000063232	0.00115543	-2.33704	#N/A	0	0	0	0	0	0	0.0103862	0.0104816	0	0	0	0	0	0	0	0	0	0	0	0	0	0	0	0	0
gene:ENSRNOG00000069701	1	complement(113862509..113864525)	ENSRNOG00000069701	0.0160965	2.46294	0.75849	0	0	0	0	0	0	0.0790004	0.0524079	0.0151868	0.0146113	0	0	0	0	0	0.0767565	0.0678477	0.0451912	0.0474225	0	0	0	0	0.0863309	0.0884545
Mir344b-2	1	complement(114616603..114616673)	ENSRNOG00000065333	0	#N/A	#N/A	0	0	0	0	0	0	0	0	0	0	0	0	0	0	0	0	0	0	0	0	0	0	0	0	0
Mir344b-1	1	complement(114623759..114623856)	ENSRNOG00000065302	0	#N/A	#N/A	0	0	0	0	0	0	0	0	0	0	0	0	0	0	0	0	0	0	0	0	0	0	0	0	0
Mir344b-3	1	complement(114632635..114632705)	ENSRNOG00000069280	0	#N/A	#N/A	0	0	0	0	0	0	0	0	0	0	0	0	0	0	0	0	0	0	0	0	0	0	0	0	0
gene:ENSRNOG00000066830	1	complement(114713724..114717049)	ENSRNOG00000066830	0.00421276	-2.33703	#N/A	0	0	0.0376413	0.0102082	0	0	0	0	0	0	0	0	0	0	0	0	0	0	0	0	0	0	0	0	0
gene:ENSRNOG00000063145	1	complement(114719526..114753074)	ENSRNOG00000063145	0	#N/A	#N/A	0	0	0	0	0	0	0	0	0	0	0	0	0	0	0	0	0	0	0	0	0	0	0	0	0
Mir344a-2	1	complement(115243128..115243234)	ENSRNOG00000065990	0	#N/A	#N/A	0	0	0	0	0	0	0	0	0	0	0	0	0	0	0	0	0	0	0	0	0	0	0	0	0
Mir344g	1	complement(115343044..115343122)	ENSRNOG00000049846	0	#N/A	#N/A	0	0	0	0	0	0	0	0	0	0	0	0	0	0	0	0	0	0	0	0	0	0	0	0	0
Mir344i	1	complement(115426210..115426308)	ENSRNOG00000067132	0.0309452	4.16276	#N/A	0	0	0	0	0	0	0	0	0	0	0	0	0	0	0	0	0	0	0	0	0	0	0	0.249546	0.0147424
Ndn	1	115849105..115850767	ENSRNOG00000010146	0.00358044	-3.6086	#N/A	0	0	0.0157763	0.0102082	0	0	0.0163131	0.0104816	0	0	0	0	0.00792538	0.0173998	0.0138528	0	0	0	0	0	0	0	0	0	0
Magel2	1	115880474..115884250	ENSRNOG00000010158	0.000939866	-2.3371	#N/A	0	0	0	0	0.00878124	0.0115939	0	0	0	0	0	0	0	0	0	0	0	0	0	0	0	0	0	0	0
Mkrn3	1	complement(115926776..115929283)	ENSRNOG00000010172	0.0252986	-4.10355	0.153433	0.00957252	0.0110152	0.0209218	0.0204164	0.0528975	0.0463757	0.0216337	0.0209632	0.010397	0.0146113	0.053371	0.0676306	0.0525514	0.115374	0.138528	0.0420386	0.0542781	0.0103128	0.0158075	0	0	0.0227946	0.0318518	0.00985049	0.0147424
Peg12	1	complement(115962511..115965114)	ENSRNOG00000024429	0.00622379	5.18589	0.323926	0	0	0	0	0.0127368	0.0115939	0	0	0	0	0.0102807	0.0135261	0	0	0	0	0	0.0297977	0.0474225	0	0	0.0219542	0.0318518	0	0
gene:ENSRNOG00000066862	1	complement(116014375..116016228)	ENSRNOG00000066862	0.54928	2.00024	0.0886746	1.23117	0.550758	0.484356	0.183748	0.374189	0.127533	1.1408	0.429745	1.71164	0.935125	0.878634	0.432836	0.392018	0.860655	0.401732	1.00026	0.502073	1.29985	0.774567	1.34715	0.744369	0.967471	0.525555	0.937524	0.54547
AABR07004061.1	1	complement(116311960..116447353)	ENSRNOG00000051782	0.0047075	8.83092	#N/A	0	0	0	0	0	0	0	0	0	0	0.0137076	0.0135261	0	0	0	0.0269925	0.0271391	0	0	0	0	0	0	0	0
Chrna7	1	complement(116714711..116837240)	ENSRNOG00000010853	0	#N/A	#N/A	0	0	0	0	0	0	0	0	0	0	0	0	0	0	0	0	0	0	0	0	0	0	0	0	0
Otud7a	1	117064496..117386480	ENSRNOG00000015503	0.00434194	-1.62067	0.93971	0	0	0.00838477	0.0102082	0.0317994	0.0347818	0	0	0.00833357	0.0146113	0	0	0	0	0	0.0252715	0.0407086	0	0	0	0	0.0182706	0.0318518	0	0
gene:ENSRNOG00000065214	1	117222298..117223587	ENSRNOG00000065214	0.0979455	-3.26182	0.32845	0.377295	0.209288	0.282107	0.132707	0	0	0.112195	0.0524079	0.172544	0.116891	0.376431	0.229944	0.141719	0.311138	0.180087	0	0	0.106966	0.0790375	0.0443432	0.0303824	0.070929	0.0477777	0	0
Klf13	1	complement(117503602..117551227)	ENSRNOG00000015822	0.174917	-1.67634	0.0650738	0.252175	0.649895	0.45774	1.00041	0.478281	0.939108	0.39121	0.849008	0.255326	0.803623	0.224004	0.635728	0.129054	0.283331	0.761906	0.211166	0.610629	0.170373	0.584877	0.114533	0.364589	0.193378	0.605185	0.149541	0.501242
U3_1	1	complement(117570637..117570845)	ENSRNOG00000067158	0	#N/A	#N/A	0	0	0	0	0	0	0	0	0	0	0	0	0	0	0	0	0	0	0	0	0	0	0	0	0
gene:ENSRNOG00000064709	1	complement(117636892..117646256)	ENSRNOG00000064709	0.0382883	4.02956	0.525718	0	0	0.0981395	0.0306247	0	0	0	0	0.130054	0.0584453	0	0	0	0	0	0	0	0	0	0.0668465	0.0303824	0.24949	0.111481	0	0
Trpm1	1	117718896..117834605	ENSRNOG00000015829	0.000593893	-2.77653	#N/A	0	0	0	0	0	0	0.00524024	0.0104816	0	0	0	0	0	0	0	0.0050914	0.0135695	0	0	0	0	0	0	0	0
Mir211	1	117777539..117777644	ENSRNOG00000035648	0	#N/A	#N/A	0	0	0	0	0	0	0	0	0	0	0	0	0	0	0	0	0	0	0	0	0	0	0	0	0
Mtmr10	1	117859267..117910849	ENSRNOG00000016090	0.0400754	-1.77609	0.518145	0.0283614	0.066091	0.0516558	0.102082	0.156724	0.278254	0.128192	0.251558	0.0359382	0.102279	0.0632507	0.162313	0.0363297	0.0797601	0.19394	0.0570861	0.149265	0.0203697	0.06323	0.0211108	0.0607648	0.0731634	0.207037	0.0194566	0.0589697
Fan1	1	complement(117917099..117944977)	ENSRNOG00000023985	0.0116262	-4.33491	0.230125	0.0236252	0.0550758	0.0103271	0.0204164	0.0391656	0.0695635	0.0320355	0.0628895	0	0	0.0105376	0.0270522	0.00259396	0.0056949	0.0138528	0	0	0.00509042	0.0158075	0	0	0.0225029	0.0637036	0.0145867	0.0442273
Mphosph10	1	complement(117948134..117964149)	ENSRNOG00000016266	0.207947	-1.7709	0.140922	0.433132	0.462637	0.529678	0.479786	0.427406	0.347818	0.477782	0.429745	0.156813	0.204559	0.160993	0.189366	0.0735991	0.161583	0.180087	0.328345	0.393516	0.255533	0.363572	0.310888	0.410162	0.343798	0.445925	0.169794	0.235879
Mcee	1	117964576..117988484	ENSRNOG00000016327	0.00597181	11.3524	#N/A	0	0	0	0	0	0	0	0	0.0123465	0.0146113	0.0126756	0.0135261	0.012481	0.0274013	0.0277057	0	0	0.0122464	0.0158075	0.012692	0.0151912	0	0	0	0
gene:ENSRNOG00000068834	1	complement(118034907..118054398)	ENSRNOG00000068834	0	#N/A	#N/A	0	0	0	0	0	0	0	0	0	0	0	0	0	0	0	0	0	0	0	0	0	0	0	0	0
gene:ENSRNOG00000070679	1	complement(118076457..118096173)	ENSRNOG00000070679	0	#N/A	#N/A	0	0	0	0	0	0	0	0	0	0	0	0	0	0	0	0	0	0	0	0	0	0	0	0	0
Apba2	1	118103219..118285699	ENSRNOG00000016358	0.00256379	6.96122	#N/A	0	0	0	0	0	0	0	0	0	0	0.00987491	0.0135261	0	0	0	0	0	0	0	0	0	0.0210877	0.0318518	0	0
Fam189a1	1	complement(118288379..118700671)	ENSRNOG00000023496	0.00126869	6.9612	#N/A	0	0	0	0	0	0	0	0	0.00536096	0.0146113	0.00550388	0.0135261	0	0	0	0	0	0.010635	0.031615	0	0	0	0	0	0
gene:ENSRNOG00000066170	1	complement(118424802..118424943)	ENSRNOG00000066170	0	#N/A	#N/A	0	0	0	0	0	0	0	0	0	0	0	0	0	0	0	0	0	0	0	0	0	0	0	0	0
AABR07004112.1	1	118609714..118612368	ENSRNOG00000016498	0.586133	1.49593	0.857973	0	0	1.65006	1.02082	0.896962	0.498539	2.52519	1.55127	1.16439	1.0374	0	0	0.099471	0.218383	0.166234	2.51978	2.06257	2.19604	2.13401	1.18011	1.06338	0.179776	0.159259	1.30517	1.23836
Tjp1	1	complement(118849838..119094432)	ENSRNOG00000011077	0.00857185	2.07395	0.583868	0.0237668	0.0771062	0.00371036	0.0102082	0.0140716	0.0347818	0.0153465	0.0419263	0.0110631	0.043834	0.011358	0.0405784	0	0	0	0.0149106	0.0542781	0.0365782	0.158075	0.0037909	0.0151912	0.0202124	0.0796295	0.0104816	0.0442273
Tars3	1	119213213..119265488	ENSRNOG00000024460	0.315658	1.40956	0.178045	0.657657	1.06847	0.755738	1.04124	0.580722	0.718823	0.727825	0.99575	0.434473	0.862069	0.483856	0.865672	0.375931	0.825337	1.39914	0.431736	0.787033	0.591646	1.28041	0.598032	1.2001	0.540851	1.06704	0.872106	1.8428
Tm2d3	1	119264576..119277099	ENSRNOG00000011290	0.014827	3.28345	0.488358	0.0326194	0.0220303	0	0	0	0	0.0184298	0.0104816	0	0	0	0	0.0179075	0.039315	0.0277057	0	0	0	0	0.0546307	0.0455736	0	0	0.0671332	0.0589697
AABR07004134.1	1	complement(119314109..119314510)	ENSRNOG00000056928	0	#N/A	#N/A	0	0	0	0	0	0	0	0	0	0	0	0	0	0	0	0	0	0	0	0	0	0	0	0	0
Pcsk6	1	119429265..119627596	ENSRNOG00000011526	0.102624	1.34156	0.515702	0.246205	0.473652	0.206484	0.336871	0.276851	0.405787	0.1941	0.314447	0.149253	0.350672	0.185155	0.392258	0.103729	0.227732	0.457144	0.157156	0.339238	0.289918	0.742952	0.185394	0.440545	0.122709	0.286666	0.229787	0.574954
gene:ENSRNOG00000070428	1	complement(119451382..119452021)	ENSRNOG00000070428	0.0582198	4.23964	0.470054	0	0	0.116604	0.0102082	0	0	0	0	0.115892	0.0146113	0.118982	0.0135261	0.0585773	0.128604	0.0138528	0	0	0.114953	0.0158075	0	0	0.254083	0.0318518	0.1098	0.0147424
Snrpa1	1	119638481..119654653	ENSRNOG00000011932	0.0635262	1.29984	0.874822	0.124272	0.176243	0.212196	0.255206	0.128761	0.139127	0.10532	0.125779	0.0253081	0.043834	0.121253	0.189366	0.0767513	0.168504	0.249351	0.042637	0.0678477	0.00836765	0.0158075	0.104065	0.182294	0.138714	0.238889	0.151859	0.280106
Selenos	1	119659751..119669833	ENSRNOG00000012576	0.0707248	-6.92469	0.0143791	0.0640637	0.0440607	0.0350046	0.0204164	0.199133	0.104345	0.0361958	0.0209632	0.0869771	0.0730567	0.142873	0.108209	0.0879246	0.193034	0.138528	0.193422	0.149265	0	0	0	0	0.0381379	0.0318518	0.032962	0.0294848
Chsy1	1	119686350..119750601	ENSRNOG00000012698	0.139785	1.17988	0.801794	0.419814	1.35487	0.279741	0.765617	0.278197	0.684041	0.273833	0.744192	0.20389	0.803623	0.182684	0.649254	0.101182	0.22214	0.748053	0.322264	1.16698	0.253717	1.09072	0.262948	1.04819	0.166613	0.652962	0.280978	1.17939
Lrrk1	1	complement(119845146..119979734)	ENSRNOG00000012730	0.0208208	-4.46111	0.0414382	0	0	0.00778862	0.0204164	0.0295384	0.0695635	0.0523487	0.136261	0.0774105	0.292227	0.0437108	0.148787	0.00978173	0.0214753	0.0692642	0.0391245	0.135695	0.00383916	0.0158075	0.00795768	0.0303824	0.0127287	0.0477777	0.0110012	0.0442273
gene:ENSRNOG00000068368	1	119956733..119956858	ENSRNOG00000068368	0	#N/A	#N/A	0	0	0	0	0	0	0	0	0	0	0	0	0	0	0	0	0	0	0	0	0	0	0	0	0
Aldh1a3	1	complement(119982277..120017436)	ENSRNOG00000052070	0.000882707	-2.33704	#N/A	0	0	0	0	0	0	0.00793469	0.0104816	0	0	0	0	0	0	0	0	0	0	0	0	0	0	0	0	0
gene:ENSRNOG00000067645	1	120209340..120222243	ENSRNOG00000067645	0	#N/A	#N/A	0	0	0	0	0	0	0	0	0	0	0	0	0	0	0	0	0	0	0	0	0	0	0	0	0
Asb7	1	complement(120222745..120267282)	ENSRNOG00000013795	0.0257275	1.3745	0.814196	0.0654701	0.110152	0.0429277	0.0612493	0.0542679	0.0695635	0.0443884	0.0628895	0.0426655	0.087668	0.0438029	0.0811567	0.0467245	0.102581	0.180087	0.0359397	0.0678477	0.0634796	0.142267	0.0219297	0.0455736	0.0155901	0.0318518	0.0404227	0.0884545
Lins1	1	120267693..120293607	ENSRNOG00000042776	0.0127686	-1.64594	0.894157	0.0194869	0.0220303	0.0425908	0.0408329	0.0538421	0.0463757	0	0	0	0	0.0217296	0.0270522	0.0267449	0.0587171	0.0692642	0	0	0	0	0.0217577	0.0303824	0.0232016	0.0318518	0	0
Cers3	1	120318212..120422902	ENSRNOG00000013823	0.00233904	-3.60869	#N/A	0	0	0.00946122	0.0102082	0.0119606	0.0115939	0	0	0	0	0.00965412	0.0135261	0	0	0	0	0	0	0	0	0	0	0	0	0
Adamts17	1	120445749..120768202	ENSRNOG00000037080	0.000565812	4.16284	#N/A	0	0	0	0	0	0	0	0	0	0	0	0	0	0	0	0.00429147	0.0135695	0	0	0	0	0.00465392	0.0159259	0	0
Lysmd4	1	120839282..120845135	ENSRNOG00000050624	0.0549762	-1.04494	0.995834	0.095649	0.121167	0.0380094	0.0408329	0.228239	0.220284	0.13756	0.146742	0.0472215	0.0730567	0.0872647	0.121735	0.0572832	0.125762	0.166234	0.0954661	0.135695	0.0936777	0.158075	0.106795	0.167103	0.0414116	0.0637036	0.0715828	0.117939
Mef2a	1	complement(120850080..120981948)	ENSRNOG00000047756	0.699971	1.18706	0.467396	1.20347	1.93867	1.73362	2.36831	1.70037	2.08691	1.66898	2.26402	1.04719	2.0602	1.14373	2.02892	0.529298	1.16205	1.95325	0.95343	1.72333	1.09764	2.35532	1.11467	2.21791	1.16422	2.2774	1.12583	2.35879
Lrrc28	1	complement(121127733..121245784)	ENSRNOG00000023274	0.44048	1.11828	0.813145	0.966561	1.43197	0.918137	1.15353	0.903893	1.02026	1.16782	1.45694	0.734869	1.32963	0.721296	1.17677	0.318375	0.698976	1.08052	0.840785	1.39766	0.624783	1.23298	0.697324	1.27606	0.805568	1.44926	0.833957	1.60692
SNORA70_2	1	complement(121176393..121176525)	ENSRNOG00000053158	0	#N/A	#N/A	0	0	0	0	0	0	0	0	0	0	0	0	0	0	0	0	0	0	0	0	0	0	0	0	0
Ttc23	1	121248084..121329494	ENSRNOG00000013877	0.0186089	-3.68353	0.451892	0.116355	0.132182	0.0211922	0.0204164	0.0267906	0.0231878	0	0	0.0210628	0.0292227	0	0	0	0	0	0.0106455	0.0135695	0	0	0.0216522	0.0303824	0.0230892	0.0318518	0.0199556	0.0294848
Synm	1	complement(121333720..121363652)	ENSRNOG00000014030	0.000897598	2.35012	#N/A	0	0	0	0	0	0	0.00365321	0.0104816	0	0	0.00360502	0.0135261	0.00177483	0.00389655	0.0138528	0	0	0	0	0.00360968	0.0151912	0.00384923	0.0159259	0	0
gene:ENSRNOG00000070349	1	complement(121497699..121498067)	ENSRNOG00000070349	0	#N/A	#N/A	0	0	0	0	0	0	0	0	0	0	0	0	0	0	0	0	0	0	0	0	0	0	0	0	0
Igf1r	1	121550743..121831777	ENSRNOG00000014187	0.0879581	1.25255	0.769282	0.174342	0.374516	0.212936	0.387912	0.177097	0.289848	0.225976	0.408782	0.100248	0.263004	0.148664	0.351679	0.0534853	0.117424	0.263204	0.146372	0.352808	0.198872	0.56907	0.080153	0.212677	0.195365	0.509629	0.0949787	0.265364
gene:ENSRNOG00000068800	1	121835476..121838547	ENSRNOG00000068800	0.0346226	-1.80431	0.611854	0.0781507	0.110152	0.0597825	0.0714576	0.140354	0.150721	0.0353239	0.0419263	0.0339528	0.0584453	0.017429	0.0270522	0.0343227	0.0753537	0.110823	0.0429007	0.0678477	0.0252582	0.0474225	0.0523544	0.0911472	0.00930481	0.0159259	0.024126	0.0442273
Pgpep1l	1	complement(121840697..121869407)	ENSRNOG00000070202	0.00401784	-4.62419	#N/A	0	0	0	0	0.0217772	0.0115939	0	0	0	0	0.0175777	0.0135261	0	0	0	0.0173068	0.0135695	0	0	0	0	0	0	0	0
Fam169b	1	121878713..121958470	ENSRNOG00000022822	0.0683945	-14.9824	0.0016361	0.122126	0.132182	0.111216	0.102082	0.140597	0.115939	0.241502	0.220113	0.0552686	0.0730567	0.0453936	0.0541045	0.117329	0.257589	0.29091	0.0111735	0.0135695	0.0219283	0.031615	0	0	0	0	0	0
U4_4	1	complement(121936095..121936219)	ENSRNOG00000069063	0	#N/A	#N/A	0	0	0	0	0	0	0	0	0	0	0	0	0	0	0	0	0	0	0	0	0	0	0	0	0
gene:ENSRNOG00000066991	1	complement(122215557..122231295)	ENSRNOG00000066991	0.0045508	4.16284	#N/A	0	0	0	0	0	0	0	0	0	0	0	0	0	0	0	0	0	0.0381481	0.0158075	0	0	0	0	0	0
AABR07004190.1	1	122232253..122234290	ENSRNOG00000049257	0.00161677	4.16284	#N/A	0	0	0	0	0	0	0	0	0	0	0	0	0.00646708	0.0141981	0.0138528	0	0	0.0126911	0.0158075	0	0	0	0	0	0
gene:ENSRNOG00000010775	1	complement(122369360..122383290)	ENSRNOG00000010775	0.00338026	1.38824	0.965937	0	0	0	0	0.0170699	0.0231878	0.0139623	0.0209632	0.0134203	0.0292227	0	0	0	0	0	0.0135657	0.0271391	0	0	0	0	0	0	0.0254298	0.0589697
gene:ENSRNOG00000065206	1	122867221..122869344	ENSRNOG00000065206	0.0143807	-15.695	0.242701	0.0261952	0.0220303	0	0	0.0180942	0.0115939	0	0	0	0	0	0	0.0575228	0.126288	0.110823	0	0	0	0	0	0	0	0	0	0
gene:ENSRNOG00000063624	1	complement(123620368..123620504)	ENSRNOG00000063624	0	#N/A	#N/A	0	0	0	0	0	0	0	0	0	0	0	0	0	0	0	0	0	0	0	0	0	0	0	0	0
Nr2f2	1	complement(124009181..124022031)	ENSRNOG00000010308	0.00638622	-2.33518	0.746407	0.00699123	0.0110152	0	0	0.0193167	0.0231878	0.0316001	0.0419263	0	0	0.00779583	0.0135261	0.00383806	0.00842627	0.0138528	0	0	0	0	0.0078059	0.0151912	0	0	0.0143885	0.0294848
gene:ENSRNOG00000064145	1	124037807..124043811	ENSRNOG00000064145	0.00565535	-5.4332	#N/A	0	0	0	0	0.0195674	0.0115939	0.0320103	0.0209632	0	0	0	0	0	0	0	0	0	0	0	0	0	0	0	0	0
gene:ENSRNOG00000066647	1	124050896..124068487	ENSRNOG00000066647	0.00437958	2.86278	0.412829	0.00495059	0.0220303	0.00541003	0.0204164	0.0034196	0.0115939	0.00279706	0.0104816	0.010754	0.0584453	0.016561	0.0811567	0	0	0	0.0108705	0.0542781	0.00533342	0.031615	0.0082912	0.0455736	0.00294715	0.0159259	0.00509434	0.0294848
gene:ENSRNOG00000066028	1	124254337..124356087	ENSRNOG00000066028	0	#N/A	#N/A	0	0	0	0	0	0	0	0	0	0	0	0	0	0	0	0	0	0	0	0	0	0	0	0	0
U6_38	1	124419603..124419709	ENSRNOG00000071180	0	#N/A	#N/A	0	0	0	0	0	0	0	0	0	0	0	0	0	0	0	0	0	0	0	0	0	0	0	0	0
Mctp2	1	complement(125771233..126002928)	ENSRNOG00000009932	0.321934	-4.05622	7.00554e-09	0.383473	1.03543	0.744504	1.70477	1.19479	2.45791	0.599275	1.36261	0.141788	0.467563	0.313881	0.933302	0.181406	0.398267	1.12208	0.192592	0.58349	0.109874	0.395187	0.141201	0.470927	0.165143	0.541481	0.0587715	0.206394
Rgma	1	127128934..127172918	ENSRNOG00000012874	0.000461536	-2.33703	#N/A	0	0	0.00412385	0.0102082	0	0	0	0	0	0	0	0	0	0	0	0	0	0	0	0	0	0	0	0	0
Chd2	1	complement(127190059..127300502)	ENSRNOG00000012716	2.11991	1.21779	0.0278444	4.29513	15.1899	4.69374	14.0771	5.15487	13.8895	4.93793	14.7057	3.6299	15.678	3.93158	15.3116	1.78855	3.92668	14.4901	4.02486	15.9713	4.05348	19.0955	3.9923	17.4395	4.01991	17.2637	3.63139	16.7032
gene:ENSRNOG00000066023	1	complement(127300641..127316413)	ENSRNOG00000066023	0.301548	-1.36675	0.441412	0.552725	0.68294	0.779382	0.816658	0.948325	0.892732	0.443247	0.461189	0.34858	0.526008	0.477164	0.649254	0.166401	0.365324	0.470996	0.313205	0.434225	0.278525	0.458417	0.278705	0.425354	0.456416	0.684814	0.440342	0.707636
gene:ENSRNOG00000065271	1	complement(127508068..127516078)	ENSRNOG00000065271	0.00124637	4.16276	#N/A	0	0	0	0	0	0	0	0	0.0106085	0.0146113	0	0	0	0	0	0	0	0	0	0	0	0	0	0.0100509	0.0147424
Fam174b	1	127514041..127596128	ENSRNOG00000012369	0	#N/A	#N/A	0	0	0	0	0	0	0	0	0	0	0	0	0	0	0	0	0	0	0	0	0	0	0	0	0
gene:ENSRNOG00000065346	1	127609383..127628539	ENSRNOG00000065346	0.00121357	2.55031	0.720892	0	0	0.00250081	0.0102082	0.00316145	0.0115939	0	0	0.00248553	0.0146113	0.00255179	0.0135261	0.00125631	0.00275816	0.0138528	0	0	0.00739617	0.0474225	0	0	0.00272466	0.0159259	0	0
St8sia2	1	complement(127762573..127838091)	ENSRNOG00000065528	0.00165827	-2.1012	#N/A	0	0	0	0	0	0	0.00985066	0.0209632	0	0	0.0145811	0.0405784	0	0	0	0	0	0	0	0	0	0.00518961	0.0159259	0	0
U1_7	1	complement(128006617..128006780)	ENSRNOG00000059329	0.037494	5.49229	#N/A	0	0	0	0	0.202236	0.0115939	0	0	0	0	0	0	0	0	0	0	0	0.15771	0.0158075	0	0	0	0	0.15064	0.0147424
AABR07004292.1	1	128028275..128028628	ENSRNOG00000051333	0.00871594	4.16284	#N/A	0	0	0	0	0	0	0	0	0	0	0	0	0	0	0	0	0	0.0730633	0.0158075	0	0	0	0	0	0
Slco3a1	1	complement(128106228..128387925)	ENSRNOG00000032798	0.0162236	-3.52248	0.165029	0.0114907	0.0330455	0.0251142	0.0612493	0.0634972	0.139127	0.0476094	0.115297	0.0208007	0.0730567	0.00854208	0.0270522	0.00630819	0.0138493	0.0415585	0.0126156	0.0407086	0.00412642	0.0158075	0	0	0.00912073	0.0318518	0.0118244	0.0442273
Sv2b	1	complement(128978473..129152479)	ENSRNOG00000011160	0.0162712	-3.62813	0.240001	0.0276961	0.066091	0.0605329	0.122499	0.031885	0.0579696	0.0260803	0.0524079	0.0100272	0.0292227	0	0	0.0202729	0.0445081	0.110823	0.0152037	0.0407086	0.00994594	0.031615	0.0103078	0.0303824	0	0	0.00475005	0.0147424
Akap13	1	129314402..129619646	ENSRNOG00000010964	1.23891	1.02886	0.971743	2.29101	13.4715	2.56914	12.8113	3.59979	16.1271	2.72219	13.4793	2.1628	15.5318	2.13064	13.7966	1.08804	2.38874	14.6563	2.04638	13.5017	2.07061	16.2185	1.77783	12.9125	2.04302	14.5881	1.70792	13.0618
gene:ENSRNOG00000065273	1	complement(129637115..129655358)	ENSRNOG00000065273	0.884073	1.44818	0.00829854	1.11365	5.70586	1.73857	7.55408	2.22161	8.67225	1.96536	8.4796	1.53414	9.59964	1.98258	11.1861	0.983152	2.15846	11.5394	2.037	11.7105	0.924143	6.30719	1.36584	8.64379	1.6715	10.3996	1.47341	9.81845
Klhl25	1	129722026..129750227	ENSRNOG00000010959	0.86436	1.69078	5.22602e-06	1.29887	3.37064	1.4658	3.2258	1.40149	2.77095	1.60201	3.50085	1.3923	4.41262	2.06367	5.89739	1.00201	2.19986	5.95672	1.88739	5.49566	1.20725	4.17318	1.50236	4.81561	1.61722	5.09629	1.66418	5.61686
gene:ENSRNOG00000070599	1	129979431..129979573	ENSRNOG00000070599	0	#N/A	#N/A	0	0	0	0	0	0	0	0	0	0	0	0	0	0	0	0	0	0	0	0	0	0	0	0	0
Agbl1	1	130043970..130951638	ENSRNOG00000022610	0.00141385	2.13026	#N/A	0	0	0.00562883	0.0102082	0	0	0	0	0	0	0	0	0.0056554	0.0124161	0.0277057	0	0	0	0	0.00575101	0.0151912	0	0	0	0
U1_8	1	complement(131845667..131845829)	ENSRNOG00000057436	0	#N/A	#N/A	0	0	0	0	0	0	0	0	0	0	0	0	0	0	0	0	0	0	0	0	0	0	0	0	0
Ntrk3	1	complement(132132849..132503286)	ENSRNOG00000018674	0.00266257	2.98139	#N/A	0	0	0	0	0	0	0.00764836	0.0104816	0	0	0	0	0.00371579	0.00815783	0.0138528	0.0148622	0.0271391	0	0	0	0	0.00805875	0.0159259	0	0
gene:ENSRNOG00000067190	1	132310995..132312110	ENSRNOG00000067190	0	#N/A	#N/A	0	0	0	0	0	0	0	0	0	0	0	0	0	0	0	0	0	0	0	0	0	0	0	0	0
Mrps11	1	132680420..132717253	ENSRNOG00000018531	0.0131546	-1.72993	0.896257	0	0	0.041777	0.0204164	0.0792199	0.0347818	0	0	0	0	0.0426288	0.0270522	0	0	0	0	0	0	0	0	0	0.0455165	0.0318518	0	0
Mrpl46	1	complement(132698601..132707628)	ENSRNOG00000018547	0.0457574	1.98371	0.575396	0	0	0.112119	0.0612493	0.141738	0.0695635	0.0772898	0.0419263	0	0	0.0762703	0.0541045	0.0187748	0.0412191	0.0277057	0.0938682	0.0678477	0.128954	0.110652	0.114553	0.0911472	0.101796	0.0796295	0.0351923	0.0294848
Det1	1	complement(132749756..132765923)	ENSRNOG00000018515	0.170182	1.57464	0.311714	0.328575	0.330455	0.251348	0.214373	0.211831	0.162315	0.507426	0.429745	0.333084	0.409117	0.280899	0.311101	0.174369	0.382819	0.401732	0.288593	0.325669	0.306786	0.410995	0.440236	0.546883	0.299927	0.366296	0.360657	0.471757
Mir7a2	1	132806420..132806514	ENSRNOG00000035477	0	#N/A	#N/A	0	0	0	0	0	0	0	0	0	0	0	0	0	0	0	0	0	0	0	0	0	0	0	0	0
Isg20	1	132815123..132837027	ENSRNOG00000054561	10.2671	1.29712	0.0416729	24.9196	32.5168	23.7544	26.2862	22.4727	22.3415	21.0333	23.1119	22.4266	35.7393	21.9514	31.5429	9.35662	20.542	27.9689	22.4008	32.7976	20.6079	35.8198	21.9137	35.3195	19.4884	30.8803	19.5712	33.2147
Aen	1	132815142..132824523	ENSRNOG00000018421	0.378546	1.00903	0.99905	0.61301	0.671925	1.08722	1.01061	0.832986	0.695635	0.874387	0.807082	0.556661	0.745178	0.593912	0.716884	0.353082	0.775174	0.886582	0.706122	0.86845	0.433059	0.6323	0.437594	0.592457	0.538425	0.716666	0.889339	1.26785
Acan	1	132981582..133043627	ENSRNOG00000028992	0.00265092	-1.12502	0.994708	0	0	0.0113428	0.0306247	0.00477976	0.0115939	0.0078192	0.0209632	0.0075157	0.0292227	0	0	0.0018994	0.00417003	0.0138528	0.00379856	0.0135695	0.0037274	0.0158075	0.00386301	0.0151912	0.00411938	0.0159259	0.00356031	0.0147424
Hapln3	1	complement(133046467..133080177)	ENSRNOG00000022321	0.00139801	1.0996	0.997499	0	0	0.0124913	0.0306247	0	0	0	0	0.00413835	0.0146113	0.00424867	0.0135261	0	0	0	0	0	0	0	0.00850832	0.0303824	0	0	0	0
Mfge8	1	complement(133064665..133080073)	ENSRNOG00000017510	0.0187988	-4.0879	0.285064	0.0441524	0.0440607	0.04825	0.0408329	0	0	0.0748379	0.0628895	0.0119888	0.0146113	0	0	0	0	0	0.0242374	0.0271391	0.0118917	0.0158075	0	0	0.0131422	0.0159259	0	0
gene:ENSRNOG00000070760	1	complement(133176194..133187153)	ENSRNOG00000070760	0.00292749	3.78862	#N/A	0	0	0	0	0	0	0	0	0	0	0.0257412	0.0135261	0	0	0	0	0	0	0	0	0	0	0	0	0
Abhd2	1	133217375..133299061	ENSRNOG00000017120	0.798922	1.11905	0.779319	1.36623	1.5972	1.69895	1.68436	1.95252	1.73909	2.18265	2.14872	1.04385	1.49036	1.43941	1.85308	0.636236	1.39682	1.7039	1.43791	1.88616	1.39067	2.16563	1.34659	1.94447	1.08818	1.54481	1.38651	2.10817
AC106909.1	1	133230750..133230898	ENSRNOG00000057415	0	#N/A	#N/A	0	0	0	0	0	0	0	0	0	0	0	0	0	0	0	0	0	0	0	0	0	0	0	0	0
Rlbp1	1	complement(133308938..133322296)	ENSRNOG00000016897	0.00385597	2.98139	#N/A	0.0101427	0.0110152	0	0	0	0	0	0	0.0110164	0.0146113	0	0	0	0	0	0.0222714	0.0271391	0.0218542	0.031615	0	0	0	0	0	0
Fanci	1	133327297..133383640	ENSRNOG00000016689	1.62507	1.26904	0.0373147	3.26478	6.88448	3.41935	6.11473	3.91852	6.2955	4.02563	7.14844	2.46233	6.34132	2.87164	6.66838	1.24458	2.73241	6.01213	2.83884	6.71692	2.58869	7.27145	2.83452	7.38292	3.32738	8.52036	3.45634	9.47938
Polg	1	complement(133382766..133398567)	ENSRNOG00000032293	0.0334146	-7.57879	0.00766388	0.0604318	0.121167	0.0960584	0.163332	0.0758964	0.115939	0.0682874	0.115297	0.011934	0.0292227	0.0551345	0.121735	0.024128	0.0529717	0.110823	0.00603162	0.0135695	0.0118373	0.031615	0.0122679	0.0303824	0	0	0	0
gene:ENSRNOG00000069120	1	133400097..133400315	ENSRNOG00000069120	0	#N/A	#N/A	0	0	0	0	0	0	0	0	0	0	0	0	0	0	0	0	0	0	0	0	0	0	0	0	0
Uqcrb_1	1	133425150..133425485	ENSRNOG00000032204	0	#N/A	#N/A	0	0	0	0	0	0	0	0	0	0	0	0	0	0	0	0	0	0	0	0	0	0	0	0	0
gene:ENSRNOG00000070574	1	133428754..133429248	ENSRNOG00000070574	15.0932	1.47838	0.00127975	33.223	7.54539	29.4161	5.66556	35.5118	6.14478	26.0326	4.97875	31.9757	8.86908	30.7189	7.68284	13.4462	29.5204	6.99568	34.3988	8.76592	30.0445	9.08931	31.4084	8.81089	32.9153	9.07777	30.3947	8.97813
Mir3597-3	1	complement(133440038..133440152)	ENSRNOG00000035580	0	#N/A	#N/A	0	0	0	0	0	0	0	0	0	0	0	0	0	0	0	0	0	0	0	0	0	0	0	0	0
Rhcg	1	complement(133531716..133555876)	ENSRNOG00000015526	0	#N/A	#N/A	0	0	0	0	0	0	0	0	0	0	0	0	0	0	0	0	0	0	0	0	0	0	0	0	0
gene:ENSRNOG00000015520	1	133597716..133639523	ENSRNOG00000015520	0.899416	1.12231	0.613586	1.96127	5.80499	1.8708	4.69578	2.02054	4.55641	2.23304	5.56572	1.45112	5.24547	1.51886	4.95056	0.725293	1.59234	4.91776	1.43415	4.76291	1.45139	5.72231	1.40032	5.11943	1.6439	5.90851	1.44377	5.55789
Kif7	1	complement(133640065..133658576)	ENSRNOG00000026857	0.0060372	-2.01195	0.868859	0	0	0	0	0.056406	0.0927514	0	0	0.0221732	0.0584453	0	0	0	0	0	0.0168101	0.0407086	0	0	0	0	0	0	0.0157558	0.0442273
gene:ENSRNOG00000070288	1	133652550..133654719	ENSRNOG00000070288	0.03245	-1.19359	0.96742	0.116092	0.110152	0.0380599	0.0306247	0.0160381	0.0115939	0.118065	0.0943342	0.0756549	0.087668	0.0647265	0.0676306	0.0446128	0.0979452	0.0969699	0.0254915	0.0271391	0.0875488	0.110652	0.0388861	0.0455736	0.0276445	0.0318518	0.035839	0.0442273
Plin1	1	complement(133664892..133676828)	ENSRNOG00000015086	0.00145937	-2.33704	#N/A	0	0	0	0	0	0	0.0131183	0.0104816	0	0	0	0	0	0	0	0	0	0	0	0	0	0	0	0	0
Pex11a	1	complement(133680091..133687172)	ENSRNOG00000015003	0.00290741	-1.5158	#N/A	0	0	0	0	0.014682	0.0115939	0.0120092	0.0104816	0.0230861	0.0292227	0	0	0	0	0	0	0	0.0114495	0.0158075	0	0	0	0	0	0
Wdr93	1	133687248..133733630	ENSRNOG00000026514	0.00440625	-1.27112	0.977938	0.0183127	0.0220303	0	0	0	0	0.0206932	0.0209632	0.01989	0.0292227	0	0	0	0	0	0.0100527	0.0135695	0	0	0	0	0	0	0.0188444	0.0294848
AC096024.2	1	complement(133709797..133710075)	ENSRNOG00000034206	0	#N/A	#N/A	0	0	0	0	0	0	0	0	0	0	0	0	0	0	0	0	0	0	0	0	0	0	0	0	0
Mesp1	1	complement(133738357..133739875)	ENSRNOG00000014951	0	#N/A	#N/A	0	0	0	0	0	0	0	0	0	0	0	0	0	0	0	0	0	0	0	0	0	0	0	0	0
Mesp2	1	133756601..133759198	ENSRNOG00000014925	0.00326621	-3.88506	#N/A	0	0	0	0	0	0	0.0293601	0.0209632	0	0	0	0	0	0	0	0	0	0.0139959	0.0158075	0	0	0	0	0	0
Anpep	1	complement(133767332..133785789)	ENSRNOG00000014610	0.363311	-11.6992	6.78274e-15	0.327704	0.506698	1.14442	1.50061	1.15149	1.35649	0.668155	0.869971	0.100589	0.189947	0.158878	0.270522	0.144705	0.317693	0.512555	0.219	0.379947	0.0306996	0.06323	0.055679	0.106338	0.0678561	0.127407	0.0293235	0.0589697
Ap3s2	1	complement(133818825..133859322)	ENSRNOG00000043141	0.104593	-1.45808	0.724342	0.20203	0.132182	0.331169	0.183748	0.255844	0.127533	0.152195	0.0838526	0.0365719	0.0292227	0.131414	0.0946828	0.0277277	0.0608748	0.0415585	0.258776	0.189973	0.16324	0.142267	0.24437	0.197486	0.0801806	0.0637036	0.138598	0.117939
Arpin	1	complement(133864265..133873124)	ENSRNOG00000014589	0.00143645	-2.33704	#N/A	0	0	0	0	0	0	0.0129123	0.0104816	0	0	0	0	0	0	0	0	0	0	0	0	0	0	0	0	0
gene:ENSRNOG00000071072	1	complement(133998663..134019154)	ENSRNOG00000071072	0	#N/A	#N/A	0	0	0	0	0	0	0	0	0	0	0	0	0	0	0	0	0	0	0	0	0	0	0	0	0
Zfp710	1	134024267..134036601	ENSRNOG00000014278	0.0736944	-4.41627	0.000348467	0.0767884	0.220303	0.172025	0.418537	0.286423	0.626072	0.134494	0.324929	0.037531	0.131502	0.0727818	0.229944	0.0421555	0.0925502	0.277057	0.101167	0.325669	0.0165453	0.06323	0.0428682	0.151912	0.00914261	0.0318518	0.0276563	0.103197
Idh2	1	complement(134029772..134058025)	ENSRNOG00000013949	0.0423806	-3.67067	0.011276	0.0853698	0.198273	0.103658	0.204164	0.117938	0.208691	0.07503	0.146742	0.0257564	0.0730567	0.100483	0.256996	0.0208296	0.0457302	0.110823	0.0937273	0.244252	0.0102191	0.031615	0.0105909	0.0303824	0.0169406	0.0477777	0.0292829	0.0884545
gene:ENSRNOG00000070736	1	134093269..134093601	ENSRNOG00000070736	0.143464	1.62749	0.845092	0	0	0.157573	0.0204164	0.597599	0.0695635	0.407338	0.0524079	0.391528	0.0730567	0.160786	0.0270522	0	0	0	0.554076	0.0949867	0.388355	0.0790375	0.563478	0.106338	0.171678	0.0318518	0.0741892	0.0147424
Sema4b	1	134149536..134177775	ENSRNOG00000025167	0.624571	1.14532	0.531317	1.20056	4.07561	1.56019	4.49162	1.37167	3.54774	1.48495	4.24504	1.10308	4.57335	1.48707	5.55924	0.534393	1.17323	4.15585	1.17203	4.46438	1.02073	4.61579	1.09772	4.60293	1.23238	5.08036	0.908199	4.00994
Cib1	1	complement(134178331..134213423)	ENSRNOG00000033498	3.7304	1.31735	0.00608492	7.30839	6.37778	7.91769	5.85952	8.91072	5.92449	8.45811	6.21558	8.08869	8.62069	7.67094	7.37174	3.82508	8.39777	7.64677	8.38418	8.20957	6.63609	7.71406	7.44126	8.02095	6.62761	7.02333	8.20903	9.31721
Gdpgp1	1	134183696..134219783	ENSRNOG00000064293	0.0295749	-1.57781	0.394575	0.0542078	0.484667	0.111745	0.847282	0.0578677	0.394193	0.0417643	0.314447	0.0588768	0.642899	0.0631939	0.622202	0.0284064	0.0623649	0.581819	0.058162	0.58349	0.0225635	0.268727	0.0343889	0.37978	0.0146684	0.159259	0.0621207	0.722379
Ttll13	1	134197801..134218718	ENSRNOG00000056362	0.171815	-1.11161	0.894157	0.364545	0.771062	0.307319	0.551244	0.44606	0.718823	0.429587	0.765155	0.29413	0.759789	0.377463	0.879198	0.122936	0.2699	0.595672	0.348774	0.827741	0.280525	0.790375	0.244215	0.63803	0.297625	0.764444	0.209001	0.574954
Ngrn	1	134213456..134219339	ENSRNOG00000013553	0.113334	-2.03605	0.390092	0.143652	0.0881213	0.372837	0.193956	0.198455	0.0927514	0.304361	0.157224	0.175528	0.131502	0.0800924	0.0541045	0.0985782	0.216423	0.138528	0.35486	0.244252	0	0	0.120294	0.0911472	0.0641385	0.0477777	0.166302	0.132682
Vps33b	1	134223949..134246970	ENSRNOG00000013149	0.0599919	1.69428	0.562925	0.063875	0.0771062	0.119662	0.122499	0.176486	0.162315	0.0824895	0.0838526	0.0297329	0.043834	0.162803	0.216418	0.075142	0.16497	0.207793	0.0601099	0.0814172	0.0983064	0.158075	0.0407533	0.0607648	0.184696	0.27074	0.16902	0.265364
Prc1	1	134250081..134271765	ENSRNOG00000013057	2.0949	1.30819	0.0125446	4.66734	6.66418	4.95718	6.00243	4.72136	5.13611	4.48077	5.38753	3.1254	5.45003	3.484	5.47808	1.68984	3.70996	5.52728	4.1587	6.66264	4.35506	8.28313	3.92779	6.92719	4.20683	7.29407	4.17572	7.75451
gene:ENSRNOG00000067359	1	134251885..134252021	ENSRNOG00000067359	0.0217366	3.78869	#N/A	0	0	0	0	0	0	0	0	0.190334	0.0146113	0	0	0	0	0	0	0	0	0	0	0	0	0	0	0
Rccd1	1	complement(134271857..134280781)	ENSRNOG00000042059	0.0165085	1.29956	0.938413	0.0115312	0.0110152	0.0252026	0.0204164	0.0477907	0.0347818	0.0651506	0.0524079	0.0125244	0.0146113	0.0642912	0.0676306	0.0126608	0.0277962	0.0277057	0.0379801	0.0407086	0.0248457	0.031615	0.0772492	0.0911472	0.0137293	0.0159259	0.011866	0.0147424
Unc45a	1	complement(134281933..134301586)	ENSRNOG00000012357	0.0260689	-4.20906	0.0137614	0.0404855	0.132182	0.0516166	0.142915	0.102539	0.255066	0.0419359	0.115297	0.0806164	0.321449	0.0489069	0.17584	0.0148172	0.0325304	0.110823	0.0370408	0.135695	0.0254428	0.110652	0	0	0.00803383	0.0318518	0.00694351	0.0294848
Hddc3	1	134299468..134301757	ENSRNOG00000012236	0.232348	1.46023	0.365309	0.385566	0.330455	0.463483	0.336871	0.319594	0.208691	0.639006	0.461189	0.50253	0.526008	0.415608	0.392258	0.254002	0.557649	0.498702	0.550305	0.529212	0.45692	0.521647	0.373095	0.394971	0.260136	0.27074	0.68772	0.766606
gene:ENSRNOG00000063715	1	complement(134302925..134304766)	ENSRNOG00000063715	0.0140233	3.44888	0.434341	0.0130336	0.0110152	0	0	0.0360116	0.0231878	0	0	0.0283124	0.0292227	0.0290672	0.0270522	0	0	0	0.0572382	0.0542781	0.0561659	0.06323	0	0	0.0465544	0.0477777	0.0134121	0.0147424
gene:ENSRNOG00000064515	1	complement(134304915..134305988)	ENSRNOG00000064515	0.019441	-12.0148	0.225215	0.0670611	0.0330455	0	0	0.0308815	0.0115939	0.0757786	0.0314447	0	0	0.0498526	0.0270522	0.0368154	0.0808263	0.0415585	0.0245421	0.0135695	0	0	0	0	0	0	0	0
Man2a2	1	complement(134306236..134327315)	ENSRNOG00000012055	0.0553272	17.6472	0.00142864	0.0136719	0.0330455	0.0149407	0.0306247	0	0	0.00514972	0.0104816	0.0148495	0.043834	0.0457361	0.121735	0.0150113	0.0329565	0.083117	0.0350242	0.0949867	0.00981945	0.031615	0.0152651	0.0455736	0	0	0.422067	1.32682
Fes	1	complement(134337698..134346934)	ENSRNOG00000011683	0.357567	-1.94758	0.027203	0.352711	0.495682	1.25912	1.50061	0.844598	0.904326	0.770551	0.911897	0.246881	0.423729	0.279683	0.432836	0.275388	0.604601	0.886582	0.163502	0.257821	0.194215	0.363572	0.428817	0.744369	0.279964	0.477777	0.201641	0.368561
Furin	1	complement(134348144..134364314)	ENSRNOG00000011352	31.3939	-1.57743	0.00012313	45.8149	107.772	62.1844	124.05	92.0349	164.947	78.804	156.102	64.5968	185.579	69.7964	180.804	33.3649	73.251	179.796	66.3351	175.088	32.5588	102.022	36.8386	107.037	35.5702	101.607	47.9018	146.554
Blm	1	complement(134409857..134484312)	ENSRNOG00000011213	4.77623	1.25236	0.0633904	10.8238	22.9336	10.3114	18.5279	11.3476	18.3184	10.4626	18.6677	8.63356	22.3407	8.89271	20.7491	4.16688	9.14818	20.2251	8.34467	19.8387	8.65321	24.4226	9.24086	24.1844	9.93459	25.5611	8.7361	24.0744
gene:ENSRNOG00000063371	1	134552919..134554585	ENSRNOG00000063371	0.0199207	-3.32423	0.465724	0	0	0.0314769	0.0204164	0.119376	0.0695635	0.032548	0.0209632	0	0	0.0321186	0.0270522	0	0	0	0	0	0.0310311	0.031615	0	0	0	0	0	0
Crtc3	1	complement(134554696..134655500)	ENSRNOG00000011975	0.0626026	-3.97078	0.00606895	0.0822188	0.132182	0.142261	0.193956	0.227169	0.278254	0.116133	0.157224	0.0520919	0.102279	0.00764009	0.0135261	0.0112842	0.0247738	0.0415585	0.0451339	0.0814172	0.0295256	0.06323	0.0382498	0.075956	0	0	0.0211516	0.0442273
gene:ENSRNOG00000070579	1	complement(134673026..134673431)	ENSRNOG00000070579	0.0122007	3.78862	#N/A	0	0	0	0	0	0	0	0	0	0	0	0	0	0	0	0.104596	0.0135695	0	0	0	0	0	0	0	0
Iqgap1	1	complement(134679586..134769755)	ENSRNOG00000012002	1.26958	-5.50913	0	1.52149	4.33998	2.9498	7.13555	4.60397	10.0056	2.44364	5.86968	0.562031	1.95792	1.08082	3.39506	0.510915	1.12169	3.33853	0.992089	3.17527	0.324501	1.23298	0.405294	1.42797	0.464375	1.60852	0.186768	0.692894
Zscan2	1	134833871..134848952	ENSRNOG00000022164	0.0189276	-4.51158	0.350089	0.0658051	0.066091	0.0479414	0.0408329	0.0303031	0.0231878	0.0247864	0.0209632	0	0	0	0	0.0120419	0.0264375	0.0277057	0	0	0.0472625	0.06323	0	0	0.0261164	0.0318518	0	0
Wdr73	1	complement(134860180..134868479)	ENSRNOG00000010664	0.0450869	-12.9886	0.027203	0.119376	0.0991365	0.130455	0.091874	0.109945	0.0695635	0.0449647	0.0314447	0	0	0.0147905	0.0135261	0.0291269	0.0639465	0.0554114	0.101938	0.0949867	0	0	0	0	0	0	0.0136492	0.0147424
Nmb	1	complement(134869446..134872190)	ENSRNOG00000011011	0	#N/A	#N/A	0	0	0	0	0	0	0	0	0	0	0	0	0	0	0	0	0	0	0	0	0	0	0	0	0
Sec11a	1	complement(134875265..134915069)	ENSRNOG00000011029	0.28311	1.67911	0.182219	0.648525	0.572789	0.681453	0.510411	0.723638	0.486945	0.493249	0.366855	0.3251	0.350672	0.264232	0.256996	0.157474	0.345727	0.318615	0.520318	0.515642	0.564315	0.663915	0.598771	0.653221	0.326679	0.35037	0.654523	0.751863
Zfp592	1	134967783..135002443	ENSRNOG00000060206	0.973895	-1.27682	0.0966639	2.01842	6.67519	2.10019	5.89014	2.42032	6.0984	2.22811	6.20509	1.90286	7.68556	1.70846	6.22202	0.771631	1.69408	5.8459	1.86862	6.93403	1.3169	5.80135	1.27557	5.21058	1.04296	4.18851	1.31957	5.67583
Alpk3	1	135014499..135062302	ENSRNOG00000011659	0.00791845	1.12429	0.99084	0.0263657	0.0771062	0.00411609	0.0102082	0.0104069	0.0231878	0.0297931	0.0733711	0.00818191	0.0292227	0	0	0.00620328	0.013619	0.0415585	0.0330821	0.108556	0.0324624	0.12646	0.0126163	0.0455736	0.00896905	0.0318518	0	0
Slc28a1	1	135081385..135122464	ENSRNOG00000018940	0	#N/A	#N/A	0	0	0	0	0	0	0	0	0	0	0	0	0	0	0	0	0	0	0	0	0	0	0	0	0
gene:ENSRNOG00000062374	1	complement(135164303..135165593)	ENSRNOG00000062374	0	#N/A	#N/A	0	0	0	0	0	0	0	0	0	0	0	0	0	0	0	0	0	0	0	0	0	0	0	0	0
Pde8a	1	135166237..135288024	ENSRNOG00000019005	0.0360104	1.63667	0.657921	0.087143	0.132182	0.0158717	0.0204164	0.0902905	0.104345	0.0738531	0.0943342	0.110424	0.204559	0.0323906	0.0541045	0.0398666	0.0875251	0.138528	0.047837	0.0814172	0.0782348	0.158075	0.113514	0.212677	0.0778159	0.143333	0.0298911	0.0589697
AABR07004442.1	1	complement(135195011..135195135)	ENSRNOG00000051409	0	#N/A	#N/A	0	0	0	0	0	0	0	0	0	0	0	0	0	0	0	0	0	0	0	0	0	0	0	0	0
Rps17_1	1	complement(135295919..135298535)	ENSRNOG00000019106	59.2471	1.51992	2.5945e-06	103.538	34.4885	108.124	30.543	141.849	35.9991	123.798	34.7255	102.363	41.6423	110.587	40.5648	57.1129	125.389	43.581	110.988	41.4821	106.308	47.1696	117.708	48.4295	148.867	60.2159	116.583	50.5075
Cpeb1	1	complement(135300461..135409760)	ENSRNOG00000019161	0.00445719	3.47933	0.362322	0	0	0.00833814	0.0204164	0	0	0.00431094	0.0104816	0.00828722	0.0292227	0.0127622	0.0405784	0.00628313	0.0137943	0.0415585	0.00418849	0.0135695	0	0	0	0	0.0090845	0.0318518	0.00392579	0.0147424
gene:ENSRNOG00000036981	1	complement(135445625..135448289)	ENSRNOG00000036981	0	#N/A	#N/A	0	0	0	0	0	0	0	0	0	0	0	0	0	0	0	0	0	0	0	0	0	0	0	0	0
gene:ENSRNOG00000064798	1	complement(135454115..135478392)	ENSRNOG00000064798	0.00459681	2.98139	#N/A	0.0121313	0.0110152	0	0	0	0	0	0	0.0131762	0.0146113	0.0135275	0.0135261	0	0	0	0.0133189	0.0135695	0	0	0	0	0.0144438	0.0159259	0.0124836	0.0147424
gene:ENSRNOG00000063261	1	135478400..135486425	ENSRNOG00000063261	0.00374855	-2.3371	#N/A	0	0	0	0	0.0350229	0.0115939	0	0	0	0	0	0	0	0	0	0	0	0	0	0	0	0	0	0	0
Mir1839	1	135484559..135484685	ENSRNOG00000055316	0	#N/A	#N/A	0	0	0	0	0	0	0	0	0	0	0	0	0	0	0	0	0	0	0	0	0	0	0	0	0
Fsd2	1	complement(135489266..135522472)	ENSRNOG00000019278	0.00401315	-6.9813	#N/A	0.0078049	0.0110152	0	0	0.0107824	0.0115939	0.017639	0.0209632	0	0	0	0	0	0	0	0	0	0	0	0	0	0	0	0.00803154	0.0147424
AABR07004450.2	1	135499682..135499825	ENSRNOG00000054102	0	#N/A	#N/A	0	0	0	0	0	0	0	0	0	0	0	0	0	0	0	0	0	0	0	0	0	0	0	0	0
Whamm	1	135526386..135554759	ENSRNOG00000028113	0.176857	1.47429	0.337044	0.337071	0.440607	0.294683	0.326663	0.267755	0.26666	0.552287	0.607932	0.164747	0.263004	0.244311	0.351679	0.171168	0.37579	0.512555	0.397825	0.58349	0.299588	0.521647	0.470436	0.75956	0.311027	0.493703	0.381545	0.648666
Homer2	1	complement(135567414..135659772)	ENSRNOG00000061450	0.0322408	1.63319	0.666022	0.0632619	0.066091	0.0460886	0.0408329	0.0873959	0.0695635	0.047657	0.0419263	0.0343554	0.043834	0.129328	0.148787	0.0173648	0.0381236	0.0415585	0.0694551	0.0814172	0.0681539	0.094845	0.0706336	0.0911472	0.0627676	0.0796295	0.0650989	0.0884545
U6_39	1	135620777..135620883	ENSRNOG00000060363	0	#N/A	#N/A	0	0	0	0	0	0	0	0	0	0	0	0	0	0	0	0	0	0	0	0	0	0	0	0	0
Ramac	1	135708535..135722151	ENSRNOG00000019426	0.206596	-1.04929	0.994676	0.28501	0.187258	0.421388	0.234789	0.671673	0.336224	0.492561	0.272521	0.291349	0.233781	0.523453	0.378731	0.0828346	0.181859	0.124676	0.423351	0.312099	0.379297	0.331957	0.187189	0.151912	0.33934	0.27074	0.293286	0.250621
RGD1305713	1	complement(135717545..135732039)	ENSRNOG00000052273	0.0314089	-6.17301	0.184925	0.0450429	0.0440607	0.0246116	0.0204164	0.14001	0.104345	0.0763472	0.0628895	0	0	0	0	0.0741833	0.162866	0.166234	0.0370894	0.0407086	0.0121315	0.0158075	0	0	0	0	0.0115877	0.0147424
Btbd1	1	complement(135734589..135771981)	ENSRNOG00000019529	0.453517	1.36208	0.285005	0.695302	0.958319	0.917036	1.07186	1.42427	1.49562	1.06564	1.23683	0.546861	0.920514	0.935733	1.42024	0.434358	0.95361	1.37143	1.32493	2.049	0.904049	1.65979	1.07971	1.83813	1.00864	1.68815	0.723716	1.29733
[truncated: 27,637 more rows]
